# Supplementary material for: Large-scale integration of single-cell transcriptomic data captures transitional progenitor states in mouse skeletal muscle regeneration
Source: Commun Biol. 2021 Nov 12;4:1280. doi: 10.1038/s42003-021-02810-x (PMC8589952; doi:10.1038/s42003-021-02810-x)
Supplement: Supplementary file 4 — Supplementary Data 1 [file 42003_2021_2810_MOESM4_ESM.csv]

source	source.label	sample	chemistry	injury	injury.days	injury.agent	age	age.months	is.FACS	is.whole.muscle	material	type	tissue	mouse.strain	sex	mice.per.sample	SRR.accession	Sequencing.Instrument	Estimated.Number.of.Cells_mm10	Mean.Reads.per.Cell_mm10	Median.Genes.per.Cell_mm10	Number.of.Reads_mm10	Valid.Barcodes_mm10	Sequencing.Saturation_mm10	Q30.Bases.in.Barcode_mm10	Q30.Bases.in.RNA.Read_mm10	Q30.Bases.in.UMI_mm10	Reads.Mapped.to.Genome_mm10	Reads.Mapped.Confidently.to.Genome_mm10	Reads.Mapped.Confidently.to.Intergenic.Regions_mm10	Reads.Mapped.Confidently.to.Intronic.Regions_mm10	Reads.Mapped.Confidently.to.Exonic.Regions_mm10	Reads.Mapped.Confidently.to.Transcriptome_mm10	Reads.Mapped.Antisense.to.Gene_mm10	Fraction.Reads.in.Cells_mm10	Total.Genes.Detected_mm10	Median.UMI.Counts.per.Cell_mm10	soupx.rho_mm10
Giordani et al, Molc Cell, 2019	Giordani 2019	Uninjured_WT_1	10x Genomics v2	D0	0	NA	2mo	2	FALSE	TRUE	cells	Diss. (Whole Muscle)	Hindlimb Muscles	C57BL/6JN	M	1	SRR8352705	NextSeq 500	6896	74579	1003	514303302	97.3	86	93.5	45.4	91.9	60.3	57.9	3.4	14.7	39.8	37.4	0.9	93.6	18480	2369	0.023
Giordani et al, Molc Cell, 2019	Giordani 2019	Uninjured_WT_2	10x Genomics v2	D0	0	NA	2mo	2	FALSE	TRUE	cells	Diss. (Whole Muscle)	Hindlimb Muscles	C57BL/6JN	M	1	SRR8352706	NextSeq 500	6832	72348	NA	494287765	96.4	91.9	92.5	56.8	91.3	79.4	76.4	4.5	19.1	52.9	50.1	1.2	91.6	18222	1798	0.054
Dell'Orso et al, Development, 2019	Dell'Orso 2019	total_muscle_wt_rep1	10x Genomics v2	D0	0	NA	3mo	3	FALSE	TRUE	cells	Diss. (Whole Muscle)	Tibialis Anterior	C57BL/6JN	F	1	SRR8602275	HiSeq 3000	2294	157487	1103	361275794	98.1	95.3	97.3	78.7	97	93.9	89.7	4.6	20.2	64.8	62.1	1.2	91.3	17671	2749	0.011
Dell'Orso et al, Development, 2019	Dell'Orso 2019	total_muscle_wt_rep2	10x Genomics v2	D0	0	NA	3mo	3	FALSE	TRUE	cells	Diss. (Whole Muscle)	Tibialis Anterior	C57BL/6JN	F	1	SRR8602276	HiSeq 3000	2868	132951	1101	381305415	98.1	94.4	97.8	78.4	97.5	93.8	89.9	4.8	20.4	64.7	61.8	1.2	91.6	18105	2788	0.013
Dell'Orso et al, Development, 2019	Dell'Orso 2019	homeostatic_MuSCs_rep1	10x Genomics v2	D0	0	NA	3mo	3	TRUE	FALSE	cells	FACS (MuSCs)	Tibialis Anterior	C57BL/6JN	M	1	SRR8602277	HiSeq 3000	1738	222371	NA	386480806	97.8	96.5	98	79.3	98	91.4	87.3	4.9	25.6	56.8	53.7	1.6	79.9	14629	2134	NA
Dell'Orso et al, Development, 2019	Dell'Orso 2019	homeostatic_MuSCs_rep2	10x Genomics v2	D0	0	NA	3mo	3	TRUE	FALSE	cells	FACS (MuSCs)	Tibialis Anterior	C57BL/6JN	M	1	SRR8602278	HiSeq 3000	1589	239088	NA	379911198	97.8	96.9	98.1	80.6	97.9	93.1	89.3	4.8	26.3	58.2	55	1.6	78.9	14326	2100	NA
Dell'Orso et al, Development, 2019	Dell'Orso 2019	inj_60h_MuSCs_rep1	10x Genomics v2	D2.5	2.5	notexin	3mo	3	TRUE	FALSE	cells	FACS (MuSCs)	Tibialis Anterior	C57BL/6JN	F	1	SRR8602279	HiSeq 3000	1368	315058	1904	430999987	98	95.2	98.9	79.2	99	90.5	80.5	4.4	7.6	68.4	64	2.8	92.1	14908	6596	0.069
Dell'Orso et al, Development, 2019	Dell'Orso 2019	inj_60h_MuSCs_rep2	10x Genomics v2	D2.5	2.5	notexin	3mo	3	TRUE	FALSE	cells	FACS (MuSCs)	Tibialis Anterior	C57BL/6JN	F	1	SRR8602280	HiSeq 3000	2360	191799	1109	452646301	97.9	96.4	98.9	80.2	99	90.8	81.1	4.3	8.4	68.4	63.3	3.6	92.7	14669	2819	0.059
Tabula Muris, Nature, 2018	Tabula Muris 2018	10X_P7_14	10x Genomics v2	D0	0	NA	4mo	4	FALSE	TRUE	cells	Diss. (Whole Muscle)	Tibialis Anterior	C57BL/6JN	F	1	SRR6835866	NovaSeq 6000	2513	107250	1333	269519806	97.9	90.8	95.2	87.2	97	92.7	88.4	4.4	16.7	67.2	64.6	1.1	94	17952	3999	0.026
Tabula Muris, Nature, 2018	Tabula Muris 2018	10X_P7_15	10x Genomics v2	D0	0	NA	4mo	4	FALSE	TRUE	cells	Diss. (Whole Muscle)	Tibialis Anterior	C57BL/6JN	F	1	SRR6835867	NovaSeq 6000	2630	80607	1349	211996837	97.9	88.7	94.8	87.1	96.8	92.8	88.5	4.4	16.6	67.5	64.9	1.1	93.7	17869	3834	0.024
De Micheli et al, Cell Reports, 2020	De Micheli 2020a	D0_A	10x Genomics v2	D0	0	NA	7mo	7	FALSE	TRUE	cells	Diss. (Whole Muscle)	Tibialis Anterior	C57BL/6J	F	1	SRR10870296	NextSeq 500	3630	63002	NA	228700456	98.2	88.5	96.2	75.2	95.8	86.2	79.8	3.7	9.3	66.9	65.2	0.8	61.9	17950	1803	0.042
De Micheli et al, Cell Reports, 2020	De Micheli 2020a	D0_B	10x Genomics v2	D0	0	NA	7mo	7	FALSE	TRUE	cells	Diss. (Whole Muscle)	Tibialis Anterior	C57BL/6J	F	1	SRR10870297	NextSeq 500	5685	45167	NA	256778531	98.2	85.9	96.5	78.1	96.1	89.3	82.9	3.3	8.5	71	69.3	0.9	59.2	18250	1746	0.061
De Micheli et al, Cell Reports, 2020	De Micheli 2020a	D2_C	10x Genomics v2	D2	2	notexin	7mo	7	FALSE	TRUE	cells	Diss. (Whole Muscle)	Tibialis Anterior	C57BL/6J	F	1	SRR10870299	NextSeq 500	5946	24063	1757	143080183	98.2	50.2	96.7	68.4	96.4	83.2	73.8	3	7.7	63.1	60.6	0.9	94	18578	5261	0.026
De Micheli et al, Cell Reports, 2020	De Micheli 2020a	D2_D	10x Genomics v2	D2	2	notexin	4mo	4	FALSE	TRUE	cells	Diss. (Whole Muscle)	Tibialis Anterior	C57BL/6J	F	1	SRR10870300	NextSeq 500	3182	76402	1879	243114255	98	79.3	94.8	78.1	93.1	82.4	72.1	2.9	8.4	60.7	58.3	0.9	92.9	17787	6033	0.014
De Micheli et al, unpublished	De Micheli 2020b	D2_Ev3	10x Genomics v3	D2	2	notexin	4mo	4	FALSE	TRUE	cells	Diss. (Whole Muscle)	Tibialis Anterior	C57BL/6J	M	1	SRR12820638	NextSeq 500	4836	43136	2096	208607334	97.7	51	95.7	85.2	95	82.5	76.9	8.5	10.7	57.7	56.1	0.9	74.4	18604	5688	0.029
De Micheli et al, Cell Reports, 2020	De Micheli 2020a	D5_A	10x Genomics v2	D5	5	notexin	4mo	4	FALSE	TRUE	cells	Diss. (Whole Muscle)	Tibialis Anterior	C57BL/6J	M	1	SRR10870301	NextSeq 500	6269	57448	2270	360147131	98.1	68.2	95.6	67.7	95.2	83.7	75.3	3.4	9.4	62.5	60.4	0.8	94.9	20070	7823	0.039
De Micheli et al, Cell Reports, 2020	De Micheli 2020a	D5_B	10x Genomics v2	D5	5	notexin	4mo	4	FALSE	TRUE	cells	Diss. (Whole Muscle)	Tibialis Anterior	C57BL/6J	F	1	SRR10870302	NextSeq 500	7370	29057	2170	214150304	98.1	45.9	96.7	61.1	96.7	81.6	73.3	3.8	9.8	59.7	57.6	0.8	94.9	20068	7025	0.033
De Micheli et al, Cell Reports, 2020	De Micheli 2020a	D5_C	10x Genomics v2	D5	5	notexin	4mo	4	FALSE	TRUE	cells	Diss. (Whole Muscle)	Tibialis Anterior	C57BL/6J	M	1	SRR10870303	NextSeq 500	7257	30180	1926	219020687	98.1	54.2	96.3	67.2	96.1	83.5	75.1	3.6	9.7	61.7	59.6	0.8	94.3	19920	5889	0.033
De Micheli et al, Cell Reports, 2020	De Micheli 2020a	D7_C	10x Genomics v2	D7	7	notexin	4mo	4	FALSE	TRUE	cells	Diss. (Whole Muscle)	Tibialis Anterior	C57BL/6J	F	1	SRR10870304	NextSeq 500	6542	30467	1236	199316776	98.2	73.7	96.8	61.6	96.8	81.9	75	4.5	11.2	59.2	57.3	1	81.7	19189	2644	0.03
De Micheli et al, Cell Reports, 2020	De Micheli 2020a	D7_D	10x Genomics v2	D7	7	notexin	4mo	4	FALSE	TRUE	cells	Diss. (Whole Muscle)	Tibialis Anterior	C57BL/6J	F	1	SRR10870305	NextSeq 500	5307	47153	1572	250241224	98	73.8	94.7	78.8	93.1	82.5	72.9	3.5	10.9	58.5	56.6	0.9	88.7	19530	4286	0.015
De Micheli et al, unpublished	De Micheli 2020b	D7_Ev3	10x Genomics v3	D7	7	notexin	7mo	7	FALSE	TRUE	cells	Diss. (Whole Muscle)	Tibialis Anterior	C57BL/6J	M	1	SRR12820639	NextSeq 500	4889	41971	1686	205196263	97.3	58.6	97	88.9	96.2	80.1	74.5	8.6	13	52.9	51.2	0.9	78.7	19801	4390	0.026
De Micheli et al, Cell Reports, 2020	De Micheli 2020a	D0_FACS_01	10x Genomics v2	D0	0	notexin	4mo	4	TRUE	TRUE	cells	FACS (Whole Muscle)	Tibialis Anterior	C57BL/6J	F	1	SRR10870267	NextSeq 500	6678	20358	1127	135955654	98.2	72	95.7	68.4	95.4	83.1	75.3	3.7	10	61.6	59.7	0.9	88	18386	2312	0.022
De Micheli et al, Cell Reports, 2020	De Micheli 2020a	D0_FACS_02	10x Genomics v2	D0	0	notexin	4mo	4	TRUE	TRUE	cells	FACS (Whole Muscle)	Tibialis Anterior	C57BL/6J	F	1	SRR10870268	NextSeq 500	6977	47813	1197	333593961	98.4	87.2	96.9	86.1	96.1	88	79.8	3.8	10.6	65.5	63.5	0.9	88.7	18747	2564	0.028
De Micheli et al, Cell Reports, 2020	De Micheli 2020a	D2_FACS	10x Genomics v2	D2	2	notexin	7mo	7	TRUE	TRUE	cells	FACS (Whole Muscle)	Tibialis Anterior	C57BL/6J	F	1	SRR10870269	NextSeq 500	7338	62614	1876	459462592	98.2	76.4	96.6	77.4	96.3	87	77.4	2.6	6.8	68	65.5	0.8	93.3	19414	6324	0.039
De Micheli et al, Cell Reports, 2020	De Micheli 2020a	D5_FACS	10x Genomics v2	D5	5	notexin	4mo	4	TRUE	TRUE	cells	FACS (Whole Muscle)	Tibialis Anterior	C57BL/6J	F	1	SRR10870270	NextSeq 500	3054	85792	NA	262009279	98.2	93.5	96.9	76.8	96.5	80	71	3.3	8.6	59.2	57.6	0.7	79.5	17335	1417	0.041
De Micheli et al, Cell Reports, 2020	De Micheli 2020a	D7_FACS	10x Genomics v2	D7	7	notexin	4mo	4	TRUE	TRUE	cells	FACS (Whole Muscle)	Tibialis Anterior	C57BL/6J	M	1	SRR10870271	NextSeq 500	8995	23499	1405	211374617	98.2	62.4	96.7	76.9	96.4	86.5	78.4	3.4	9.6	65.3	63.3	0.9	91.1	19510	3701	0.041
McKellar/Walter et al, bioRxiv, 2020	McKellar/Walter 2020	Old_D0_A	10x Genomics v3	D0	0	NA	20mo	20	FALSE	TRUE	cells	Diss. (Whole Muscle)	Tibialis Anterior	C57BL/6J	F	1		NextSeq 500	5566	37052	NA	206233277	97.7	64.9	95.5	86.2	94.8	86.7	82.7	2.7	6.5	73.5	72	0.9	44.7	18731	2723	0.014
McKellar/Walter et al, bioRxiv, 2020	McKellar/Walter 2020	Old_D0_B	10x Genomics v3	D0	0	NA	20mo	20	FALSE	TRUE	cells	Diss. (Whole Muscle)	Tibialis Anterior	C57BL/6J	F	1		NextSeq 500	13489	15835	NA	213603503	98.1	47.4	95.6	84.7	93.8	93.5	88.5	2.2	6.2	80.1	78.6	1	49.1	19163	2404	0.046
McKellar/Walter et al, bioRxiv, 2020	McKellar/Walter 2020	Old_D0_C	10x Genomics v3	D0	0	NA	20mo	20	FALSE	TRUE	cells	Diss. (Whole Muscle)	Tibialis Anterior	C57BL/6J	F	1		NextSeq 500	11380	21216	NA	241443986	97.8	58.1	96.7	88.4	96.1	87.1	81.2	4	11.9	65.3	63.6	1.1	56.3	19924	2102	0.026
McKellar/Walter et al, bioRxiv, 2020	McKellar/Walter 2020	Old_D0_D	10x Genomics v3	D0	0	NA	20mo	20	FALSE	TRUE	cells	Diss. (Whole Muscle)	Tibialis Anterior	C57BL/6J	F	1		NextSeq 500	1967	117596	NA	231312136	97.7	87.4	96.6	87.9	95.8	90	83.7	3.3	9.7	70.7	69	1.1	44.2	17909	2860	0.027
McKellar/Walter et al, bioRxiv, 2020	McKellar/Walter 2020	Old_D1_A	10x Genomics v3	D1	1	notexin	20mo	20	FALSE	TRUE	cells	Diss. (Whole Muscle)	Tibialis Anterior	C57BL/6J	F	1		NextSeq 500	3499	62181	2210	217571492	97.8	67	96.1	87.2	95	87.3	80.9	4	13.9	63	61	1	79	19074	7065	0.023
McKellar/Walter et al, bioRxiv, 2020	McKellar/Walter 2020	Old_D1_B	10x Genomics v3	D1	1	notexin	20mo	20	FALSE	TRUE	cells	Diss. (Whole Muscle)	Tibialis Anterior	C57BL/6J	F	1		NextSeq 500	2205	106900	NA	235715851	98	83	96.1	87.6	95.1	86.7	81.5	2.8	8.5	70.2	68.6	0.9	47.7	18178	2909	0.024
McKellar/Walter et al, bioRxiv, 2020	McKellar/Walter 2020	Old_D2_A	10x Genomics v3	D2	2	notexin	20mo	20	FALSE	TRUE	cells	Diss. (Whole Muscle)	Tibialis Anterior	C57BL/6J	F	1		NextSeq 500	13845	15035	1554	208162289	97.7	28.1	95	83.3	93.5	86.2	79.7	4.9	17.5	57.3	55.3	0.9	93.1	20624	3798	0.035
McKellar/Walter et al, bioRxiv, 2020	McKellar/Walter 2020	Old_D2_B	10x Genomics v3	D2	2	notexin	20mo	20	FALSE	TRUE	cells	Diss. (Whole Muscle)	Tibialis Anterior	C57BL/6J	F	1		NextSeq 500	5786	34812	2395	201426817	97.2	44.9	95.2	83.2	93.4	86.6	79.7	5	15.3	59.3	57.2	0.9	90.6	20176	7347	0.028
McKellar/Walter et al, bioRxiv, 2020	McKellar/Walter 2020	Old_D2_C	10x Genomics v3	D2	2	notexin	20mo	20	FALSE	TRUE	cells	Diss. (Whole Muscle)	Tibialis Anterior	C57BL/6J	F	1		NextSeq 500	4293	57751	2151	247925961	97.2	60.4	95.5	87.1	94.2	83.8	77.5	4.6	15.1	57.8	55.7	1.1	76.5	20225	6353	0.017
McKellar/Walter et al, bioRxiv, 2020	McKellar/Walter 2020	Old_D3_5_A	10x Genomics v3	D3.5	3.5	notexin	20mo	20	FALSE	TRUE	cells	Diss. (Whole Muscle)	Tibialis Anterior	C57BL/6J	F	1		NextSeq 500	4259	55808	3332	237688454	97.7	45.9	96	87	94.9	86.2	79.4	4.3	14.2	60.9	58.7	1	94.2	20632	13781	0.02
McKellar/Walter et al, bioRxiv, 2020	McKellar/Walter 2020	Old_D3_5_B	10x Genomics v3	D3.5	3.5	notexin	20mo	20	FALSE	TRUE	cells	Diss. (Whole Muscle)	Tibialis Anterior	C57BL/6J	F	1		NextSeq 500	3616	67365	3539	243593946	97.8	48	95.9	86.7	94.9	86	79.2	4.1	13.9	61.1	58.9	1	94.5	20596	15336	0.018
McKellar/Walter et al, bioRxiv, 2020	McKellar/Walter 2020	Old_D5_A	10x Genomics v3	D5	5	notexin	20mo	20	FALSE	TRUE	cells	Diss. (Whole Muscle)	Tibialis Anterior	C57BL/6J	F	1		NextSeq 500	6732	31101	2119	209372090	97.5	38.3	97	88.1	96.1	78	71.7	4.8	13.5	53.4	51.6	0.8	85.7	20908	6740	0.037
McKellar/Walter et al, bioRxiv, 2020	McKellar/Walter 2020	Old_D5_B	10x Genomics v3	D5	5	notexin	20mo	20	FALSE	TRUE	cells	Diss. (Whole Muscle)	Tibialis Anterior	C57BL/6J	F	1		NextSeq 500	11124	20921	1809	232733532	97.6	33.1	96.5	86.9	95.7	86.9	80.5	5.8	18.9	55.8	53.9	1	86.7	21272	4762	0.062
McKellar/Walter et al, bioRxiv, 2020	McKellar/Walter 2020	Old_D5_C	10x Genomics v3	D5	5	notexin	20mo	20	FALSE	TRUE	cells	Diss. (Whole Muscle)	Tibialis Anterior	C57BL/6J	F	1		NextSeq 500	3796	65848	1783	249961550	96.9	62.9	95.4	86.7	94.1	82	76.2	5.8	18.7	51.6	49.7	1.1	77.6	20998	5294	0.028
McKellar/Walter et al, bioRxiv, 2020	McKellar/Walter 2020	Old_D7_A	10x Genomics v3	D7	7	notexin	20mo	20	FALSE	TRUE	cells	Diss. (Whole Muscle)	Tibialis Anterior	C57BL/6J	F	1		NextSeq 500	8942	26064	1495	233069557	97.7	46.3	96.8	88.2	96.2	85.4	80.2	5.3	18.5	56.4	54.7	1	72.8	20928	3792	0.056
McKellar/Walter et al, bioRxiv, 2020	McKellar/Walter 2020	Old_D7_B	10x Genomics v3	D7	7	notexin	20mo	20	FALSE	TRUE	cells	Diss. (Whole Muscle)	Tibialis Anterior	C57BL/6J	F	1		NextSeq 500	6109	38144	1719	233027168	97.1	54	95.2	84.6	93.7	88.9	83.1	5.7	18.2	59.2	57.3	1.1	75.6	20901	4936	0.027
McKellar/Walter et al, bioRxiv, 2020	McKellar/Walter 2020	Old_D7_C	10x Genomics v3	D7	7	notexin	20mo	20	FALSE	TRUE	cells	Diss. (Whole Muscle)	Tibialis Anterior	C57BL/6J	F	1		NextSeq 500	3751	63103	1072	236702546	97.2	71.1	95.5	87.2	94.2	83.3	78.2	4.9	15.6	57.7	55.8	1.1	66.5	20297	4019	0.02
McKellar/Walter et al, bioRxiv, 2020	McKellar/Walter 2020	Old_D1_C	10x Genomics v3	D1	1	notexin	20mo	20	FALSE	TRUE	cells	Diss. (Whole Muscle)	Tibialis Anterior	C57BL/6J	F	1		NextSeq 500	5545	32843	2483	182115972	98.5	41.7	96	88.2	95.4	88.3	81.2	4.9	15.4	61	59.1	0.9	91.8	20090	7924	0.033
McKellar/Walter et al, bioRxiv, 2020	McKellar/Walter 2020	Old_D1_D	10x Genomics v3	D1	1	notexin	20mo	20	FALSE	TRUE	cells	Diss. (Whole Muscle)	Tibialis Anterior	C57BL/6J	F	1		NextSeq 500	4718	41147	2535	194135475	98.5	51.6	96.1	88.3	95.4	86.5	79.8	4.2	14	61.6	59.8	0.8	85.9	19766	7990	0.013
McKellar/Walter et al, bioRxiv, 2020	McKellar/Walter 2020	Old_D3_5_C	10x Genomics v3	D3.5	3.5	notexin	20mo	20	FALSE	TRUE	cells	Diss. (Whole Muscle)	Tibialis Anterior	C57BL/6J	F	1		NextSeq 500	9124	30251	2607	276014267	98.2	33.5	96.1	88.5	95.4	87.3	80.5	4.1	15.6	60.8	58.8	0.8	94.8	21194	8483	0.047
McKellar/Walter et al, bioRxiv, 2020	McKellar/Walter 2020	Old_D3_5_D	10x Genomics v3	D3.5	3.5	notexin	20mo	20	FALSE	TRUE	cells	Diss. (Whole Muscle)	Tibialis Anterior	C57BL/6J	F	1		NextSeq 500	6077	34070	2678	207044802	98.5	37	96.1	88.7	95.4	86.2	79.2	3.8	13.9	61.5	59.6	0.8	94.7	20663	9678	0.033
Tabula Muris Senis, Nature, 2020	Tabula Muris Senis 2020	MACA_18m_F_MUSCLE_50	10x Genomics v2	D0	0	NA	18mo	18	FALSE	TRUE	cells	Diss. (Whole Muscle)	Hindlimb Muscles	C57BL/6JN	F	1		NovaSeq 6000	2085	121894	NA	254149968	98.2	94.7	96.5	95	97.7	93.3	88.6	5.3	16.3	66.9	64.1	1.3	91.5	16933	1988	0.007
Tabula Muris Senis, Nature, 2020	Tabula Muris Senis 2020	MACA_18m_F_MUSCLE_51	10x Genomics v2	D0	0	NA	18mo	18	FALSE	TRUE	cells	Diss. (Whole Muscle)	Hindlimb Muscles	C57BL/6JN	F	1		NovaSeq 6000	1205	184506	1022	222330438	98.1	95.6	96.4	94.9	97.7	93.1	88.2	5.1	16	67.1	64.2	1.3	91.4	16454	2286	0.009
Tabula Muris Senis, Nature, 2020	Tabula Muris Senis 2020	MACA_18m_M_MUSCLE_52	10x Genomics v2	D0	0	NA	18mo	18	FALSE	TRUE	cells	Diss. (Whole Muscle)	Hindlimb Muscles	C57BL/6JN	M	1		NovaSeq 6000	4698	30176	1049	141769371	97.8	79.2	69.8	91.2	95.7	92.9	88.2	3.6	10.9	73.6	71	1.1	93.6	17554	2584	0.025
Tabula Muris Senis, Nature, 2020	Tabula Muris Senis 2020	MACA_18m_M_MUSCLE_53	10x Genomics v2	D0	0	NA	18mo	18	FALSE	TRUE	cells	Diss. (Whole Muscle)	Hindlimb Muscles	C57BL/6JN	M	1		NovaSeq 6000	3057	43151	1297	131913570	97.9	81.4	69.9	91.3	95.7	93.3	88.5	3.5	10.4	74.6	72	1.1	92.8	17307	3718	0.021
Tabula Muris Senis, Nature, 2020	Tabula Muris Senis 2020	MACA_21m_F_MUSCLE_54	10x Genomics v2	D0	0	NA	21mo	21	FALSE	TRUE	cells	Diss. (Whole Muscle)	Hindlimb Muscles	C57BL/6JN	F	1		NovaSeq 6000	2509	91807	1395	230345569	97.9	89.4	80.2	91.5	96.7	92.5	88.2	4.8	15.4	68	65.3	1.1	93.4	17499	4055	0.017
Tabula Muris Senis, Nature, 2020	Tabula Muris Senis 2020	MACA_21m_F_MUSCLE_55	10x Genomics v2	D0	0	NA	21mo	21	FALSE	TRUE	cells	Diss. (Whole Muscle)	Hindlimb Muscles	C57BL/6JN	F	1		NovaSeq 6000	2950	105449	1351	311077318	97.9	91	80.2	91.6	96.7	92.6	88.5	4.6	15.5	68.4	65.8	1.1	93.2	17810	3629	0.021
Tabula Muris Senis, Nature, 2020	Tabula Muris Senis 2020	MACA_24m_M_MUSCLE_58	10x Genomics v2	D0	0	NA	24mo	24	FALSE	TRUE	cells	Diss. (Whole Muscle)	Hindlimb Muscles	C57BL/6JN	M	1		NovaSeq 6000	2956	67028	1251	198135447	97.5	87	94.9	91.3	94.9	93.8	89.7	4.4	16.4	68.9	66.1	1.2	91.7	17719	3353	0.023
Tabula Muris Senis, Nature, 2020	Tabula Muris Senis 2020	MACA_24m_M_MUSCLE_59	10x Genomics v2	D0	0	NA	24mo	24	FALSE	TRUE	cells	Diss. (Whole Muscle)	Hindlimb Muscles	C57BL/6JN	M	1		NovaSeq 6000	2920	92788	1372	270943468	97.5	88.7	94.9	91	95	93.4	89.2	4.3	16.3	68.6	66	1.1	90.5	17911	3798	0.035
Tabula Muris Senis, Nature, 2020	Tabula Muris Senis 2020	MACA_24m_M_MUSCLE_60	10x Genomics v2	D0	0	NA	24mo	24	FALSE	TRUE	cells	Diss. (Whole Muscle)	Hindlimb Muscles	C57BL/6JN	M	1		NovaSeq 6000	2969	78343	1145	232601396	98.1	88.8	96.3	91.9	96	93.9	89.4	4.9	17.7	66.8	64.1	1.1	91.6	17788	3061	0.03
Tabula Muris Senis, Nature, 2020	Tabula Muris Senis 2020	MACA_24m_M_MUSCLE_61	10x Genomics v2	D0	0	NA	24mo	24	FALSE	TRUE	cells	Diss. (Whole Muscle)	Hindlimb Muscles	C57BL/6JN	M	1		NovaSeq 6000	2839	77429	1278	219822223	98.1	87.5	96	91.8	95.8	93.9	88.6	4.7	17.8	66.1	63.5	1.1	92	17775	3344	0.03
Li et al, The EMBO Journal, 2019	Li 2019	Pax7Hi	10x Genomics v2	D0	0	NA	3mo	3	TRUE	FALSE	cells	FACS (MuSCs)	TA + Soleus	C56BL/6J:Pax7-nGFP Tg	F	1	SRR9715805; SRR9715806; SRR9715807; SRR9715808	NovaSeq 6000	1494	306856	1237	458443291	97.4	97.3	97.5	82.6	97.5	93.3	88.7	4.2	15	69.5	66.1	0.9	76.9	15158	3472	0.075
Li et al, The EMBO Journal, 2019	Li 2019	Pax7Mi	10x Genomics v2	D0	0	NA	3mo	3	TRUE	FALSE	cells	FACS (MuSCs)	TA + Soleus	C56BL/6J:Pax7-nGFP Tg	F	1	SRR9715810; SRR9715811; SRR9715812; SRR9715813; SRR9715814; SRR9715815; SRR9715816	NovaSeq 6000	6048	132404	1102	800784514	97.2	95	97.4	81.9	97.3	92.9	88.5	4.4	16.9	67.2	63.7	1.1	81.2	16955	2921	0.107
Li et al, The EMBO Journal, 2019	Li 2019	Pax7Lo	10x Genomics v2	D0	0	NA	3mo	3	TRUE	FALSE	cells	FACS (MuSCs)	TA + Soleus	C56BL/6J:Pax7-nGFP Tg	F	1	SRR9715817; SRR9715818; SRR9715819; SRR9715820; SRR9715821; SRR9715822; SRR9715823; SRR9715824	NovaSeq 6000	3029	295062	1295	893743904	97	97.4	97.5	84.5	97.5	93.6	89.7	4.7	18.1	66.8	63.3	1.1	95	15120	3642	NA
Jin et al, JCI Insights, 2018	Jin 2018	N_plus_CTX_Rep1	10x Genomics v2	D4	4	cardiotoxin	3mo	3	TRUE	FALSE	cells	FACS (Macro.)	Hindlimb Muscles	C57BL/6	F	1	SRR6998056	HiSeq 2500	6732	46518	2279	313162529	98.2	69.7	97.3	89	97.8	96.9	93.2	3.3	13.9	75.9	72.9	1.1	97.3	16727	8511	NA
Jin et al, JCI Insights, 2018	Jin 2018	N_plus_CTX_Rep2	10x Genomics v2	D4	4	cardiotoxin	3mo	3	TRUE	FALSE	cells	FACS (Macro.)	Hindlimb Muscles	C57BL/6	F	1	SRR6998057	HiSeq 2500	1676	54467	1969	91287325	98.3	77.8	97.4	87.9	97.9	93	87.8	4.8	14.2	68.8	65.6	1.3	97.3	14321	6313	0.045
Rubenstein et al, Sci Rep, 2020	Rubenstein 2020	Rubenstein_quads	10x Genomics v3	D0	0	NA	3.5mo	3.5	TRUE	TRUE	cells	FACS (Whole Muscle)	Quadriceps	C57BL/6J	M	5	SRR10257731	NextSeq 500	5153	60736	2983	312976070	97.5	71.2	94.6	90.2	94.2	94.5	92.1	4	25.4	62.7	59.6	1.1	95	18868	9338	0.008
Rubenstein et al, Sci Rep, 2020	Rubenstein 2020	Rubenstein_diaph	10x Genomics v3	D0	0	NA	3.5mo	3.5	TRUE	TRUE	cells	FACS (Whole Muscle)	Diaphragm	C57BL/6J	M	5	SRR10257732	NextSeq 500	2503	147664	3383	369603904	97.6	85.7	94.6	90.5	94.2	95.2	92.7	4.8	25.1	62.9	59.7	1.2	95.2	18054	11739	0.005
Kimmel et al, Development, 2020	Kimmel 2020	Y1_LRC_Q	10x Genomics v2	D0	0	NA	3mo	3	TRUE	FALSE	cells	FACS (MuSCs)	Hindlimb Muscles	C57Bl/6; H2B-GFP +/-; rtTA +/-	M	0.5	SRR10874104, SRR10874105	NovaSeq 6000	2521	86381	956	217766519	94.3	90.3	96.1	88.8	96	88	82.5	5.1	19.2	58.3	55.4	1.4	85	15639	2595	2595
Kimmel et al, Development, 2020	Kimmel 2020	Y1_LRC_A	10x Genomics v2	18hrs Culture	0	NA	3mo	3	TRUE	FALSE	cells	FACS (MuSCs)	Hindlimb Muscles	C57Bl/6; H2B-GFP +/-; rtTA +/-	M	0.5	SRR10874106, SRR10874107	NovaSeq 6000	2944	165009	1962	485787286	97.6	90.9	96	89.8	96	90.7	84.5	3.4	8.1	73	70.3	0.8	83.2	16310	5855	NA
Kimmel et al, Development, 2020	Kimmel 2020	Y2_LRC_Q	10x Genomics v2	D0	0	NA	3mo	3	TRUE	FALSE	cells	FACS (MuSCs)	Hindlimb Muscles	C57Bl/6; H2B-GFP +/-; rtTA +/-	M	0.5	SRR10874108, SRR10874109	NovaSeq 6000	1555	103491	1102	160930015	92.3	90.6	95.8	88	95.8	86.8	81.4	4.9	19	57.4	54.6	1.3	92.4	14286	3090	0.287
Kimmel et al, Development, 2020	Kimmel 2020	Y2_LRC_A	10x Genomics v2	18hrs Culture	0	NA	3mo	3	TRUE	FALSE	cells	FACS (MuSCs)	Hindlimb Muscles	C57Bl/6; H2B-GFP +/-; rtTA +/-	M	0.5	SRR10874110, SRR10874111	NovaSeq 6000	1609	193735	2977	311720212	97.8	89.2	96.1	91.2	96.2	91.6	85.6	2.7	7.3	75.6	73	0.8	93.3	15341	10963	0.145
Kimmel et al, Development, 2020	Kimmel 2020	Y1_nonLRC_Q	10x Genomics v2	D0	0	NA	3mo	3	TRUE	FALSE	cells	FACS (MuSCs)	Hindlimb Muscles	C57Bl/6; H2B-GFP +/-; rtTA +/-	M	0.5	SRR10874112, SRR10874113	NovaSeq 6000	2312	66117	998	152864446	92.5	87.5	96	88.6	95.9	87.5	81.8	5.3	18.3	58.2	55.4	1.3	89	15329	2823	NA
Kimmel et al, Development, 2020	Kimmel 2020	Y1_nonLRC_A	10x Genomics v2	18hrs Culture	0	NA	3mo	3	TRUE	FALSE	cells	FACS (MuSCs)	Hindlimb Muscles	C57Bl/6; H2B-GFP +/-; rtTA +/-	M	0.5	SRR10874114, SRR10874115	NovaSeq 6000	3645	147547	1083	537812349	97.7	92.3	96.1	91.1	96	91.6	85.5	3.5	7.2	74.8	72.2	0.8	65.3	16175	2350	NA
Kimmel et al, Development, 2020	Kimmel 2020	Y2_nonLRC_Q	10x Genomics v2	D0	0	NA	3mo	3	TRUE	FALSE	cells	FACS (MuSCs)	Hindlimb Muscles	C57Bl/6; H2B-GFP +/-; rtTA +/-	M	0.5	SRR10874116, SRR10874117	NovaSeq 6000	1696	106019	1133	179809514	92.4	90.4	96	88.5	96	87.1	81.8	5	19.3	57.6	54.8	1.3	91.1	14714	3221	NA
Kimmel et al, Development, 2020	Kimmel 2020	Y2_nonLRC_A	10x Genomics v2	18hrs Culture	0	NA	3mo	3	TRUE	FALSE	cells	FACS (MuSCs)	Hindlimb Muscles	C57Bl/6; H2B-GFP +/-; rtTA +/-	M	0.5	SRR10874118, SRR10874119	NovaSeq 6000	3506	155175	1097	544043688	97.8	92.1	96.1	91.1	96	91.9	85.4	3	6.9	75.5	72.9	0.7	70.4	15964	2544	NA
Kimmel et al, Development, 2020	Kimmel 2020	A1_LRC_Q	10x Genomics v2	D0	0	NA	20mo	20	TRUE	FALSE	cells	FACS (MuSCs)	Hindlimb Muscles	C57Bl/6; H2B-GFP +/-; rtTA +/-	M	0.5	SRR10874120, SRR10874121	NovaSeq 6000	574	94869	987	54454854	79.4	85.1	96	84.6	95.8	79.2	71.3	6.4	16.5	48.4	46	1.1	85.9	13468	2710	NA
Kimmel et al, Development, 2020	Kimmel 2020	A1_LRC_A	10x Genomics v2	18hrs Culture	0	NA	20mo	20	TRUE	FALSE	cells	FACS (MuSCs)	Hindlimb Muscles	C57Bl/6; H2B-GFP +/-; rtTA +/-	M	0.5	SRR10874122, SRR10874123	NovaSeq 6000	177	601905	2493	106537356	88.7	92.8	96.1	87.6	95.9	84.1	76.1	4.1	7.3	64.7	62.3	0.8	72.9	12602	9499	NA
Kimmel et al, Development, 2020	Kimmel 2020	A2_LRC_Q	10x Genomics v2	D0	0	NA	20mo	20	TRUE	FALSE	cells	FACS (MuSCs)	Hindlimb Muscles	C57Bl/6; H2B-GFP +/-; rtTA +/-	M	0.5	SRR10874124, SRR10874125	NovaSeq 6000	650	115288	1045	74937437	83.8	87.7	96	85.4	95.8	81.1	74.1	5.9	18.5	49.7	47.1	1.3	88.4	13446	2892	0.244
Kimmel et al, Development, 2020	Kimmel 2020	A2_LRC_A	10x Genomics v2	18hrs Culture	0	NA	20mo	20	TRUE	FALSE	cells	FACS (MuSCs)	Hindlimb Muscles	C57Bl/6; H2B-GFP +/-; rtTA +/-	M	0.5	SRR10874126, SRR10874127	NovaSeq 6000	381	357193	3132	136090574	91.6	90.8	96.1	89.5	95.9	87.1	79.8	3.5	8.1	68.2	65.7	0.9	88.8	13814	12917	0.223
Kimmel et al, Development, 2020	Kimmel 2020	A1_nonLRC_Q	10x Genomics v2	D0	0	NA	20mo	20	TRUE	FALSE	cells	FACS (MuSCs)	Hindlimb Muscles	C57Bl/6; H2B-GFP +/-; rtTA +/-	M	0.5	SRR10874128, SRR10874129	NovaSeq 6000	2561	88076	938	225563000	92.6	90.7	96.1	88.2	96	87	81.4	5.2	18.5	57.6	54.9	1.3	86.2	15494	2604	NA
Kimmel et al, Development, 2020	Kimmel 2020	A1_nonLRC_A	10x Genomics v2	18hrs Culture	0	NA	20mo	20	TRUE	FALSE	cells	FACS (MuSCs)	Hindlimb Muscles	C57Bl/6; H2B-GFP +/-; rtTA +/-	M	0.5	SRR10874130, SRR10874131	NovaSeq 6000	2522	144322	2362	363980255	97.4	88.3	96.2	90.7	96.1	90	83.9	3.5	8.6	71.9	69.3	0.8	87.4	16309	8376	NA
Kimmel et al, Development, 2020	Kimmel 2020	A2_nonLRC_Q	10x Genomics v2	D0	0	NA	20mo	20	TRUE	FALSE	cells	FACS (MuSCs)	Hindlimb Muscles	C57Bl/6; H2B-GFP +/-; rtTA +/-	M	0.5	SRR10874132, SRR10874133	NovaSeq 6000	863	159785	1158	137894932	91	91.8	96.1	87.7	95.9	85.5	79.8	5.3	20.3	54.2	51.5	1.3	91.9	13888	3346	0.026
Kimmel et al, Development, 2020	Kimmel 2020	A2_nonLRC_A	10x Genomics v2	18hrs Culture	0	NA	20mo	20	TRUE	FALSE	cells	FACS (MuSCs)	Hindlimb Muscles	C57Bl/6; H2B-GFP +/-; rtTA +/-	M	0.5	SRR10874134, SRR10874135	NovaSeq 6000	1431	106684	2927	152665068	95.2	80.5	95.7	90.5	95.7	90.1	83.9	3.2	7.9	72.9	70.2	0.9	92.5	15467	10961	0.023
Verma & Asakura, unpublished, 2019	Verma 2019	NoInjury	10x Genomics v2	D0	0	NA	2mo	2	TRUE	FALSE	cells	FACS (MuSCs/Endo)	Hindlimb Muscles	Pax7tdT:Flk1GFP	M	1	SRR8832578	HiSeq 2500	1027	256140	1168	263056727	97.9	95.1	96	78.4	96.9	92.2	87.2	4.6	17.6	65	62.5	1.2	88.3	15675	3258	0.059
Verma & Asakura, unpublished, 2019	Verma 2019	3dCTX	10x Genomics v2	D3	3	cardiotoxin	2mo	2	TRUE	FALSE	cells	FACS (MuSCs/Endo)	Hindlimb Muscles	Pax7tdT:Flk1GFP	M	1	SRR8832579	HiSeq 2500	1362	176564	2051	240480350	96.5	82.3	96	83.7	96.9	92.7	86.1	3.6	7.4	75	71.9	1.2	63.7	17398	5722	0.156
Stepien et al, J Immunol, 2020	Stepien 2020	D0_IR1	10x Genomics v2	D0	0	NA	2mo	2	FALSE	TRUE	cells	Diss. (Whole Muscle)	Tibialis Anterior	C57BL/6J	F	4	SRR11007782	HiSeq 4000	1593	146415	1389	233240289	98.3	92.1	97.9	83.3	98.1	92.8	88.1	2.2	8.5	77.3	74.7	0.8	51.9	16122	3042	0.063
Stepien et al, J Immunol, 2020	Stepien 2020	D0_IR2	10x Genomics v2	D0	0	NA	2mo	2	FALSE	TRUE	cells	Diss. (Whole Muscle)	Tibialis Anterior	C57BL/6J	F	4	SRR11007783	HiSeq 4000	1901	116432	1359	221337613	98.3	90.8	97.9	82.4	98.1	92.4	87.7	2.4	9.2	76	73.4	0.8	55.4	16364	2966	0.064
Stepien et al, J Immunol, 2020	Stepien 2020	D3_IR1	10x Genomics v2	D3	3	cardiotoxin	2mo	2	FALSE	TRUE	cells	Diss. (Whole Muscle)	Tibialis Anterior	C57BL/6J	M	2	SRR10969329	HiSeq 4000	3452	62591	2942	216066518	98.3	63.3	97.7	76.3	97.9	91.2	87.4	2.2	6.6	78.6	75.7	0.9	93.4	17839	13829	0.019
Stepien et al, J Immunol, 2020	Stepien 2020	D3_IR2	10x Genomics v2	D3	3	cardiotoxin	2mo	2	FALSE	TRUE	cells	Diss. (Whole Muscle)	Tibialis Anterior	C57BL/6J	M	2	SRR10969330	HiSeq 4000	1907	95945	2960	182967616	98.3	73.7	97.8	78.1	98	91.6	87.2	2.5	6.9	77.8	75	0.8	93.8	17367	14174	0.014
Stepien et al, J Immunol, 2020	Stepien 2020	D3_IR3	10x Genomics v2	D3	3	cardiotoxin	2mo	2	FALSE	TRUE	cells	Diss. (Whole Muscle)	Tibialis Anterior	C57BL/6J	M	2	SRR10969331	HiSeq 4000	3067	66693	2734	204547874	98.3	68.4	97.7	78	97.9	91.5	87.3	2.5	7.1	77.7	74.8	0.8	94.7	17674	12147	0.016
Oprescu et al, iScience, 2020	Oprescu 2020	oprescu_D0_5	10x Genomics v3	D0.5	0.5	cardiotoxin	3mo	3	TRUE	TRUE	cells	FACS (Whole Muscle)	Tibialis Anterior	C5Bl6/N	M	3	SRR10275413	NovaSeq 6000	5812	50984	2747	296321876	97.9	66.5	95.2	91.1	94.4	96.2	94	4.4	22.7	66.9	63.1	1.2	90	19045	9256	0.014
Oprescu et al, iScience, 2020	Oprescu 2020	oprescu_D2	10x Genomics v3	D2	2	cardiotoxin	3mo	3	TRUE	TRUE	cells	FACS (Whole Muscle)	Tibialis Anterior	C5Bl6/N	M	3	SRR10275414	NovaSeq 6000	3608	92346	2256	333185326	96.8	71.9	95.2	90.5	94.4	94.1	91.3	6.6	29	55.8	51.1	2	88.2	17639	8508	0.009
Oprescu et al, iScience, 2020	Oprescu 2020	oprescu_D3_5	10x Genomics v3	D3.5	3.5	cardiotoxin	3mo	3	TRUE	TRUE	cells	FACS (Whole Muscle)	Tibialis Anterior	C5Bl6/N	M	3	SRR10275415	NovaSeq 6000	8925	33081	2463	295253495	97.7	38.9	95.3	91.1	94.4	94.6	91.4	5.2	21.1	65.2	61.2	1.1	97.4	18861	8533	0.008
Oprescu et al, iScience, 2020	Oprescu 2020	oprescu_D5	10x Genomics v3	D5	5	cardiotoxin	3mo	3	TRUE	TRUE	cells	FACS (Whole Muscle)	Tibialis Anterior	C5Bl6/N	M	3	SRR10275416	NovaSeq 6000	11400	23846	2138	271849553	97.1	34.3	95.2	91.1	94.4	95.7	92.9	4.3	25.1	63.5	59.9	1.2	92.6	19413	6974	0.024
Oprescu et al, iScience, 2020	Oprescu 2020	oprescu_D10	10x Genomics v3	D10	10	cardiotoxin	3mo	3	TRUE	TRUE	cells	FACS (Whole Muscle)	Tibialis Anterior	C5Bl6/N	M	3	SRR10275417	NovaSeq 6000	9695	29791	2482	288831077	97.6	32.8	95.2	91.4	94.3	94.8	91.5	5.3	24.2	62	58.2	1.2	96.5	19711	8696	0.017
Oprescu et al, iScience, 2020	Oprescu 2020	oprescu_D21	10x Genomics v3	D21	21	cardiotoxin	3mo	3	TRUE	TRUE	cells	FACS (Whole Muscle)	Tibialis Anterior	C5Bl6/N	M	3	SRR10275418	NovaSeq 6000	6542	45019	2544	294517873	97.7	54.9	95.3	90.9	94.5	95.5	93.3	5.1	31	57.2	53.7	1.3	92.4	19650	9068	0.016
Oprescu et al, iScience, 2020	Oprescu 2020	oprescu_D0	10x Genomics v3	D0	0	cardiotoxin	3mo	3	TRUE	TRUE	cells	FACS (Whole Muscle)	Tibialis Anterior	C5Bl6/N	M	3	SRR10275419	NovaSeq 6000	9695	30435	1826	295070709	97.5	59.8	95.3	90.8	94.5	95.4	93.2	5.8	32.4	55	51.1	1.6	91.5	19602	5019	0.013
Kalucka et al, Cell, 2020	Kalucka 2020	kalucka_edl	10x Genomics v2	D0	0	NA	2mo	2	TRUE	FALSE	cells	FACS (Endo.)	EDL	C57BL6/J	M	8	NA	HiSeq 4000	1280	210280	1043	269159432	97.2	97.7	98.4	88.6	98.7	94.8	90.1	4	16.7	69.5	66.6	1.1	86.7	13441	1922	NA
Kalucka et al, Cell, 2020	Kalucka 2020	kalucka_soleus	10x Genomics v2	D0	0	NA	2mo	2	TRUE	FALSE	cells	FACS (Endo.)	Soleus	C57BL6/J	M	8	NA	HiSeq 4000	2564	105245	1336	269848594	97.1	94.5	98.4	87.6	98.6	95	90.6	4	17.9	68.7	65.9	1.1	88.4	14790	2621	NA
Petrany et al, bioRxiv, 2020	Petrany 2020	WT_TA_24mo	10x Genomics v3	D0	0	NA	24mo	24	TRUE	TRUE	nuclei	Nuclei (Whole Muscle)	Tibialis Anterior	C57BL/6	M	1	SRR11336245, SRR11336246	NovaSeq 6000	9562	45406	663	434172871	96.1	67.3	96.3	93.9	96	85.6	83.1	8.1	49.3	25.7	23.9	0.8	60.5	17791	1520	0.055
Petrany et al, bioRxiv, 2020	Petrany 2020	WT_TA_5mo	10x Genomics v3	D0	0	NA	5mo	5	TRUE	TRUE	nuclei	Nuclei (Whole Muscle)	Tibialis Anterior	C57BL/6	M	1	SRR11336247, SRR11336248	NovaSeq 6000	8197	51148	677	419264392	95.9	74.5	96	93.1	95.7	82	78.9	7.7	41.5	29.7	28	0.6	69.2	16949	1438	0.228
Petrany et al, bioRxiv, 2020	Petrany 2020	WT_soleus_5mo	10x Genomics v3	D0	0	NA	5mo	5	TRUE	TRUE	nuclei	Nuclei (Whole Muscle)	Soleus	C57BL/6	M	4	SRR11336255, SRR11336256	NovaSeq 6000	4314	82616	768	356409209	95.9	78.6	94.3	92.3	94.1	88.4	85.9	9.3	49.7	26.9	25.1	0.8	58.9	17950	1538	0.193
Petrany et al, bioRxiv, 2020	Petrany 2020	WT_TA_P21	10x Genomics v3	D0	0	NA	0.75mo	0.75	TRUE	TRUE	nuclei	Nuclei (Whole Muscle)	Tibialis Anterior	C57BL/6	M	4	SRR11336253, SRR11336254	NovaSeq 6000	9567	45279	614	433191955	96.7	71.7	96.3	93.5	96.1	87.4	84.8	7.3	49	28.5	26.8	0.7	62.6	17881	1443	0.055
Petrany et al, bioRxiv, 2020	Petrany 2020	WT_TA_P10	10x Genomics v3	D0	0	NA	0.3mo	0.3	TRUE	TRUE	nuclei	Nuclei (Whole Muscle)	Tibialis Anterior	C57BL/6	M	2	SRR11336251, SRR11336252	NovaSeq 6000	8617	117651	986	1013802046	96.2	77.6	96.2	92.7	96	84.5	82.2	7.9	48.5	25.8	24.1	0.8	63.1	19376	2061	0.361
Petrany et al, bioRxiv, 2020	Petrany 2020	WT_TA_30mo	10x Genomics v3	D0	0	NA	30mo	30	TRUE	TRUE	nuclei	Nuclei (Whole Muscle)	Tibialis Anterior	C57BL/6	M	1	SRR11336249, SRR11336250	NovaSeq 6000	7544	62879	682	474364363	95.4	68.2	95.6	94.3	94.7	85.7	82.7	7.7	47.7	27.2	25.5	0.7	51.1	17386	1489	0.34
Dos Santos et al, Nat Comm, 2020	Dos Santos 2020	snRNA-seq_Soleus	10x Genomics v3	D0	0	NA	2mo	2	FALSE	TRUE	nuclei	Nuclei (Whole Muscle)	Soleus	C5Bl6/N	F	12	SRR11729338	NextSeq 500	2098	149305	280	313243332	97.4	93.8	94	88.1	92.3	66.7	65	5.7	44.3	15	14	0.6	56.1	15670	504
Dos Santos et al, Nat Comm, 2020	Dos Santos 2020	snRNA-seq_Quadriceps	10x Genomics v3	D0	0	NA	2mo	2	FALSE	TRUE	nuclei	Nuclei (Whole Muscle)	Quadriceps	C5Bl6/N	F	3	SRR11729339	NextSeq 500	1106	258322	199	285704138	97.3	96.2	93.9	87.7	92.1	67.6	65.8	5.6	47.1	13.2	12.1	0.6	50.5	13699	376
Dos Santos et al, Nat Comm, 2020	Dos Santos 2020	snRNA-seq_Tibialis	10x Genomics v3	D0	0	NA	2mo	2	FALSE	TRUE	nuclei	Nuclei (Whole Muscle)	Tibialis Anterior	C5Bl6/N	F	3	SRR11729340	NextSeq 500	2787	84954	330	236767499	97.1	83.6	96.9	92.2	96.3	69.4	67.2	5.8	45.7	15.7	14.8	0.5	58.2	14677	812
Dos Santos et al, Nat Comm, 2020	Dos Santos 2020	snRNA-seq_Mix	10x Genomics v3	D0	0	NA	2mo	2	FALSE	TRUE	nuclei	Nuclei (Whole Muscle)	Hindlimb Muscles	C5Bl6/N	F	3	SRR11729341	NextSeq 500	4008	68983	321	276487223	96.9	81.5	96.2	90.6	95.5	72.6	70.1	6.1	47.2	16.8	15.6	0.8	57.4	16790	772
Wang et al, PNAS, 2020	Wang 2020	muscle_d	10x Genomics v2	D0	0	NA	2.5mo	2.5	TRUE	FALSE	cells	FACS (Macro.)	Diaphragm	C57BL/6J	F	10	SRR10752709, SRR10752710, SRR10752711	HiSeq 2500	3190	59950	1436	191242704	98	87.8	93.9	75.4	95.5	90.7	87	3.8	15	68.3	65.9	1	93.3	15283	3781
Wang et al, PNAS, 2020	Wang 2020	muscle_q	10x Genomics v2	D0	0	NA	2.5mo	2.5	TRUE	FALSE	cells	FACS (Macro.)	Quadriceps	C57BL/6J	F	10	SRR10752718, SRR10752719, SRR10752720	HiSeq 2500	3991	70435	1562	281107608	98	89.1	94.1	76.5	95.6	91.8	88.1	3.3	15.6	69.1	66.5	1.1	93.3	15640	3972
Chemello et al, PNAS, 2020	Chemello 2020	Chemello_WT	10x Genomics v3.1	D0	0	NA	1mo	1	TRUE	TRUE	nuclei	Nuclei (Whole Muscle)	Tibialis Anterior	C57/BL6N	M	1	SRR12478037, SRR12478038, SRR12478039, SRR12478040	NextSeq 500	6174	36307	537	224161378	96.1	77	96.2	84.3	95.2	88.7	86.4	8	39.7	38.7	35.6	1.4	61.8	17752	1406
Yartseva et al, Cell Reports, 2020	Yartseva 2020	Yartseva_0dpi	10x Genomics v2	D0	0	cardiotoxin	3.5mo	3.5	TRUE	FALSE	cells	FACS (MuSCs)	Tibialis Anterior	PAX7.IRES.Cre. ki_Rosa26.LSL.tdTomato	M	1	SRR10764954, SRR10764955	HiSeq 4000	3600	223130	282	803271267	97	99.4	98.5	83.8	98.4	92.6	88.2	3.1	10.3	74.7	71.2	1.5	78	13825	523
Yartseva et al, Cell Reports, 2020	Yartseva 2020	Yartseva_4dpi	10x Genomics v2	D4	4	cardiotoxin	3.5mo	3.5	TRUE	FALSE	cells	FACS (MuSCs)	Tibialis Anterior	PAX7.IRES.Cre. ki_Rosa26.LSL.tdTomato	M	1	SRR10764956, SRR10764957	HiSeq 4000	7372	100515	1826	741000511	97.9	86.6	97.5	79.7	97.1	93.4	87.4	2.9	11.9	72.5	69.9	1	93.4	18997	6219
