# Supplementary material for: Large-scale integration of single-cell transcriptomic data captures transitional progenitor states in mouse skeletal muscle regeneration
Source: Commun Biol. 2021 Nov 12;4:1280. doi: 10.1038/s42003-021-02810-x (PMC8589952; doi:10.1038/s42003-021-02810-x)
Supplement: Supplementary file 5 — Supplementary Data 2 [file 42003_2021_2810_MOESM5_ESM.csv]

	p_val	avg_logFC	pct.1	pct.2	p_val_adj	cluster	gene
Pi16	0	3.15411600076181	0.89	0.079	0	FAPs (Stem)	Pi16
Igfbp6	0	2.4155173214949	0.97	0.192	0	FAPs (Stem)	Igfbp6
Clec3b	0	2.41349360999122	0.964	0.128	0	FAPs (Stem)	Clec3b
Mfap5	0	2.29997007003735	0.98	0.154	0	FAPs (Stem)	Mfap5
Igfbp5	0	2.28364749434532	0.726	0.154	0	FAPs (Stem)	Igfbp5
Fbn1	0	2.15705456312104	0.94	0.161	0	FAPs (Stem)	Fbn1
Has1	0	2.07554597368041	0.617	0.07	0	FAPs (Stem)	Has1
Pcolce2	0	2.05435992782698	0.871	0.071	0	FAPs (Stem)	Pcolce2
Fn1	0	2.01651288474752	0.968	0.274	0	FAPs (Stem)	Fn1
Fstl1	0	1.9854232946223	0.981	0.226	0	FAPs (Stem)	Fstl1
C3	0	1.9790969310543	0.833	0.171	0	FAPs (Stem)	C3
Ugdh	0	1.97387500751752	0.85	0.216	0	FAPs (Stem)	Ugdh
Tnfaip6	0	1.96645254568787	0.717	0.162	0	FAPs (Stem)	Tnfaip6
Gsn	0	1.95802672897291	0.988	0.536	0	FAPs (Stem)	Gsn
Dpt	0	1.95438793861726	0.964	0.173	0	FAPs (Stem)	Dpt
Efemp1	0	1.92248769819306	0.836	0.063	0	FAPs (Stem)	Efemp1
Ptx3	0	1.81643501412418	0.43	0.053	0	FAPs (Stem)	Ptx3
Sema3c	0	1.81614114159253	0.804	0.058	0	FAPs (Stem)	Sema3c
Cd248	0	1.77391775356181	0.846	0.078	0	FAPs (Stem)	Cd248
Gfpt2	0	1.74820456858273	0.798	0.1	0	FAPs (Stem)	Gfpt2
Cd34	0	1.72992472983966	0.96	0.255	0	FAPs (Stem)	Cd34
Myoc	0	1.70467936149257	0.693	0.095	0	FAPs (Stem)	Myoc
Adamts5	0	1.68825741774049	0.85	0.136	0	FAPs (Stem)	Adamts5
Ackr3	0	1.67575555670646	0.859	0.133	0	FAPs (Stem)	Ackr3
Tnxb	0	1.67514118331493	0.883	0.128	0	FAPs (Stem)	Tnxb
Fndc1	0	1.6593247240274	0.897	0.127	0	FAPs (Stem)	Fndc1
Uap1	0	1.63002939650782	0.83	0.282	0	FAPs (Stem)	Uap1
Nid1	0	1.62934639522322	0.911	0.19	0	FAPs (Stem)	Nid1
Cd55	0	1.60936764235653	0.767	0.078	0	FAPs (Stem)	Cd55
Serping1	0	1.60363055276871	0.963	0.246	0	FAPs (Stem)	Serping1
Ecm1	0	1.60233482824432	0.889	0.302	0	FAPs (Stem)	Ecm1
Rarres2	0	1.600765372589	0.929	0.196	0	FAPs (Stem)	Rarres2
Col14a1	0	1.55633401686945	0.798	0.095	0	FAPs (Stem)	Col14a1
Pla1a	0	1.55596957745055	0.692	0.043	0	FAPs (Stem)	Pla1a
Anxa3	0	1.54699449447112	0.879	0.349	0	FAPs (Stem)	Anxa3
Col3a1	0	1.54611826045459	0.964	0.237	0	FAPs (Stem)	Col3a1
Ppap2b	0	1.53654899111509	0.915	0.286	0	FAPs (Stem)	Ppap2b
Scara5	0	1.50788780848085	0.796	0.071	0	FAPs (Stem)	Scara5
Pcsk6	0	1.50060851820993	0.719	0.053	0	FAPs (Stem)	Pcsk6
Timp2	0	1.48981574034066	0.975	0.492	0	FAPs (Stem)	Timp2
Dcn	0	1.47856065596954	0.99	0.198	0	FAPs (Stem)	Dcn
Axl	0	1.47360574521667	0.91	0.285	0	FAPs (Stem)	Axl
Anxa1	0	1.46325600679647	0.937	0.43	0	FAPs (Stem)	Anxa1
Ly6a	0	1.44481987539216	0.977	0.381	0	FAPs (Stem)	Ly6a
Prss23	0	1.41783727119667	0.763	0.126	0	FAPs (Stem)	Prss23
Tmem100	0	1.39068201833856	0.646	0.043	0	FAPs (Stem)	Tmem100
Efhd1	0	1.38741301868167	0.682	0.02	0	FAPs (Stem)	Efhd1
Ccl11	0	1.38172090146077	0.804	0.119	0	FAPs (Stem)	Ccl11
Ogn	0	1.38040199107278	0.878	0.175	0	FAPs (Stem)	Ogn
Htra3	0	1.37852470237274	0.885	0.176	0	FAPs (Stem)	Htra3
Lrrn4cl	0	1.36544517602079	0.766	0.079	0	FAPs (Stem)	Lrrn4cl
Rnase4	0	1.32954262059456	0.935	0.36	0	FAPs (Stem)	Rnase4
Procr	0	1.32780600878743	0.624	0.089	0	FAPs (Stem)	Procr
Mt2	0	1.31461875210922	0.877	0.335	0	FAPs (Stem)	Mt2
S100a6	0	1.31199681968866	0.987	0.722	0	FAPs (Stem)	S100a6
Islr	0	1.31030932110687	0.843	0.149	0	FAPs (Stem)	Islr
Igfbp4	0	1.29858585148157	0.897	0.303	0	FAPs (Stem)	Igfbp4
Aspn	0	1.28697554310908	0.758	0.127	0	FAPs (Stem)	Aspn
Tppp3	0	1.26235389229813	0.811	0.268	0	FAPs (Stem)	Tppp3
Loxl1	0	1.24192209457056	0.854	0.157	0	FAPs (Stem)	Loxl1
Ebf1	0	1.23176106890934	0.924	0.254	0	FAPs (Stem)	Ebf1
Ifi205	0	1.22457139834487	0.615	0.123	0	FAPs (Stem)	Ifi205
Ace	0	1.21912006231871	0.738	0.119	0	FAPs (Stem)	Ace
Pcolce	0	1.20314280071523	0.892	0.216	0	FAPs (Stem)	Pcolce
Nov	0	1.19974490866486	0.587	0.044	0	FAPs (Stem)	Nov
Gpr133	0	1.1947132972204	0.673	0.041	0	FAPs (Stem)	Gpr133
Fbln2	0	1.17596991011524	0.866	0.231	0	FAPs (Stem)	Fbln2
Gm12840	0	1.17456102277127	0.235	0.055	0	FAPs (Stem)	Gm12840
Serpinf1	0	1.16832752040875	0.947	0.216	0	FAPs (Stem)	Serpinf1
Col1a2	0	1.16227135188096	0.969	0.215	0	FAPs (Stem)	Col1a2
Dpep1	0	1.15953775152928	0.729	0.105	0	FAPs (Stem)	Dpep1
Serpinb6a	0	1.1459107832851	0.932	0.451	0	FAPs (Stem)	Serpinb6a
Gstm1	0	1.14559728277198	0.867	0.393	0	FAPs (Stem)	Gstm1
Nbl1	0	1.1428735327372	0.842	0.211	0	FAPs (Stem)	Nbl1
Mmp2	0	1.14095812448457	0.887	0.193	0	FAPs (Stem)	Mmp2
Thy1	0	1.13353524013351	0.686	0.13	0	FAPs (Stem)	Thy1
C1s	0	1.12772531332193	0.813	0.151	0	FAPs (Stem)	C1s
Mt1	0	1.12480528328926	0.943	0.587	0	FAPs (Stem)	Mt1
Sparc	0	1.12436319899021	0.976	0.404	0	FAPs (Stem)	Sparc
Nupr1	0	1.11720474884364	0.831	0.284	0	FAPs (Stem)	Nupr1
Qpct	0	1.11703018918218	0.686	0.106	0	FAPs (Stem)	Qpct
Sdc2	0	1.10542818747585	0.788	0.172	0	FAPs (Stem)	Sdc2
Ddah2	0	1.09763510464864	0.812	0.214	0	FAPs (Stem)	Ddah2
Aebp1	0	1.09740047794538	0.769	0.174	0	FAPs (Stem)	Aebp1
Ddr2	0	1.09257834012817	0.733	0.131	0	FAPs (Stem)	Ddr2
Col6a1	0	1.09142215489354	0.899	0.2	0	FAPs (Stem)	Col6a1
Cadm3	0	1.08117548965769	0.621	0.034	0	FAPs (Stem)	Cadm3
Sfrp4	0	1.06321585394521	0.461	0.031	0	FAPs (Stem)	Sfrp4
Col5a1	0	1.05723257211035	0.739	0.149	0	FAPs (Stem)	Col5a1
Sbsn	0	1.05407981439438	0.296	0.043	0	FAPs (Stem)	Sbsn
Dpp4	0	1.05020525002914	0.587	0.041	0	FAPs (Stem)	Dpp4
Tgfbr2	0	1.04786947245583	0.767	0.284	0	FAPs (Stem)	Tgfbr2
Prkcdbp	0	1.04478182542044	0.849	0.277	0	FAPs (Stem)	Prkcdbp
Entpd2	0	1.0409729068625	0.759	0.133	0	FAPs (Stem)	Entpd2
Col6a2	0	1.03472173719623	0.86	0.174	0	FAPs (Stem)	Col6a2
Col1a1	0	1.02755370694829	0.937	0.188	0	FAPs (Stem)	Col1a1
Lbp	0	1.02020452027205	0.646	0.12	0	FAPs (Stem)	Lbp
C1ra	0	1.01189977134349	0.73	0.139	0	FAPs (Stem)	C1ra
Dbn1	0	1.00547477562082	0.636	0.085	0	FAPs (Stem)	Dbn1
S100a16	0	1.00520897848012	0.88	0.302	0	FAPs (Stem)	S100a16
Bmp1	0	1.00025189617815	0.731	0.137	0	FAPs (Stem)	Bmp1
Ly6c1	0	0.996935596852412	0.951	0.242	0	FAPs (Stem)	Ly6c1
Vasn	0	0.989729561853647	0.641	0.096	0	FAPs (Stem)	Vasn
Serpine2	0	0.982538204138791	0.666	0.151	0	FAPs (Stem)	Serpine2
Mgst1	0	0.977601142836594	0.834	0.287	0	FAPs (Stem)	Mgst1
Col5a2	0	0.974969240691249	0.794	0.187	0	FAPs (Stem)	Col5a2
Ebf2	0	0.97413115839335	0.625	0.08	0	FAPs (Stem)	Ebf2
Oaf	0	0.966238105986355	0.744	0.171	0	FAPs (Stem)	Oaf
Nenf	0	0.96060148982183	0.896	0.418	0	FAPs (Stem)	Nenf
Adamts2	0	0.960110472260665	0.686	0.116	0	FAPs (Stem)	Adamts2
Plat	0	0.954180079333268	0.665	0.135	0	FAPs (Stem)	Plat
Il33	0	0.951719753407985	0.498	0.068	0	FAPs (Stem)	Il33
Itih5	0	0.946926629854575	0.75	0.161	0	FAPs (Stem)	Itih5
Tuba1a	0	0.939436633023494	0.884	0.452	0	FAPs (Stem)	Tuba1a
Lamc1	0	0.938652848896878	0.751	0.222	0	FAPs (Stem)	Lamc1
Man1a	0	0.933680831000937	0.766	0.279	0	FAPs (Stem)	Man1a
S100a13	0	0.928155196059279	0.925	0.544	0	FAPs (Stem)	S100a13
Medag	0	0.922840145899943	0.7	0.144	0	FAPs (Stem)	Medag
Cpq	0	0.922663681512687	0.706	0.196	0	FAPs (Stem)	Cpq
Emilin2	0	0.917382003633426	0.742	0.231	0	FAPs (Stem)	Emilin2
Marcks	0	0.917094964540991	0.931	0.591	0	FAPs (Stem)	Marcks
Plxdc2	0	0.912430343323088	0.76	0.177	0	FAPs (Stem)	Plxdc2
Ndn	0	0.90574659547521	0.673	0.114	0	FAPs (Stem)	Ndn
Htra1	0	0.905017254125403	0.711	0.157	0	FAPs (Stem)	Htra1
Col5a3	0	0.892000062186968	0.658	0.154	0	FAPs (Stem)	Col5a3
Heg1	0	0.889120033414719	0.693	0.151	0	FAPs (Stem)	Heg1
Stmn4	0	0.886785077288721	0.392	0.005	0	FAPs (Stem)	Stmn4
Antxr1	0	0.88330962265686	0.617	0.11	0	FAPs (Stem)	Antxr1
Sod3	0	0.87431305499239	0.664	0.114	0	FAPs (Stem)	Sod3
Nfix	0	0.873438581490535	0.784	0.283	0	FAPs (Stem)	Nfix
Prrx1	0	0.869835070574936	0.68	0.158	0	FAPs (Stem)	Prrx1
Cyb5	0	0.866050885564293	0.885	0.475	0	FAPs (Stem)	Cyb5
Serpinh1	0	0.865262079462714	0.931	0.361	0	FAPs (Stem)	Serpinh1
Gas7	0	0.85945037275114	0.57	0.181	0	FAPs (Stem)	Gas7
Ccdc80	0	0.855636227035637	0.549	0.142	0	FAPs (Stem)	Ccdc80
Metrnl	0	0.85529181896956	0.761	0.339	0	FAPs (Stem)	Metrnl
Ahnak2	0	0.853667945795023	0.601	0.147	0	FAPs (Stem)	Ahnak2
Zfp385a	0	0.850993580460494	0.55	0.112	0	FAPs (Stem)	Zfp385a
Cxcl1	0	0.8504938486335	0.611	0.238	0	FAPs (Stem)	Cxcl1
Klf4	0	0.847181973690152	0.899	0.537	0	FAPs (Stem)	Klf4
Camk2n1	0	0.835233282737253	0.667	0.167	0	FAPs (Stem)	Camk2n1
Abca8a	0	0.833031644709207	0.624	0.142	0	FAPs (Stem)	Abca8a
Thbd	0	0.829728261767879	0.614	0.158	0	FAPs (Stem)	Thbd
D630033O11Rik	0	0.821087779591515	0.402	0.022	0	FAPs (Stem)	D630033O11Rik
Pamr1	0	0.816955901668357	0.516	0.042	0	FAPs (Stem)	Pamr1
Selm	0	0.816776407335066	0.849	0.335	0	FAPs (Stem)	Selm
Vcan	0	0.813614679652987	0.626	0.137	0	FAPs (Stem)	Vcan
Timp3	0	0.813326067251358	0.817	0.254	0	FAPs (Stem)	Timp3
Pdgfra	0	0.80992552309464	0.629	0.114	0	FAPs (Stem)	Pdgfra
Pam	0	0.806540613195001	0.672	0.221	0	FAPs (Stem)	Pam
Fst	0	0.805459372544764	0.49	0.077	0	FAPs (Stem)	Fst
S100a11	0	0.79934879799314	0.951	0.667	0	FAPs (Stem)	S100a11
Lpar1	0	0.798298541192311	0.681	0.162	0	FAPs (Stem)	Lpar1
Antxr2	0	0.796963094273169	0.675	0.223	0	FAPs (Stem)	Antxr2
Fxyd1	0	0.793090870469212	0.815	0.24	0	FAPs (Stem)	Fxyd1
Lrp1	0	0.786817240907419	0.851	0.415	0	FAPs (Stem)	Lrp1
Tmeff2	0	0.784611554379514	0.521	0.046	0	FAPs (Stem)	Tmeff2
Prg4	0	0.783001888957153	0.286	0.084	0	FAPs (Stem)	Prg4
Ccl7	0	0.782341613912851	0.454	0.221	0	FAPs (Stem)	Ccl7
Tmem158	0	0.778126782189977	0.432	0.05	0	FAPs (Stem)	Tmem158
Calu	0	0.772126767103823	0.784	0.343	0	FAPs (Stem)	Calu
Ptgs2	0	0.771451684112451	0.444	0.105	0	FAPs (Stem)	Ptgs2
Dact1	0	0.757588985248672	0.46	0.056	0	FAPs (Stem)	Dact1
Abi3bp	0	0.752904808954044	0.715	0.15	0	FAPs (Stem)	Abi3bp
Lum	0	0.749169890679658	0.804	0.153	0	FAPs (Stem)	Lum
Thbs3	0	0.748575171193739	0.554	0.093	0	FAPs (Stem)	Thbs3
Fbln5	0	0.745822220261088	0.62	0.128	0	FAPs (Stem)	Fbln5
Mmp23	0	0.745815545962516	0.517	0.077	0	FAPs (Stem)	Mmp23
Itm2a	0	0.744874053913587	0.677	0.224	0	FAPs (Stem)	Itm2a
Scara3	0	0.744372905995732	0.532	0.075	0	FAPs (Stem)	Scara3
Smpd3	0	0.743116069629152	0.287	0.01	0	FAPs (Stem)	Smpd3
Hspb8	0	0.740799183148295	0.568	0.095	0	FAPs (Stem)	Hspb8
Creb5	0	0.738608493308658	0.526	0.088	0	FAPs (Stem)	Creb5
Arl4a	0	0.736160774217609	0.618	0.226	0	FAPs (Stem)	Arl4a
Ppp1r14b	0	0.730443112130147	0.785	0.406	0	FAPs (Stem)	Ppp1r14b
Ramp2	0	0.72142327860669	0.791	0.236	0	FAPs (Stem)	Ramp2
Gnpnat1	0	0.718530836907831	0.535	0.125	0	FAPs (Stem)	Gnpnat1
Krtdap	0	0.708240024076937	0.125	0.001	0	FAPs (Stem)	Krtdap
Smim14	0	0.702544696666693	0.845	0.482	0	FAPs (Stem)	Smim14
Atf5	0	0.700599314312202	0.624	0.188	0	FAPs (Stem)	Atf5
Sult5a1	0	0.699911753255368	0.424	0.057	0	FAPs (Stem)	Sult5a1
Crip1	0	0.696703462577898	0.969	0.726	0	FAPs (Stem)	Crip1
Rcn3	0	0.693872476433335	0.706	0.203	0	FAPs (Stem)	Rcn3
S100a10	0	0.692475068730491	0.953	0.686	0	FAPs (Stem)	S100a10
Enpp2	0	0.688145502390733	0.463	0.091	0	FAPs (Stem)	Enpp2
Fgfr1	0	0.685296611618151	0.791	0.277	0	FAPs (Stem)	Fgfr1
Lamb2	0	0.678315046816782	0.648	0.178	0	FAPs (Stem)	Lamb2
Mxra8	0	0.677654522975118	0.707	0.192	0	FAPs (Stem)	Mxra8
Olfml2b	0	0.672913087207003	0.564	0.128	0	FAPs (Stem)	Olfml2b
Add3	0	0.669103731342494	0.63	0.203	0	FAPs (Stem)	Add3
Mustn1	0	0.666075313393215	0.607	0.107	0	FAPs (Stem)	Mustn1
RP23-103I12.13	0	0.665141059117276	0.505	0.079	0	FAPs (Stem)	RP23-103I12.13
Ltbp1	0	0.66305904527736	0.51	0.089	0	FAPs (Stem)	Ltbp1
Fyn	0	0.659035042100069	0.63	0.192	0	FAPs (Stem)	Fyn
Fkbp9	0	0.656710830906033	0.702	0.224	0	FAPs (Stem)	Fkbp9
Nova1	0	0.656090365923589	0.425	0.031	0	FAPs (Stem)	Nova1
Efemp2	0	0.655398695135417	0.577	0.147	0	FAPs (Stem)	Efemp2
Dcbld2	0	0.654533446883625	0.478	0.072	0	FAPs (Stem)	Dcbld2
Lama4	0	0.653801741438222	0.595	0.148	0	FAPs (Stem)	Lama4
Ahnak	0	0.65157929455274	0.944	0.673	0	FAPs (Stem)	Ahnak
Ntn1	0	0.651489643999988	0.455	0.061	0	FAPs (Stem)	Ntn1
Fap	0	0.651475850145602	0.516	0.105	0	FAPs (Stem)	Fap
Osr2	0	0.648646931141123	0.376	0.042	0	FAPs (Stem)	Osr2
Adam33	0	0.648295639339198	0.401	0.056	0	FAPs (Stem)	Adam33
Anxa2	0	0.647917923053381	0.925	0.635	0	FAPs (Stem)	Anxa2
Tgfbr3	0	0.647203449075886	0.586	0.148	0	FAPs (Stem)	Tgfbr3
Mmp14	0	0.642442482569467	0.644	0.251	0	FAPs (Stem)	Mmp14
Steap3	0	0.637944311543575	0.523	0.119	0	FAPs (Stem)	Steap3
Fez1	0	0.636486953999799	0.446	0.039	0	FAPs (Stem)	Fez1
Rhoc	0	0.635642983244149	0.798	0.354	0	FAPs (Stem)	Rhoc
Aldh1a3	0	0.634515655385684	0.271	0.012	0	FAPs (Stem)	Aldh1a3
Errfi1	0	0.632180880835083	0.689	0.353	0	FAPs (Stem)	Errfi1
1700019D03Rik	0	0.631741464786192	0.394	0.013	0	FAPs (Stem)	1700019D03Rik
Pmp22	0	0.629601821102548	0.801	0.315	0	FAPs (Stem)	Pmp22
Uqcc2	0	0.62933646766975	0.781	0.444	0	FAPs (Stem)	Uqcc2
Vkorc1	0	0.621623734861591	0.673	0.249	0	FAPs (Stem)	Vkorc1
Ppic	0	0.620880153539541	0.719	0.25	0	FAPs (Stem)	Ppic
Ms4a4d	0	0.6193648584758	0.541	0.102	0	FAPs (Stem)	Ms4a4d
Egfr	0	0.618599353674258	0.529	0.131	0	FAPs (Stem)	Egfr
Tmed3	0	0.617981820214532	0.768	0.398	0	FAPs (Stem)	Tmed3
Col6a3	0	0.617784492683763	0.719	0.165	0	FAPs (Stem)	Col6a3
Phlda1	0	0.617017728099461	0.659	0.323	0	FAPs (Stem)	Phlda1
Bmp2	0	0.617004201454155	0.349	0.056	0	FAPs (Stem)	Bmp2
Gpx8	0	0.616647490304063	0.621	0.161	0	FAPs (Stem)	Gpx8
Plac9b	0	0.616422512009046	0.339	0.037	0	FAPs (Stem)	Plac9b
Ltbp4	0	0.615595998614248	0.677	0.255	0	FAPs (Stem)	Ltbp4
Ctsk	0	0.614881207731971	0.603	0.165	0	FAPs (Stem)	Ctsk
Slc43a3	0	0.610556123481307	0.64	0.215	0	FAPs (Stem)	Slc43a3
Laptm4a	0	0.608469110280789	0.953	0.712	0	FAPs (Stem)	Laptm4a
Arhgap20	0	0.608216220287447	0.459	0.071	0	FAPs (Stem)	Arhgap20
Postn	0	0.606658251914732	0.31	0.093	0	FAPs (Stem)	Postn
Cd47	0	0.606610796248415	0.901	0.615	0	FAPs (Stem)	Cd47
Glul	0	0.605191614850398	0.637	0.425	0	FAPs (Stem)	Glul
Rhoq	0	0.605143144739102	0.553	0.182	0	FAPs (Stem)	Rhoq
Hn1	0	0.597764951381543	0.827	0.512	0	FAPs (Stem)	Hn1
Gpc6	0	0.597376632241916	0.416	0.056	0	FAPs (Stem)	Gpc6
Sntb2	0	0.593504767871369	0.622	0.229	0	FAPs (Stem)	Sntb2
Csrp2	0	0.592370013530239	0.549	0.202	0	FAPs (Stem)	Csrp2
Aif1l	0	0.590139622947753	0.353	0.036	0	FAPs (Stem)	Aif1l
Cd302	0	0.589778380527844	0.761	0.361	0	FAPs (Stem)	Cd302
Lama2	0	0.589506562283011	0.548	0.132	0	FAPs (Stem)	Lama2
Nedd4	0	0.579807518730744	0.834	0.387	0	FAPs (Stem)	Nedd4
Gadd45g	0	0.579133573033495	0.682	0.369	0	FAPs (Stem)	Gadd45g
Mnda	0	0.578614728592069	0.512	0.201	0	FAPs (Stem)	Mnda
Sfrp2	0	0.575754925172757	0.237	0.043	0	FAPs (Stem)	Sfrp2
Fcgrt	0	0.573571685816099	0.801	0.385	0	FAPs (Stem)	Fcgrt
Fhl1	0	0.571682305407435	0.65	0.171	0	FAPs (Stem)	Fhl1
Angptl1	0	0.566907401318076	0.462	0.115	0	FAPs (Stem)	Angptl1
Kdelc2	0	0.564856116697337	0.468	0.103	0	FAPs (Stem)	Kdelc2
Txndc5	0	0.56461018924839	0.644	0.272	0	FAPs (Stem)	Txndc5
Dact2	0	0.564586262584469	0.22	0.005	0	FAPs (Stem)	Dact2
Lima1	0	0.563022318574343	0.611	0.237	0	FAPs (Stem)	Lima1
Mtch1	0	0.562985013230524	0.784	0.449	0	FAPs (Stem)	Mtch1
Slit3	0	0.562457145689432	0.445	0.073	0	FAPs (Stem)	Slit3
Spry2	0	0.561505122687948	0.479	0.144	0	FAPs (Stem)	Spry2
Triobp	0	0.560799438009973	0.556	0.182	0	FAPs (Stem)	Triobp
Prelp	0	0.558114905024434	0.641	0.151	0	FAPs (Stem)	Prelp
Bicc1	0	0.557498786172706	0.575	0.15	0	FAPs (Stem)	Bicc1
Vat1	0	0.556000960464738	0.693	0.313	0	FAPs (Stem)	Vat1
Dpysl3	0	0.554941932806408	0.544	0.146	0	FAPs (Stem)	Dpysl3
Cyr61	0	0.550115832863126	0.617	0.249	0	FAPs (Stem)	Cyr61
Has2	0	0.5499428095837	0.315	0.035	0	FAPs (Stem)	Has2
Dnm1	0	0.549878362925557	0.424	0.056	0	FAPs (Stem)	Dnm1
Opcml	0	0.549500790405393	0.321	0.012	0	FAPs (Stem)	Opcml
Flrt2	0	0.548917283246764	0.382	0.071	0	FAPs (Stem)	Flrt2
Sulf1	0	0.548308000182068	0.452	0.088	0	FAPs (Stem)	Sulf1
Golim4	0	0.545676817570585	0.518	0.171	0	FAPs (Stem)	Golim4
Il11ra1	0	0.540878163156413	0.702	0.282	0	FAPs (Stem)	Il11ra1
Ablim1	0	0.530266365779056	0.621	0.174	0	FAPs (Stem)	Ablim1
Galnt16	0	0.529565263421589	0.372	0.022	0	FAPs (Stem)	Galnt16
Dpysl2	0	0.52931143143932	0.67	0.319	0	FAPs (Stem)	Dpysl2
Lurap1l	0	0.528949893349564	0.344	0.042	0	FAPs (Stem)	Lurap1l
Fbln1	0	0.527838532597482	0.405	0.095	0	FAPs (Stem)	Fbln1
Nfia	0	0.52706148873617	0.658	0.26	0	FAPs (Stem)	Nfia
Kdelr2	0	0.523998868766745	0.715	0.385	0	FAPs (Stem)	Kdelr2
Ptgis	0	0.523195892100705	0.334	0.038	0	FAPs (Stem)	Ptgis
Ifi27	0	0.523005887092508	0.756	0.403	0	FAPs (Stem)	Ifi27
Wnt2	0	0.522909741655737	0.257	0.004	0	FAPs (Stem)	Wnt2
Loxl2	0	0.522847242607472	0.405	0.076	0	FAPs (Stem)	Loxl2
Tshz2	0	0.522781220707283	0.645	0.205	0	FAPs (Stem)	Tshz2
Pcdhga9	0	0.522505273375598	0.601	0.206	0	FAPs (Stem)	Pcdhga9
Pmepa1	0	0.521377121293672	0.629	0.288	0	FAPs (Stem)	Pmepa1
Maged2	0	0.519740701924522	0.47	0.157	0	FAPs (Stem)	Maged2
Uchl1	0	0.518890182308147	0.295	0.025	0	FAPs (Stem)	Uchl1
Rhoj	0	0.518855357624261	0.694	0.247	0	FAPs (Stem)	Rhoj
Cd164	0	0.518305193517454	0.653	0.321	0	FAPs (Stem)	Cd164
Ptrf	0	0.516350461700605	0.852	0.322	0	FAPs (Stem)	Ptrf
Tnfsf9	0	0.515373702222259	0.344	0.115	0	FAPs (Stem)	Tnfsf9
Lamb1	0	0.514936241304381	0.524	0.136	0	FAPs (Stem)	Lamb1
Anpep	0	0.511745574330693	0.437	0.124	0	FAPs (Stem)	Anpep
Prnp	0	0.510304430022657	0.636	0.23	0	FAPs (Stem)	Prnp
Adamts1	0	0.510191860706422	0.623	0.225	0	FAPs (Stem)	Adamts1
Npdc1	0	0.508995902966096	0.579	0.184	0	FAPs (Stem)	Npdc1
Gpc3	0	0.506324526883604	0.368	0.078	0	FAPs (Stem)	Gpc3
Pde8a	0	0.500344739605051	0.446	0.113	0	FAPs (Stem)	Pde8a
Adamtsl3	0	0.500231362238475	0.338	0.042	0	FAPs (Stem)	Adamtsl3
Sash1	0	0.500229958538681	0.595	0.28	0	FAPs (Stem)	Sash1
Il18	0	0.499985506636174	0.374	0.11	0	FAPs (Stem)	Il18
Rbms3	0	0.499118456240398	0.455	0.12	0	FAPs (Stem)	Rbms3
Sptbn1	0	0.49621856173709	0.851	0.424	0	FAPs (Stem)	Sptbn1
Nav1	0	0.495795358079816	0.58	0.259	0	FAPs (Stem)	Nav1
Osr1	0	0.494801523986466	0.325	0.045	0	FAPs (Stem)	Osr1
Il6	0	0.493063378871473	0.286	0.082	0	FAPs (Stem)	Il6
Dtnbp1	0	0.491703650914985	0.635	0.319	0	FAPs (Stem)	Dtnbp1
Csf1	0	0.491605787842391	0.593	0.17	0	FAPs (Stem)	Csf1
Angptl2	0	0.491225482737712	0.49	0.137	0	FAPs (Stem)	Angptl2
Ar	0	0.491220724097453	0.43	0.096	0	FAPs (Stem)	Ar
Gpx7	0	0.490249648174921	0.477	0.127	0	FAPs (Stem)	Gpx7
Sgce	0	0.488971944445155	0.527	0.144	0	FAPs (Stem)	Sgce
Rcn1	0	0.487546347476572	0.539	0.173	0	FAPs (Stem)	Rcn1
Ptgfrn	0	0.487543018026875	0.476	0.134	0	FAPs (Stem)	Ptgfrn
Fkbp7	0	0.486405811389669	0.588	0.192	0	FAPs (Stem)	Fkbp7
Scd2	0	0.484358539195868	0.46	0.176	0	FAPs (Stem)	Scd2
Lysmd2	0	0.483234566188867	0.472	0.131	0	FAPs (Stem)	Lysmd2
Tgfb2	0	0.482508878143565	0.41	0.099	0	FAPs (Stem)	Tgfb2
Cdon	0	0.482002378075529	0.379	0.068	0	FAPs (Stem)	Cdon
Socs3	0	0.481562837504535	0.692	0.449	0	FAPs (Stem)	Socs3
Cygb	0	0.481300952955858	0.552	0.152	0	FAPs (Stem)	Cygb
Dclk1	0	0.480145745740572	0.435	0.099	0	FAPs (Stem)	Dclk1
Nhsl1	0	0.480002699716011	0.306	0.022	0	FAPs (Stem)	Nhsl1
Sh3d19	0	0.479326686928159	0.408	0.087	0	FAPs (Stem)	Sh3d19
Egr1	0	0.478072593661182	0.765	0.462	0	FAPs (Stem)	Egr1
Adamtsl1	0	0.477162547053556	0.387	0.075	0	FAPs (Stem)	Adamtsl1
Cmah	0	0.476552655007987	0.27	0.02	0	FAPs (Stem)	Cmah
0610007N19Rik	0	0.476453088785581	0.466	0.121	0	FAPs (Stem)	0610007N19Rik
Tek	0	0.476166344866377	0.457	0.091	0	FAPs (Stem)	Tek
Engase	0	0.475439557303189	0.266	0.043	0	FAPs (Stem)	Engase
Gstm2	0	0.475087990278578	0.505	0.142	0	FAPs (Stem)	Gstm2
Slco3a1	0	0.47441380019747	0.46	0.111	0	FAPs (Stem)	Slco3a1
Ntn4	0	0.472026732840787	0.322	0.049	0	FAPs (Stem)	Ntn4
Car8	0	0.470673588345778	0.388	0.073	0	FAPs (Stem)	Car8
Pgf	0	0.468252502798404	0.242	0.033	0	FAPs (Stem)	Pgf
Thbs2	0	0.465229166715148	0.377	0.095	0	FAPs (Stem)	Thbs2
Lsp1	0	0.464697830070487	0.795	0.403	0	FAPs (Stem)	Lsp1
Kif2a	0	0.463525549679004	0.454	0.173	0	FAPs (Stem)	Kif2a
Arsi	0	0.463499959046192	0.343	0.05	0	FAPs (Stem)	Arsi
Emp3	0	0.461872861885856	0.872	0.581	0	FAPs (Stem)	Emp3
Fndc3b	0	0.461690219873628	0.563	0.259	0	FAPs (Stem)	Fndc3b
Zeb1	0	0.461586409729085	0.519	0.19	0	FAPs (Stem)	Zeb1
Gja1	0	0.461308970412944	0.557	0.188	0	FAPs (Stem)	Gja1
Itga11	0	0.458777423110362	0.335	0.042	0	FAPs (Stem)	Itga11
Tmsb10	0	0.457926266259635	0.969	0.754	0	FAPs (Stem)	Tmsb10
Slc1a5	0	0.457843065975165	0.591	0.239	0	FAPs (Stem)	Slc1a5
Cald1	0	0.456442518814216	0.766	0.297	0	FAPs (Stem)	Cald1
Slc44a1	0	0.454334740877807	0.5	0.171	0	FAPs (Stem)	Slc44a1
Inmt	0	0.452322222393041	0.21	0.038	0	FAPs (Stem)	Inmt
Irak3	0	0.452139026107428	0.388	0.1	0	FAPs (Stem)	Irak3
Fgl2	0	0.451767125608153	0.381	0.236	0	FAPs (Stem)	Fgl2
Fgf18	0	0.451650913039213	0.315	0.027	0	FAPs (Stem)	Fgf18
C4b	0	0.451609385720505	0.195	0.05	0	FAPs (Stem)	C4b
Pdlim2	0	0.451442558922217	0.449	0.156	0	FAPs (Stem)	Pdlim2
Nckap1	0	0.450642187319573	0.488	0.149	0	FAPs (Stem)	Nckap1
Duoxa1	0	0.449436785818862	0.253	0.008	0	FAPs (Stem)	Duoxa1
Bdh2	0	0.447437997950009	0.332	0.054	0	FAPs (Stem)	Bdh2
Epb4.1l2	0	0.446104146571761	0.592	0.303	0	FAPs (Stem)	Epb4.1l2
Twsg1	0	0.446058150637467	0.437	0.125	0	FAPs (Stem)	Twsg1
Tmem159	0	0.44597441965933	0.464	0.158	0	FAPs (Stem)	Tmem159
Nnmt	0	0.445688251898579	0.426	0.111	0	FAPs (Stem)	Nnmt
Darc	0	0.445448578200789	0.333	0.015	0	FAPs (Stem)	Darc
Ppa1	0	0.44283726482959	0.505	0.234	0	FAPs (Stem)	Ppa1
Akap12	0	0.441338603036439	0.51	0.131	0	FAPs (Stem)	Akap12
Hspg2	0	0.440757401295301	0.709	0.272	0	FAPs (Stem)	Hspg2
Adamtsl4	0	0.440322587347219	0.319	0.04	0	FAPs (Stem)	Adamtsl4
Lrrc17	0	0.44002685452179	0.341	0.069	0	FAPs (Stem)	Lrrc17
Rras	0	0.439889175959026	0.577	0.248	0	FAPs (Stem)	Rras
Txn1	0	0.439360438121591	0.93	0.7	0	FAPs (Stem)	Txn1
Ntrk2	0	0.436293036096677	0.333	0.062	0	FAPs (Stem)	Ntrk2
Figf	0	0.436199940201227	0.25	0.027	0	FAPs (Stem)	Figf
Cxxc5	0	0.435543198338966	0.421	0.116	0	FAPs (Stem)	Cxxc5
Ugp2	0	0.433969236950111	0.725	0.362	0	FAPs (Stem)	Ugp2
Ostc	0	0.433115310728193	0.705	0.426	0	FAPs (Stem)	Ostc
Agap1	0	0.432837127588972	0.395	0.121	0	FAPs (Stem)	Agap1
Frmd6	0	0.432456028237945	0.501	0.179	0	FAPs (Stem)	Frmd6
Ifi204	0	0.432338947754318	0.63	0.308	0	FAPs (Stem)	Ifi204
St3gal2	0	0.431992947468752	0.411	0.108	0	FAPs (Stem)	St3gal2
Plagl1	0	0.429841673695042	0.276	0.081	0	FAPs (Stem)	Plagl1
Fam102b	0	0.428756719370487	0.485	0.2	0	FAPs (Stem)	Fam102b
Cmtm3	0	0.428594550901103	0.573	0.295	0	FAPs (Stem)	Cmtm3
Palm	0	0.428307719398694	0.417	0.1	0	FAPs (Stem)	Palm
Gm6472	0	0.426750790017103	0.514	0.333	0	FAPs (Stem)	Gm6472
Snx18	0	0.425478755463855	0.555	0.27	0	FAPs (Stem)	Snx18
Il13ra1	0	0.420772660008084	0.415	0.144	0	FAPs (Stem)	Il13ra1
Plekhf1	0	0.420327702294698	0.33	0.07	0	FAPs (Stem)	Plekhf1
Carhsp1	0	0.420318010892252	0.528	0.22	0	FAPs (Stem)	Carhsp1
Ctsl	0	0.420309519204859	0.952	0.654	0	FAPs (Stem)	Ctsl
Cthrc1	0	0.419953875632927	0.166	0.061	0	FAPs (Stem)	Cthrc1
Dap	0	0.419814726930881	0.636	0.353	0	FAPs (Stem)	Dap
Ppib	0	0.419440849307207	0.895	0.671	0	FAPs (Stem)	Ppib
Copz2	0	0.418981235417272	0.528	0.191	0	FAPs (Stem)	Copz2
Gem	0	0.418627884066203	0.557	0.221	0	FAPs (Stem)	Gem
Twist1	0	0.4185763846527	0.35	0.07	0	FAPs (Stem)	Twist1
Tmem43	0	0.417810395737728	0.427	0.159	0	FAPs (Stem)	Tmem43
Vim	0	0.415505368661114	0.975	0.757	0	FAPs (Stem)	Vim
Pdpn	0	0.414700263709814	0.721	0.263	0	FAPs (Stem)	Pdpn
Rock2	0	0.407410848622263	0.671	0.37	0	FAPs (Stem)	Rock2
Mxra7	0	0.407282512476142	0.525	0.181	0	FAPs (Stem)	Mxra7
Plac9a	0	0.406960479230227	0.268	0.028	0	FAPs (Stem)	Plac9a
Krtcap2	0	0.405362173694172	0.804	0.536	0	FAPs (Stem)	Krtcap2
Olfml2a	0	0.404638265866731	0.244	0.034	0	FAPs (Stem)	Olfml2a
Nptn	0	0.404471195309196	0.709	0.452	0	FAPs (Stem)	Nptn
Gstt1	0	0.40404330270947	0.413	0.108	0	FAPs (Stem)	Gstt1
Abca8b	0	0.402731153163251	0.342	0.092	0	FAPs (Stem)	Abca8b
Rpn2	0	0.401960843254625	0.743	0.48	0	FAPs (Stem)	Rpn2
Scd1	0	0.401145701952218	0.403	0.094	0	FAPs (Stem)	Scd1
Kdelr3	0	0.400465214984597	0.411	0.116	0	FAPs (Stem)	Kdelr3
Gas1	0	0.3975811599679	0.503	0.192	0	FAPs (Stem)	Gas1
Mrc2	0	0.397258089871343	0.403	0.106	0	FAPs (Stem)	Mrc2
Phldb1	0	0.397009656943507	0.431	0.129	0	FAPs (Stem)	Phldb1
Prdm8	0	0.396918673384021	0.233	0.017	0	FAPs (Stem)	Prdm8
Socs1	0	0.39616296697157	0.308	0.142	0	FAPs (Stem)	Socs1
Gm10115	0	0.395527038932574	0.285	0.04	0	FAPs (Stem)	Gm10115
Zyx	0	0.393176695883121	0.609	0.346	0	FAPs (Stem)	Zyx
Notch2	0	0.392857882129963	0.421	0.209	0	FAPs (Stem)	Notch2
Sept8	0	0.392801871496911	0.422	0.156	0	FAPs (Stem)	Sept8
Ckap4	0	0.392342575880771	0.549	0.28	0	FAPs (Stem)	Ckap4
Lhfp	0	0.392214402720768	0.568	0.178	0	FAPs (Stem)	Lhfp
F3	0	0.391968176709427	0.368	0.101	0	FAPs (Stem)	F3
Oat	0	0.391458771183102	0.705	0.392	0	FAPs (Stem)	Oat
Mfap2	0	0.390606794084913	0.369	0.11	0	FAPs (Stem)	Mfap2
Spsb1	0	0.38970617859005	0.373	0.103	0	FAPs (Stem)	Spsb1
Thra	0	0.38907347835141	0.557	0.234	0	FAPs (Stem)	Thra
Trio	0	0.388804593370175	0.414	0.163	0	FAPs (Stem)	Trio
Rps12-ps3	0	0.388504803414802	0.529	0.356	0	FAPs (Stem)	Rps12-ps3
Kdelr1	0	0.385508141067037	0.654	0.388	0	FAPs (Stem)	Kdelr1
Zfhx4	0	0.384085611153354	0.476	0.15	0	FAPs (Stem)	Zfhx4
Creb3l1	0	0.384085532760399	0.398	0.125	0	FAPs (Stem)	Creb3l1
Grb10	0	0.383660889539488	0.49	0.183	0	FAPs (Stem)	Grb10
Rps4x	0	0.383436347077347	0.982	0.858	0	FAPs (Stem)	Rps4x
Bcl7c	0	0.382505150501147	0.596	0.312	0	FAPs (Stem)	Bcl7c
Nsg1	0	0.381934354319673	0.325	0.069	0	FAPs (Stem)	Nsg1
Sep15	0	0.38123246617461	0.901	0.671	0	FAPs (Stem)	Sep15
Myc	0	0.380146868458423	0.457	0.194	0	FAPs (Stem)	Myc
Glipr2	0	0.379197687157726	0.432	0.157	0	FAPs (Stem)	Glipr2
Pcsk5	0	0.378221898620469	0.285	0.05	0	FAPs (Stem)	Pcsk5
Clstn1	0	0.377704840112186	0.442	0.135	0	FAPs (Stem)	Clstn1
Rps3a1	0	0.377414717658441	0.979	0.853	0	FAPs (Stem)	Rps3a1
Ssc5d	0	0.376946100205202	0.349	0.091	0	FAPs (Stem)	Ssc5d
Hmgn3	0	0.376334013286934	0.424	0.154	0	FAPs (Stem)	Hmgn3
Igf1	0	0.375805852749103	0.506	0.278	0	FAPs (Stem)	Igf1
Calcrl	0	0.373601380524326	0.305	0.084	0	FAPs (Stem)	Calcrl
Tsen34	0	0.373506921099695	0.547	0.255	0	FAPs (Stem)	Tsen34
Pkd2	0	0.373277096185453	0.444	0.153	0	FAPs (Stem)	Pkd2
Fermt2	0	0.373198527629425	0.672	0.295	0	FAPs (Stem)	Fermt2
Rplp1	0	0.373011182570416	0.981	0.872	0	FAPs (Stem)	Rplp1
Ybx3	0	0.37259525662451	0.665	0.393	0	FAPs (Stem)	Ybx3
Tspan3	0	0.37224025369565	0.629	0.333	0	FAPs (Stem)	Tspan3
Gpx3	0	0.371013028975568	0.655	0.305	0	FAPs (Stem)	Gpx3
Hsd3b7	0	0.37049954672898	0.381	0.122	0	FAPs (Stem)	Hsd3b7
Arf4	0	0.370034028548043	0.849	0.597	0	FAPs (Stem)	Arf4
Naalad2	0	0.369549528960539	0.307	0.07	0	FAPs (Stem)	Naalad2
Scn7a	0	0.368772043198373	0.351	0.086	0	FAPs (Stem)	Scn7a
Dapk1	0	0.367204295178743	0.343	0.104	0	FAPs (Stem)	Dapk1
Zfp36l1	0	0.366893600247211	0.784	0.585	0	FAPs (Stem)	Zfp36l1
Snx21	0	0.366585605932002	0.361	0.117	0	FAPs (Stem)	Snx21
Rcn2	0	0.366147228435309	0.574	0.28	0	FAPs (Stem)	Rcn2
Islr2	0	0.36556214545836	0.228	0.014	0	FAPs (Stem)	Islr2
Klf9	0	0.365475885175697	0.72	0.377	0	FAPs (Stem)	Klf9
Fdps	0	0.365142967104533	0.318	0.176	0	FAPs (Stem)	Fdps
Lgi2	0	0.364635149359823	0.26	0.028	0	FAPs (Stem)	Lgi2
Pcdh19	0	0.364504190532432	0.357	0.089	0	FAPs (Stem)	Pcdh19
Klhl13	0	0.362416405093321	0.325	0.067	0	FAPs (Stem)	Klhl13
Jund	0	0.362125013517851	0.952	0.756	0	FAPs (Stem)	Jund
P4hb	0	0.362124124900651	0.725	0.475	0	FAPs (Stem)	P4hb
Hdac7	0	0.358478738749279	0.399	0.131	0	FAPs (Stem)	Hdac7
Gstp1	0	0.358250436714665	0.645	0.331	0	FAPs (Stem)	Gstp1
Dpm3	0	0.358138681324792	0.655	0.387	0	FAPs (Stem)	Dpm3
Tbrg1	0	0.357839720340225	0.632	0.346	0	FAPs (Stem)	Tbrg1
Epdr1	0	0.357223662814354	0.315	0.064	0	FAPs (Stem)	Epdr1
Slc29a1	0	0.356575044691138	0.538	0.269	0	FAPs (Stem)	Slc29a1
Fam114a1	0	0.35652671607956	0.394	0.131	0	FAPs (Stem)	Fam114a1
Rpl21	0	0.356510783691674	0.972	0.851	0	FAPs (Stem)	Rpl21
Ang	0	0.35611576254047	0.389	0.152	0	FAPs (Stem)	Ang
Crtap	0	0.353562995853289	0.447	0.181	0	FAPs (Stem)	Crtap
Glud1	0	0.35100691943853	0.699	0.465	0	FAPs (Stem)	Glud1
P4ha2	0	0.350816799962014	0.397	0.124	0	FAPs (Stem)	P4ha2
C1qtnf6	0	0.350695967664991	0.35	0.115	0	FAPs (Stem)	C1qtnf6
Pir	0	0.350241131165044	0.313	0.062	0	FAPs (Stem)	Pir
C1qtnf2	0	0.349409973982793	0.336	0.078	0	FAPs (Stem)	C1qtnf2
Abca6	0	0.349409180129472	0.255	0.033	0	FAPs (Stem)	Abca6
Serpinb1a	0	0.34911841414956	0.307	0.073	0	FAPs (Stem)	Serpinb1a
Rhou	0	0.348271310262793	0.271	0.058	0	FAPs (Stem)	Rhou
Leprel2	0	0.348266058011893	0.43	0.136	0	FAPs (Stem)	Leprel2
Clmp	0	0.347057275884485	0.436	0.154	0	FAPs (Stem)	Clmp
Fam171b	0	0.347016540649269	0.28	0.045	0	FAPs (Stem)	Fam171b
Sfr1	0	0.346924127380159	0.768	0.529	0	FAPs (Stem)	Sfr1
Cd81	0	0.34660780683775	0.925	0.513	0	FAPs (Stem)	Cd81
Dhrs7	0	0.345612558551156	0.531	0.257	0	FAPs (Stem)	Dhrs7
Gprc5b	0	0.344434631067034	0.317	0.063	0	FAPs (Stem)	Gprc5b
Serpina3n	0	0.344042582424246	0.18	0.042	0	FAPs (Stem)	Serpina3n
Dynlrb1	0	0.344006043155967	0.772	0.537	0	FAPs (Stem)	Dynlrb1
Maged1	0	0.343238207344694	0.518	0.214	0	FAPs (Stem)	Maged1
Il6st	0	0.343100855895786	0.567	0.262	0	FAPs (Stem)	Il6st
Tceal8	0	0.343089954023936	0.544	0.279	0	FAPs (Stem)	Tceal8
Gm9846	0	0.342994781665121	0.679	0.532	0	FAPs (Stem)	Gm9846
Rpl10-ps3	0	0.342839069515174	0.428	0.289	0	FAPs (Stem)	Rpl10-ps3
Ift27	0	0.342142864956713	0.421	0.162	0	FAPs (Stem)	Ift27
Spon2	0	0.342104914637856	0.237	0.045	0	FAPs (Stem)	Spon2
Cltb	0	0.341869600904942	0.67	0.366	0	FAPs (Stem)	Cltb
Wls	0	0.34145223697619	0.467	0.221	0	FAPs (Stem)	Wls
Samd4b	0	0.340875388093949	0.451	0.204	0	FAPs (Stem)	Samd4b
Sspn	0	0.340759665877171	0.324	0.081	0	FAPs (Stem)	Sspn
Plau	0	0.340354609937855	0.317	0.119	0	FAPs (Stem)	Plau
Tenc1	0	0.340240822145747	0.385	0.111	0	FAPs (Stem)	Tenc1
Etfa	0	0.338162185963006	0.591	0.349	0	FAPs (Stem)	Etfa
Rora	0	0.337862412493711	0.525	0.216	0	FAPs (Stem)	Rora
Hmcn2	0	0.337724433843617	0.278	0.113	0	FAPs (Stem)	Hmcn2
Rn7sk	0	0.337654270769226	0.255	0.101	0	FAPs (Stem)	Rn7sk
Bag3	0	0.337642681476594	0.562	0.328	0	FAPs (Stem)	Bag3
Rorb	0	0.335898255842037	0.187	0.005	0	FAPs (Stem)	Rorb
Rpl13	0	0.335637685334235	0.985	0.882	0	FAPs (Stem)	Rpl13
Ctdsp2	0	0.335513139430425	0.567	0.307	0	FAPs (Stem)	Ctdsp2
Cpne8	0	0.335489277846577	0.359	0.092	0	FAPs (Stem)	Cpne8
Cks1b	0	0.334981873584089	0.388	0.144	0	FAPs (Stem)	Cks1b
Zcchc24	0	0.334168510918053	0.407	0.159	0	FAPs (Stem)	Zcchc24
Tmod2	0	0.334131741058453	0.283	0.057	0	FAPs (Stem)	Tmod2
Ikbip	0	0.333560838083924	0.418	0.157	0	FAPs (Stem)	Ikbip
Npr1	0	0.333391358003711	0.336	0.064	0	FAPs (Stem)	Npr1
Celf2	0	0.33326699222294	0.725	0.474	0	FAPs (Stem)	Celf2
Dlc1	0	0.332206722472566	0.488	0.168	0	FAPs (Stem)	Dlc1
Flnb	0	0.33162575751102	0.367	0.099	0	FAPs (Stem)	Flnb
C1qtnf1	0	0.331304893841829	0.262	0.037	0	FAPs (Stem)	C1qtnf1
Rps15	0	0.329290857018073	0.981	0.863	0	FAPs (Stem)	Rps15
Ildr2	0	0.328722126372448	0.192	0.012	0	FAPs (Stem)	Ildr2
Cd9	0	0.326263915626655	0.855	0.584	0	FAPs (Stem)	Cd9
Hsp90b1	0	0.326196703265747	0.871	0.654	0	FAPs (Stem)	Hsp90b1
Afap1	0	0.326095315464723	0.333	0.091	0	FAPs (Stem)	Afap1
Nucb2	0	0.325682980288308	0.441	0.202	0	FAPs (Stem)	Nucb2
Pla2g4a	0	0.3251272393449	0.299	0.079	0	FAPs (Stem)	Pla2g4a
Vimp	0	0.324828625911486	0.645	0.409	0	FAPs (Stem)	Vimp
Tpst1	0	0.324045983502984	0.445	0.18	0	FAPs (Stem)	Tpst1
Rpl22l1	0	0.323263328845141	0.862	0.602	0	FAPs (Stem)	Rpl22l1
Morf4l2	0	0.322954967611792	0.754	0.486	0	FAPs (Stem)	Morf4l2
Tshz1	0	0.322875424314339	0.364	0.123	0	FAPs (Stem)	Tshz1
Wnt11	0	0.322335385387668	0.259	0.035	0	FAPs (Stem)	Wnt11
Duox1	0	0.321537043157831	0.192	0.004	0	FAPs (Stem)	Duox1
Rabac1	0	0.319356004451248	0.85	0.623	0	FAPs (Stem)	Rabac1
Dnajb4	0	0.319222027726571	0.4	0.202	0	FAPs (Stem)	Dnajb4
Hmgcs1	0	0.318969428042634	0.33	0.169	0	FAPs (Stem)	Hmgcs1
Bag1	0	0.318513507866947	0.694	0.478	0	FAPs (Stem)	Bag1
Rpl36a	0	0.318352759682072	0.969	0.811	0	FAPs (Stem)	Rpl36a
Atraid	0	0.318318272714812	0.647	0.394	0	FAPs (Stem)	Atraid
Bgn	0	0.318279859696553	0.559	0.231	0	FAPs (Stem)	Bgn
Ski	0	0.317610332266577	0.545	0.311	0	FAPs (Stem)	Ski
Myh10	0	0.316585705182473	0.289	0.061	0	FAPs (Stem)	Myh10
Agpat4	0	0.316190599165775	0.441	0.208	0	FAPs (Stem)	Agpat4
Fam167a	0	0.31491997267495	0.188	0.004	0	FAPs (Stem)	Fam167a
Glce	0	0.314357284679454	0.271	0.069	0	FAPs (Stem)	Glce
Rcan1	0	0.314300037532825	0.394	0.165	0	FAPs (Stem)	Rcan1
Cnih1	0	0.314286446868765	0.522	0.293	0	FAPs (Stem)	Cnih1
Ergic1	0	0.311269181940617	0.393	0.171	0	FAPs (Stem)	Ergic1
Csgalnact2	0	0.310868052254862	0.366	0.14	0	FAPs (Stem)	Csgalnact2
Runx1t1	0	0.310595812642054	0.291	0.078	0	FAPs (Stem)	Runx1t1
Aes	0	0.310488425965846	0.73	0.484	0	FAPs (Stem)	Aes
Ckb	0	0.309779447913206	0.625	0.353	0	FAPs (Stem)	Ckb
Ndrg4	0	0.309479064209927	0.236	0.03	0	FAPs (Stem)	Ndrg4
Fam129a	0	0.309447156095163	0.463	0.215	0	FAPs (Stem)	Fam129a
Sulf2	0	0.308778126620781	0.394	0.197	0	FAPs (Stem)	Sulf2
Tusc3	0	0.308563338489985	0.407	0.172	0	FAPs (Stem)	Tusc3
9530068E07Rik	0	0.308181704467726	0.554	0.327	0	FAPs (Stem)	9530068E07Rik
Mrpl33	0	0.308110764444026	0.794	0.564	0	FAPs (Stem)	Mrpl33
Agtr1a	0	0.307412818175711	0.243	0.034	0	FAPs (Stem)	Agtr1a
Dstn	0	0.307316225288624	0.78	0.526	0	FAPs (Stem)	Dstn
Reck	0	0.306919683757232	0.25	0.039	0	FAPs (Stem)	Reck
Sepw1	0	0.306889888635094	0.927	0.694	0	FAPs (Stem)	Sepw1
Rnd3	0	0.306773065782778	0.397	0.166	0	FAPs (Stem)	Rnd3
Smurf2	0	0.306080186960363	0.34	0.129	0	FAPs (Stem)	Smurf2
Dsel	0	0.306077957449944	0.287	0.065	0	FAPs (Stem)	Dsel
Hsbp1	0	0.304574658449336	0.726	0.51	0	FAPs (Stem)	Hsbp1
Numbl	0	0.304555728215798	0.307	0.082	0	FAPs (Stem)	Numbl
Pi15	0	0.30436185639946	0.186	0.02	0	FAPs (Stem)	Pi15
Sh3pxd2b	0	0.303983615872832	0.383	0.19	0	FAPs (Stem)	Sh3pxd2b
Acadsb	0	0.3038804574948	0.352	0.124	0	FAPs (Stem)	Acadsb
Ssr3	0	0.302383613272011	0.671	0.454	0	FAPs (Stem)	Ssr3
Rps20	0	0.302179181445879	0.98	0.859	0	FAPs (Stem)	Rps20
Dkk2	0	0.301101794219542	0.162	0.025	0	FAPs (Stem)	Dkk2
Sdk1	0	0.300900094908504	0.222	0.014	0	FAPs (Stem)	Sdk1
Eef1b2	0	0.300799908723384	0.912	0.729	0	FAPs (Stem)	Eef1b2
Ddost	0	0.300032120838919	0.658	0.429	0	FAPs (Stem)	Ddost
Ptov1	0	0.299769041819062	0.57	0.313	0	FAPs (Stem)	Ptov1
Sar1a	0	0.299047673909887	0.697	0.456	0	FAPs (Stem)	Sar1a
Arl1	0	0.298644373539617	0.671	0.44	0	FAPs (Stem)	Arl1
Shox2	0	0.298640171027961	0.255	0.059	0	FAPs (Stem)	Shox2
Iah1	0	0.29852527802069	0.451	0.243	0	FAPs (Stem)	Iah1
Trip10	0	0.298377468045337	0.526	0.21	0	FAPs (Stem)	Trip10
Chpf	0	0.297398884111455	0.305	0.098	0	FAPs (Stem)	Chpf
Cpxm1	0	0.297267163407331	0.309	0.095	0	FAPs (Stem)	Cpxm1
Pdgfrb	0	0.296698084246176	0.383	0.112	0	FAPs (Stem)	Pdgfrb
Sept2	0	0.296231330401548	0.605	0.383	0	FAPs (Stem)	Sept2
Cnpy2	0	0.29601694263708	0.579	0.355	0	FAPs (Stem)	Cnpy2
Parva	0	0.296005470106138	0.384	0.132	0	FAPs (Stem)	Parva
Romo1	0	0.295578132514658	0.713	0.471	0	FAPs (Stem)	Romo1
Tspan5	0	0.294865548634321	0.294	0.081	0	FAPs (Stem)	Tspan5
Pttg1ip	0	0.294792546731377	0.62	0.365	0	FAPs (Stem)	Pttg1ip
Rpl37a	0	0.293982649781439	0.983	0.881	0	FAPs (Stem)	Rpl37a
Ext1	0	0.293717782019511	0.387	0.172	0	FAPs (Stem)	Ext1
Myadm	0	0.293472258629635	0.548	0.305	0	FAPs (Stem)	Myadm
Ergic3	0	0.293080938369898	0.657	0.418	0	FAPs (Stem)	Ergic3
Chp1	0	0.29301273870468	0.49	0.257	0	FAPs (Stem)	Chp1
Ryk	0	0.292796696192314	0.395	0.148	0	FAPs (Stem)	Ryk
Plce1	0	0.292787430245848	0.258	0.049	0	FAPs (Stem)	Plce1
Adamtsl5	0	0.292753181357205	0.296	0.059	0	FAPs (Stem)	Adamtsl5
Tcf7l2	0	0.292045378378234	0.431	0.184	0	FAPs (Stem)	Tcf7l2
Tubb4a	0	0.291633228907821	0.182	0.008	0	FAPs (Stem)	Tubb4a
Gm20204	0	0.291479726036926	0.234	0.084	0	FAPs (Stem)	Gm20204
Lpp	0	0.290117760471302	0.456	0.224	0	FAPs (Stem)	Lpp
Podn	0	0.289802975557705	0.314	0.089	0	FAPs (Stem)	Podn
Cercam	0	0.289560506728786	0.249	0.057	0	FAPs (Stem)	Cercam
Sec31a	0	0.289468108991129	0.528	0.298	0	FAPs (Stem)	Sec31a
B4galt1	0	0.288893569122537	0.495	0.269	0	FAPs (Stem)	B4galt1
Pvrl3	0	0.28815855069749	0.311	0.083	0	FAPs (Stem)	Pvrl3
Fkbp10	0	0.287894071617685	0.351	0.119	0	FAPs (Stem)	Fkbp10
Lox	0	0.287680990527076	0.275	0.113	0	FAPs (Stem)	Lox
Tmem45a	0	0.286160415582339	0.282	0.066	0	FAPs (Stem)	Tmem45a
Zbtb20	0	0.285462340245289	0.872	0.51	0	FAPs (Stem)	Zbtb20
Tmem107	0	0.285444218383407	0.271	0.065	0	FAPs (Stem)	Tmem107
Chst12	0	0.285267099621388	0.322	0.126	0	FAPs (Stem)	Chst12
Slc4a4	0	0.285063262989123	0.259	0.042	0	FAPs (Stem)	Slc4a4
Serf1	0	0.284966846256661	0.332	0.126	0	FAPs (Stem)	Serf1
Ptgs1	0	0.284618929051892	0.221	0.058	0	FAPs (Stem)	Ptgs1
Nucb1	0	0.28414148670805	0.571	0.354	0	FAPs (Stem)	Nucb1
St3gal1	0	0.284092848235055	0.377	0.177	0	FAPs (Stem)	St3gal1
AI597468	0	0.283903462909517	0.346	0.121	0	FAPs (Stem)	AI597468
Robo1	0	0.282756651508751	0.213	0.03	0	FAPs (Stem)	Robo1
Adprh	0	0.282655533916707	0.492	0.279	0	FAPs (Stem)	Adprh
Kank2	0	0.279493432711172	0.301	0.09	0	FAPs (Stem)	Kank2
Sh3gl1	0	0.279406025710342	0.404	0.187	0	FAPs (Stem)	Sh3gl1
Pthlh	0	0.278911462054569	0.174	0.024	0	FAPs (Stem)	Pthlh
Slc39a1	0	0.278508702754291	0.495	0.321	0	FAPs (Stem)	Slc39a1
Casp12	0	0.278353723474443	0.279	0.076	0	FAPs (Stem)	Casp12
Amotl1	0	0.277947466526145	0.471	0.183	0	FAPs (Stem)	Amotl1
Stxbp6	0	0.27770234411477	0.318	0.083	0	FAPs (Stem)	Stxbp6
Hic1	0	0.277446158020401	0.289	0.082	0	FAPs (Stem)	Hic1
Coro2b	0	0.276912480794263	0.253	0.046	0	FAPs (Stem)	Coro2b
Trim35	0	0.276664797040331	0.371	0.161	0	FAPs (Stem)	Trim35
Idh1	0	0.276586567785773	0.416	0.221	0	FAPs (Stem)	Idh1
Aida	0	0.276285030946668	0.44	0.215	0	FAPs (Stem)	Aida
Rps4y2	0	0.275479652194522	0.318	0.12	0	FAPs (Stem)	Rps4y2
Srpx2	0	0.27545128318138	0.351	0.117	0	FAPs (Stem)	Srpx2
Klf3	0	0.275044097876715	0.401	0.2	0	FAPs (Stem)	Klf3
Wnt5a	0	0.274583679696021	0.203	0.04	0	FAPs (Stem)	Wnt5a
Tslp	0	0.274030793302791	0.199	0.038	0	FAPs (Stem)	Tslp
Abca9	0	0.273760656980137	0.282	0.097	0	FAPs (Stem)	Abca9
Adam9	0	0.273151706285232	0.416	0.211	0	FAPs (Stem)	Adam9
Sned1	0	0.273124278372446	0.238	0.075	0	FAPs (Stem)	Sned1
Rrbp1	0	0.272990604073186	0.818	0.615	0	FAPs (Stem)	Rrbp1
Pnp	0	0.27268369869379	0.663	0.467	0	FAPs (Stem)	Pnp
Epb4.1l3	0	0.272424915338729	0.243	0.043	0	FAPs (Stem)	Epb4.1l3
Pros1	0	0.27166938674505	0.463	0.217	0	FAPs (Stem)	Pros1
Naaa	0	0.271264719236159	0.405	0.164	0	FAPs (Stem)	Naaa
Id3	0	0.271150461466195	0.75	0.462	0	FAPs (Stem)	Id3
Trip6	0	0.270826763286137	0.32	0.112	0	FAPs (Stem)	Trip6
Bsg	0	0.270270880598628	0.86	0.645	0	FAPs (Stem)	Bsg
Ecm2	0	0.270219081129824	0.385	0.136	0	FAPs (Stem)	Ecm2
Gng12	0	0.269759399774405	0.533	0.339	0	FAPs (Stem)	Gng12
Atxn10	0	0.269279934959487	0.5	0.293	0	FAPs (Stem)	Atxn10
Add1	0	0.269012834899273	0.426	0.218	0	FAPs (Stem)	Add1
Clic4	0	0.268819177609751	0.724	0.497	0	FAPs (Stem)	Clic4
Mrgprf	0	0.26838936131805	0.196	0.026	0	FAPs (Stem)	Mrgprf
Rhbdf1	0	0.268213453110044	0.311	0.098	0	FAPs (Stem)	Rhbdf1
Tnks1bp1	0	0.267915551220985	0.312	0.093	0	FAPs (Stem)	Tnks1bp1
Swi5	0	0.266837919831313	0.76	0.546	0	FAPs (Stem)	Swi5
Srgap1	0	0.266239242769608	0.213	0.028	0	FAPs (Stem)	Srgap1
Ube2r2	0	0.265771986310925	0.589	0.38	0	FAPs (Stem)	Ube2r2
Ppp2r2b	0	0.265716944066995	0.176	0.007	0	FAPs (Stem)	Ppp2r2b
Sec24d	0	0.265343788173502	0.336	0.138	0	FAPs (Stem)	Sec24d
Rpl39	0	0.26514613139369	0.979	0.857	0	FAPs (Stem)	Rpl39
Aga	0	0.264364964751384	0.36	0.176	0	FAPs (Stem)	Aga
Tcf7l1	0	0.26410182749341	0.258	0.057	0	FAPs (Stem)	Tcf7l1
Kcnk5	0	0.262402272736541	0.188	0.014	0	FAPs (Stem)	Kcnk5
Cttn	0	0.261302379423176	0.386	0.15	0	FAPs (Stem)	Cttn
Zfp503	0	0.261252372443063	0.268	0.098	0	FAPs (Stem)	Zfp503
Ccdc34	0	0.260955817064932	0.322	0.143	0	FAPs (Stem)	Ccdc34
Arhgap21	0	0.260547856192172	0.329	0.123	0	FAPs (Stem)	Arhgap21
Krt10	0	0.260423839071072	0.233	0.073	0	FAPs (Stem)	Krt10
Anxa7	0	0.260224534049859	0.583	0.356	0	FAPs (Stem)	Anxa7
Pygl	0	0.259908069741769	0.276	0.096	0	FAPs (Stem)	Pygl
Galnt1	0	0.25936449807679	0.434	0.241	0	FAPs (Stem)	Galnt1
Esyt2	0	0.259025882573766	0.388	0.168	0	FAPs (Stem)	Esyt2
Chst1	0	0.259001281103228	0.175	0.024	0	FAPs (Stem)	Chst1
Insig1	0	0.258785467088594	0.333	0.188	0	FAPs (Stem)	Insig1
Tram1	0	0.258382195124018	0.602	0.394	0	FAPs (Stem)	Tram1
Larp6	0	0.257620439712501	0.204	0.029	0	FAPs (Stem)	Larp6
Eef1a1	0	0.257614103066679	0.987	0.873	0	FAPs (Stem)	Eef1a1
Rpl5	0	0.256994728131532	0.947	0.795	0	FAPs (Stem)	Rpl5
Sepn1	0	0.256773370143397	0.352	0.15	0	FAPs (Stem)	Sepn1
Pdia3	0	0.256570655311057	0.833	0.618	0	FAPs (Stem)	Pdia3
Ackr2	0	0.255912946706808	0.156	0.002	0	FAPs (Stem)	Ackr2
Atox1	0	0.255652681376604	0.878	0.649	0	FAPs (Stem)	Atox1
Tmem59	0	0.25512950113898	0.821	0.601	0	FAPs (Stem)	Tmem59
Calml4	0	0.254576668126404	0.21	0.038	0	FAPs (Stem)	Calml4
Rpl35a	0	0.254013347827885	0.982	0.879	0	FAPs (Stem)	Rpl35a
Hmgn1	0	0.253471131134126	0.746	0.459	0	FAPs (Stem)	Hmgn1
Fdx1	0	0.25346561455708	0.405	0.191	0	FAPs (Stem)	Fdx1
Msx1	0	0.253443919915982	0.262	0.078	0	FAPs (Stem)	Msx1
Ralbp1	0	0.253191192832938	0.627	0.413	0	FAPs (Stem)	Ralbp1
Ptges	0	0.25311987899623	0.244	0.065	0	FAPs (Stem)	Ptges
Leprel4	0	0.252749872149954	0.287	0.093	0	FAPs (Stem)	Leprel4
Gpr64	0	0.252696583537291	0.164	0.009	0	FAPs (Stem)	Gpr64
Fam92a	0	0.252367249964971	0.357	0.138	0	FAPs (Stem)	Fam92a
Blvrb	0	0.252183644318477	0.634	0.38	0	FAPs (Stem)	Blvrb
Tubb6	0	0.252180702460124	0.616	0.384	0	FAPs (Stem)	Tubb6
Osmr	0	0.252137030515815	0.366	0.147	0	FAPs (Stem)	Osmr
Ces1d	0	0.251786399526754	0.171	0.025	0	FAPs (Stem)	Ces1d
Dnajc10	0	0.251034588740627	0.392	0.194	0	FAPs (Stem)	Dnajc10
Creb3l2	0	0.250654371995922	0.356	0.137	0	FAPs (Stem)	Creb3l2
Lgals1	0	0.25043566836512	0.964	0.696	0	FAPs (Stem)	Lgals1
Ctla2b	0	-0.251437840043722	0.005	0.105	0	FAPs (Stem)	Ctla2b
Milr1	0	-0.25222208838167	0.027	0.167	0	FAPs (Stem)	Milr1
Malt1	0	-0.252535691133845	0.019	0.109	0	FAPs (Stem)	Malt1
Mgll	0	-0.253156874309948	0.344	0.151	0	FAPs (Stem)	Mgll
Tifa	0	-0.253600531023702	0.035	0.155	0	FAPs (Stem)	Tifa
Tbxas1	0	-0.254336644128425	0.005	0.146	0	FAPs (Stem)	Tbxas1
Elmo1	0	-0.25446482003654	0.076	0.192	0	FAPs (Stem)	Elmo1
Fes	0	-0.256933915528543	0.059	0.192	0	FAPs (Stem)	Fes
Alcam	0	-0.257189481134903	0.012	0.132	0	FAPs (Stem)	Alcam
Arhgap15	0	-0.257466979520151	0.011	0.129	0	FAPs (Stem)	Arhgap15
Lfng	0	-0.257624103208059	0.013	0.136	0	FAPs (Stem)	Lfng
Arhgap9	0	-0.258131706173343	0.005	0.147	0	FAPs (Stem)	Arhgap9
Abr	0	-0.26907029997924	0.056	0.184	0	FAPs (Stem)	Abr
Amdhd2	0	-0.270885697921809	0.083	0.209	0	FAPs (Stem)	Amdhd2
Prex1	0	-0.271600693281807	0.055	0.18	0	FAPs (Stem)	Prex1
Rbm47	0	-0.271791731361357	0.006	0.149	0	FAPs (Stem)	Rbm47
Irak2	0	-0.27217331863027	0.025	0.15	0	FAPs (Stem)	Irak2
Gsto1	0	-0.27287750999532	0.12	0.249	0	FAPs (Stem)	Gsto1
Hpgds	0	-0.27491015904163	0.005	0.139	0	FAPs (Stem)	Hpgds
Rnpep	0	-0.275064221899325	0.12	0.244	0	FAPs (Stem)	Rnpep
Gcnt2	0	-0.276172654249855	0.018	0.127	0	FAPs (Stem)	Gcnt2
Dpep2	0	-0.278666304134923	0.004	0.144	0	FAPs (Stem)	Dpep2
Rasgef1b	0	-0.278864136520508	0.036	0.149	0	FAPs (Stem)	Rasgef1b
Vav1	0	-0.28120451864403	0.005	0.164	0	FAPs (Stem)	Vav1
Gpr65	0	-0.282221937925392	0.003	0.137	0	FAPs (Stem)	Gpr65
Il10ra	0	-0.282300140993672	0.005	0.142	0	FAPs (Stem)	Il10ra
Parvb	0	-0.288555457693754	0.008	0.143	0	FAPs (Stem)	Parvb
Dok2	0	-0.288817223706739	0.005	0.131	0	FAPs (Stem)	Dok2
Eepd1	0	-0.291687218196207	0.026	0.15	0	FAPs (Stem)	Eepd1
Fam46c	0	-0.292203417556419	0.049	0.162	0	FAPs (Stem)	Fam46c
Adrbk1	0	-0.294970498069135	0.133	0.259	0	FAPs (Stem)	Adrbk1
Epb4.1	0	-0.295511468073352	0.025	0.138	0	FAPs (Stem)	Epb4.1
Cd38	0	-0.296332363598117	0.011	0.111	0	FAPs (Stem)	Cd38
Slamf9	0	-0.298680528496334	0.005	0.117	0	FAPs (Stem)	Slamf9
Cd300ld	0	-0.30046348268073	0.004	0.132	0	FAPs (Stem)	Cd300ld
Sema4d	0	-0.300764085060733	0.006	0.142	0	FAPs (Stem)	Sema4d
Cdc42se2	0	-0.300789976256288	0.176	0.303	0	FAPs (Stem)	Cdc42se2
Tns3	0	-0.302015421078315	0.04	0.207	0	FAPs (Stem)	Tns3
Arl5c	0	-0.302163903159367	0.023	0.132	0	FAPs (Stem)	Arl5c
Prkch	0	-0.302829534094342	0.012	0.137	0	FAPs (Stem)	Prkch
Ggta1	0	-0.304608334162332	0.015	0.159	0	FAPs (Stem)	Ggta1
Cbfa2t3	0	-0.305167576634689	0.027	0.136	0	FAPs (Stem)	Cbfa2t3
Gpr132	0	-0.3053980892104	0.006	0.125	0	FAPs (Stem)	Gpr132
Necap2	0	-0.305472692297727	0.204	0.325	0	FAPs (Stem)	Necap2
Apobec3	0	-0.305898098622646	0.092	0.206	0	FAPs (Stem)	Apobec3
Sorl1	0	-0.306779801426203	0.016	0.128	0	FAPs (Stem)	Sorl1
Smagp	0	-0.308766073740311	0.007	0.128	0	FAPs (Stem)	Smagp
Pyhin1	0	-0.309047350330168	0.006	0.127	0	FAPs (Stem)	Pyhin1
Pde2a	0	-0.309416923900346	0.01	0.108	0	FAPs (Stem)	Pde2a
Lpxn	0	-0.3104507618717	0.007	0.173	0	FAPs (Stem)	Lpxn
Soat1	0	-0.31050927937165	0.109	0.243	0	FAPs (Stem)	Soat1
Dusp6	0	-0.311366042084814	0.055	0.165	0	FAPs (Stem)	Dusp6
Sap30	0	-0.312000170886236	0.04	0.198	0	FAPs (Stem)	Sap30
Csf3r	0	-0.312472213009734	0.003	0.107	0	FAPs (Stem)	Csf3r
Il7r	0	-0.313158079105105	0.003	0.108	0	FAPs (Stem)	Il7r
Ptplad2	0	-0.313835220930942	0.115	0.233	0	FAPs (Stem)	Ptplad2
Rbm38	0	-0.315128910394696	0.031	0.142	0	FAPs (Stem)	Rbm38
Slc38a1	0	-0.317911398680301	0.007	0.17	0	FAPs (Stem)	Slc38a1
Atp13a2	0	-0.319584838723367	0.071	0.21	0	FAPs (Stem)	Atp13a2
Fem1c	0	-0.320933377763558	0.113	0.232	0	FAPs (Stem)	Fem1c
Lcp2	0	-0.321130211912769	0.005	0.158	0	FAPs (Stem)	Lcp2
Rasgrp2	0	-0.32430752065981	0.023	0.141	0	FAPs (Stem)	Rasgrp2
P2ry6	0	-0.328816735305609	0.005	0.175	0	FAPs (Stem)	P2ry6
Dst	0	-0.328883022491078	0.554	0.314	0	FAPs (Stem)	Dst
Hk2	0	-0.329089442400862	0.483	0.267	0	FAPs (Stem)	Hk2
Dnajc15	0	-0.32917808869865	0.159	0.305	0	FAPs (Stem)	Dnajc15
Lpcat2	0	-0.33003041453038	0.026	0.152	0	FAPs (Stem)	Lpcat2
Slc9a3r1	0	-0.332881591380845	0.1	0.247	0	FAPs (Stem)	Slc9a3r1
Runx3	0	-0.334965444121458	0.005	0.143	0	FAPs (Stem)	Runx3
Lrrc25	0	-0.33700134529302	0.004	0.176	0	FAPs (Stem)	Lrrc25
Pdgfa	0	-0.340144278940296	0.039	0.166	0	FAPs (Stem)	Pdgfa
Syk	0	-0.340277492391076	0.085	0.214	0	FAPs (Stem)	Syk
2010111I01Rik	0	-0.340606070012266	0.143	0.278	0	FAPs (Stem)	2010111I01Rik
Actn1	0	-0.344003011133345	0.069	0.199	0	FAPs (Stem)	Actn1
Mtss1	0	-0.346816648280657	0.023	0.184	0	FAPs (Stem)	Mtss1
Cyth1	0	-0.347820962147813	0.107	0.233	0	FAPs (Stem)	Cyth1
Cx3cr1	0	-0.348444631919085	0.007	0.125	0	FAPs (Stem)	Cx3cr1
Glipr1	0	-0.349593764594491	0.01	0.174	0	FAPs (Stem)	Glipr1
Nav2	0	-0.350420837111756	0.007	0.115	0	FAPs (Stem)	Nav2
Evl	0	-0.350508585852486	0.054	0.23	0	FAPs (Stem)	Evl
Ankrd33b	0	-0.351255911806165	0.022	0.119	0	FAPs (Stem)	Ankrd33b
Adrb2	0	-0.351611365245337	0.025	0.135	0	FAPs (Stem)	Adrb2
Bcl2l11	0	-0.352226568514309	0.103	0.224	0	FAPs (Stem)	Bcl2l11
Neurl3	0	-0.352626578747549	0.018	0.165	0	FAPs (Stem)	Neurl3
Mirg	0	-0.354406769355201	0.113	0.045	0	FAPs (Stem)	Mirg
Rasa4	0	-0.355495063137784	0.021	0.177	0	FAPs (Stem)	Rasa4
Il2rg	0	-0.355695332021532	0.01	0.157	0	FAPs (Stem)	Il2rg
Mdfic	0	-0.355910859876837	0.188	0.317	0	FAPs (Stem)	Mdfic
Cd72	0	-0.360200105417224	0.006	0.111	0	FAPs (Stem)	Cd72
Smox	0	-0.361062918927397	0.058	0.199	0	FAPs (Stem)	Smox
Arrb2	0	-0.361427701615831	0.048	0.224	0	FAPs (Stem)	Arrb2
Rassf3	0	-0.361723820757579	0.06	0.2	0	FAPs (Stem)	Rassf3
Sept9	0	-0.361897206621332	0.065	0.257	0	FAPs (Stem)	Sept9
Hck	0	-0.36207029091451	0.005	0.186	0	FAPs (Stem)	Hck
Notch1	0	-0.363514983978983	0.04	0.182	0	FAPs (Stem)	Notch1
Rassf4	0	-0.365921046828181	0.006	0.175	0	FAPs (Stem)	Rassf4
Ccr5	0	-0.367563543810703	0.006	0.166	0	FAPs (Stem)	Ccr5
Myo1f	0	-0.369682713096768	0.008	0.2	0	FAPs (Stem)	Myo1f
Emb	0	-0.370118873370651	0.106	0.241	0	FAPs (Stem)	Emb
Rnf149	0	-0.370517224465358	0.072	0.208	0	FAPs (Stem)	Rnf149
Nfkbid	0	-0.371505278712637	0.009	0.13	0	FAPs (Stem)	Nfkbid
Abcg1	0	-0.372743268962358	0.017	0.184	0	FAPs (Stem)	Abcg1
Fcgr4	0	-0.373821751929664	0.004	0.154	0	FAPs (Stem)	Fcgr4
Plxnd1	0	-0.376670683477505	0.049	0.217	0	FAPs (Stem)	Plxnd1
Tmem37	0	-0.376722670839343	0.011	0.168	0	FAPs (Stem)	Tmem37
Jsrp1	0	-0.377326228120789	0.01	0.105	0	FAPs (Stem)	Jsrp1
Cbr2	0	-0.377338582868737	0.004	0.106	0	FAPs (Stem)	Cbr2
Tcirg1	0	-0.378245404378094	0.112	0.278	0	FAPs (Stem)	Tcirg1
Ezr	0	-0.380567596837192	0.128	0.246	0	FAPs (Stem)	Ezr
Osm	0	-0.381380857729952	0.006	0.139	0	FAPs (Stem)	Osm
Nckap1l	0	-0.38305893926567	0.006	0.205	0	FAPs (Stem)	Nckap1l
Tmem189	0	-0.383457399378336	0.133	0.28	0	FAPs (Stem)	Tmem189
Lair1	0	-0.383621301573015	0.004	0.176	0	FAPs (Stem)	Lair1
Snx20	0	-0.384269627948197	0.011	0.18	0	FAPs (Stem)	Snx20
Cd86	0	-0.384382907640734	0.006	0.171	0	FAPs (Stem)	Cd86
Ptpre	0	-0.386876321689667	0.023	0.202	0	FAPs (Stem)	Ptpre
H3f3a	0	-0.389291853925517	0.911	0.836	0	FAPs (Stem)	H3f3a
Apobec1	0	-0.389765239517081	0.045	0.222	0	FAPs (Stem)	Apobec1
Skap2	0	-0.390227019046066	0.113	0.281	0	FAPs (Stem)	Skap2
Gla	0	-0.390747243836005	0.065	0.217	0	FAPs (Stem)	Gla
Itga4	0	-0.391269677692879	0.007	0.161	0	FAPs (Stem)	Itga4
Nceh1	0	-0.391522634627563	0.069	0.216	0	FAPs (Stem)	Nceh1
Myo10	0	-0.394929757254892	0.052	0.161	0	FAPs (Stem)	Myo10
Tnfaip8l2	0	-0.395075493221523	0.004	0.185	0	FAPs (Stem)	Tnfaip8l2
Fermt3	0	-0.398691492816515	0.008	0.215	0	FAPs (Stem)	Fermt3
Csf2ra	0	-0.399998597402412	0.041	0.219	0	FAPs (Stem)	Csf2ra
Irf5	0	-0.402329677260393	0.031	0.225	0	FAPs (Stem)	Irf5
Psmb9	0	-0.402372433937622	0.18	0.307	0	FAPs (Stem)	Psmb9
Gnai2	0	-0.403505568089186	0.789	0.708	0	FAPs (Stem)	Gnai2
Ighm	0	-0.403791421922433	0.018	0.115	0	FAPs (Stem)	Ighm
Hmha1	0	-0.404777492419232	0.017	0.194	0	FAPs (Stem)	Hmha1
AI662270	0	-0.405189928095048	0.008	0.209	0	FAPs (Stem)	AI662270
Hcst	0	-0.406816327702315	0.006	0.158	0	FAPs (Stem)	Hcst
Sirpb1c	0	-0.407776070626363	0.004	0.154	0	FAPs (Stem)	Sirpb1c
Blnk	0	-0.408472255341946	0.008	0.19	0	FAPs (Stem)	Blnk
Dazap2	0	-0.412236297745253	0.442	0.514	0	FAPs (Stem)	Dazap2
BC028528	0	-0.412612782070687	0.033	0.211	0	FAPs (Stem)	BC028528
Cebpa	0	-0.414022215521069	0.072	0.241	0	FAPs (Stem)	Cebpa
Arhgap30	0	-0.415576186995262	0.007	0.206	0	FAPs (Stem)	Arhgap30
Pde4d	0	-0.416927164658425	0.023	0.127	0	FAPs (Stem)	Pde4d
Tmem86a	0	-0.418744119840167	0.032	0.199	0	FAPs (Stem)	Tmem86a
Rab20	0	-0.418814793227752	0.089	0.248	0	FAPs (Stem)	Rab20
Tnfaip8	0	-0.421805607698388	0.109	0.285	0	FAPs (Stem)	Tnfaip8
Syngr2	0	-0.423215050531254	0.215	0.349	0	FAPs (Stem)	Syngr2
Msr1	0	-0.423795408057216	0.004	0.165	0	FAPs (Stem)	Msr1
Tgif1	0	-0.425762814366371	0.244	0.37	0	FAPs (Stem)	Tgif1
Pitpnc1	0	-0.427377416646139	0.068	0.21	0	FAPs (Stem)	Pitpnc1
Prkcd	0	-0.430511836871628	0.129	0.298	0	FAPs (Stem)	Prkcd
AB124611	0	-0.432921391314897	0.006	0.203	0	FAPs (Stem)	AB124611
Slc43a2	0	-0.434027247668271	0.015	0.22	0	FAPs (Stem)	Slc43a2
Icam2	0	-0.434127011639394	0.007	0.113	0	FAPs (Stem)	Icam2
Acp5	0	-0.435530046434495	0.052	0.172	0	FAPs (Stem)	Acp5
Dock2	0	-0.436068964370043	0.008	0.21	0	FAPs (Stem)	Dock2
Clec4a1	0	-0.437436575904291	0.007	0.175	0	FAPs (Stem)	Clec4a1
Slc16a3	0	-0.439765045558458	0.033	0.147	0	FAPs (Stem)	Slc16a3
Trim25	0	-0.441410637245296	0.129	0.288	0	FAPs (Stem)	Trim25
H2-Q6	0	-0.442078258610999	0.042	0.147	0	FAPs (Stem)	H2-Q6
Inpp5d	0	-0.442597574936032	0.007	0.222	0	FAPs (Stem)	Inpp5d
Nrros	0	-0.44297923725117	0.012	0.222	0	FAPs (Stem)	Nrros
Dusp5	0	-0.447208370266262	0.084	0.23	0	FAPs (Stem)	Dusp5
Sept4	0	-0.450267709186886	0.034	0.143	0	FAPs (Stem)	Sept4
Tuba4a	0	-0.45285426793631	0.105	0.23	0	FAPs (Stem)	Tuba4a
Ldha	0	-0.454673787942201	0.689	0.696	0	FAPs (Stem)	Ldha
Ptpn1	0	-0.454927184996074	0.266	0.405	0	FAPs (Stem)	Ptpn1
Pfn1	0	-0.456216546390938	0.888	0.807	0	FAPs (Stem)	Pfn1
4632428N05Rik	0	-0.456734359835078	0.179	0.313	0	FAPs (Stem)	4632428N05Rik
Crlf2	0	-0.460082221610226	0.147	0.333	0	FAPs (Stem)	Crlf2
Samsn1	0	-0.460949410968345	0.005	0.128	0	FAPs (Stem)	Samsn1
Ncf1	0	-0.461855508833951	0.008	0.199	0	FAPs (Stem)	Ncf1
Cd37	0	-0.464678772181848	0.009	0.204	0	FAPs (Stem)	Cd37
Arpc2	0	-0.464945575709426	0.798	0.722	0	FAPs (Stem)	Arpc2
Mif	0	-0.470184129551744	0.42	0.537	0	FAPs (Stem)	Mif
Pycard	0	-0.473696241867087	0.219	0.351	0	FAPs (Stem)	Pycard
Meg3	0	-0.474002203456586	0.713	0.233	0	FAPs (Stem)	Meg3
Slc11a1	0	-0.47478685390566	0.009	0.212	0	FAPs (Stem)	Slc11a1
Limd2	0	-0.476030687482747	0.074	0.262	0	FAPs (Stem)	Limd2
Vasp	0	-0.479103890448015	0.261	0.393	0	FAPs (Stem)	Vasp
Csf2rb	0	-0.479828871823432	0.01	0.194	0	FAPs (Stem)	Csf2rb
Igsf6	0	-0.480816418706562	0.004	0.199	0	FAPs (Stem)	Igsf6
Cfl1	0	-0.484284898366662	0.862	0.791	0	FAPs (Stem)	Cfl1
Evi2a	0	-0.484714192988303	0.092	0.284	0	FAPs (Stem)	Evi2a
Cdc42ep3	0	-0.484827321472281	0.081	0.196	0	FAPs (Stem)	Cdc42ep3
Fli1	0	-0.489674646520181	0.032	0.224	0	FAPs (Stem)	Fli1
Adam8	0	-0.489781767640888	0.015	0.179	0	FAPs (Stem)	Adam8
Gng2	0	-0.491687163573509	0.021	0.262	0	FAPs (Stem)	Gng2
Pirb	0	-0.493204093855687	0.01	0.229	0	FAPs (Stem)	Pirb
Ncf4	0	-0.494148940613174	0.008	0.226	0	FAPs (Stem)	Ncf4
Cyth4	0	-0.498319535280903	0.009	0.238	0	FAPs (Stem)	Cyth4
Bcam	0	-0.499374632416764	0.013	0.113	0	FAPs (Stem)	Bcam
H3f3b	0	-0.504414816032642	0.953	0.87	0	FAPs (Stem)	H3f3b
Msn	0	-0.506752326919372	0.551	0.607	0	FAPs (Stem)	Msn
Rasip1	0	-0.507483286733003	0.01	0.108	0	FAPs (Stem)	Rasip1
Fam105a	0	-0.515613490131856	0.013	0.239	0	FAPs (Stem)	Fam105a
Cd84	0	-0.515979073708256	0.006	0.224	0	FAPs (Stem)	Cd84
Scarb1	0	-0.516549478610365	0.018	0.186	0	FAPs (Stem)	Scarb1
Ccr1	0	-0.520217760109778	0.004	0.135	0	FAPs (Stem)	Ccr1
Grb2	0	-0.521075589203783	0.278	0.438	0	FAPs (Stem)	Grb2
Napsa	0	-0.523031578383942	0.006	0.176	0	FAPs (Stem)	Napsa
Csrp1	0	-0.523494172550534	0.156	0.271	0	FAPs (Stem)	Csrp1
Myh9	0	-0.52637675583626	0.236	0.404	0	FAPs (Stem)	Myh9
Slc3a2	0	-0.526670875924725	0.495	0.556	0	FAPs (Stem)	Slc3a2
Igfbp7	0	-0.527706468775442	0.732	0.35	0	FAPs (Stem)	Igfbp7
Plekho1	0	-0.527940189423232	0.055	0.29	0	FAPs (Stem)	Plekho1
Lat2	0	-0.529617603918942	0.01	0.226	0	FAPs (Stem)	Lat2
Pfkfb3	0	-0.530028402244801	0.048	0.173	0	FAPs (Stem)	Pfkfb3
Cyp4f18	0	-0.532563131591995	0.007	0.192	0	FAPs (Stem)	Cyp4f18
Hmgb2	0	-0.537666315675549	0.218	0.37	0	FAPs (Stem)	Hmgb2
Fam134b	0	-0.537927525392175	0.046	0.196	0	FAPs (Stem)	Fam134b
Cd97	0	-0.539718693136674	0.046	0.283	0	FAPs (Stem)	Cd97
Dhrs3	0	-0.543275999989693	0.17	0.358	0	FAPs (Stem)	Dhrs3
Fcrls	0	-0.546385596601087	0.006	0.141	0	FAPs (Stem)	Fcrls
Apoc2	0	-0.546572391422828	0.004	0.178	0	FAPs (Stem)	Apoc2
H2afz	0	-0.549227441724007	0.789	0.733	0	FAPs (Stem)	H2afz
Gatm	0	-0.549558090597941	0.006	0.146	0	FAPs (Stem)	Gatm
Plbd1	0	-0.549755656113933	0.008	0.186	0	FAPs (Stem)	Plbd1
S1pr1	0	-0.55007295837147	0.015	0.144	0	FAPs (Stem)	S1pr1
Crlf1	0	-0.550436099691472	0.025	0.123	0	FAPs (Stem)	Crlf1
Ptpn6	0	-0.555515265069946	0.01	0.25	0	FAPs (Stem)	Ptpn6
Cox5a	0	-0.556576873814991	0.638	0.645	0	FAPs (Stem)	Cox5a
Ehd4	0	-0.559725652332738	0.184	0.354	0	FAPs (Stem)	Ehd4
Hcls1	0	-0.564086613165393	0.009	0.269	0	FAPs (Stem)	Hcls1
Dusp2	0	-0.567095819736996	0.019	0.176	0	FAPs (Stem)	Dusp2
Slc15a3	0	-0.567404573941088	0.013	0.227	0	FAPs (Stem)	Slc15a3
Stk17b	0	-0.568122705831195	0.078	0.261	0	FAPs (Stem)	Stk17b
Clec4a3	0	-0.572132851641501	0.007	0.217	0	FAPs (Stem)	Clec4a3
Slc25a5	0	-0.575319549352696	0.632	0.677	0	FAPs (Stem)	Slc25a5
Itgam	0	-0.581511921675266	0.02	0.23	0	FAPs (Stem)	Itgam
Sdc3	0	-0.583137173872505	0.052	0.294	0	FAPs (Stem)	Sdc3
H2-D1	0	-0.584798191111496	0.937	0.822	0	FAPs (Stem)	H2-D1
Tbc1d1	0	-0.585641744603452	0.048	0.206	0	FAPs (Stem)	Tbc1d1
Trf	0	-0.58581267513105	0.118	0.254	0	FAPs (Stem)	Trf
Clec4n	0	-0.587556720093465	0.004	0.143	0	FAPs (Stem)	Clec4n
Vps37b	0	-0.589025349247911	0.056	0.203	0	FAPs (Stem)	Vps37b
Nlrp3	0	-0.59331822683117	0.006	0.14	0	FAPs (Stem)	Nlrp3
Epsti1	0	-0.593325909197865	0.01	0.236	0	FAPs (Stem)	Epsti1
Ncf2	0	-0.594250943196552	0.011	0.261	0	FAPs (Stem)	Ncf2
Adssl1	0	-0.595532894806877	0.011	0.227	0	FAPs (Stem)	Adssl1
Cytip	0	-0.596901220208114	0.011	0.185	0	FAPs (Stem)	Cytip
Psmb8	0	-0.598251054147403	0.399	0.487	0	FAPs (Stem)	Psmb8
1810011O10Rik	0	-0.598407526589449	0.025	0.133	0	FAPs (Stem)	1810011O10Rik
Stab1	0	-0.599466140430894	0.031	0.234	0	FAPs (Stem)	Stab1
Cd300a	0	-0.601488271455213	0.009	0.242	0	FAPs (Stem)	Cd300a
Clec4a2	0	-0.60279805437738	0.008	0.212	0	FAPs (Stem)	Clec4a2
Clec12a	0	-0.604139731800422	0.009	0.228	0	FAPs (Stem)	Clec12a
Ptafr	0	-0.604596951181357	0.008	0.22	0	FAPs (Stem)	Ptafr
Tm6sf1	0	-0.60601788097397	0.016	0.286	0	FAPs (Stem)	Tm6sf1
Cd48	0	-0.61354810749914	0.009	0.264	0	FAPs (Stem)	Cd48
Aprt	0	-0.614971734253373	0.35	0.491	0	FAPs (Stem)	Aprt
Chd7	0	-0.622918496375513	0.021	0.26	0	FAPs (Stem)	Chd7
Itga6	0	-0.623744087634313	0.015	0.209	0	FAPs (Stem)	Itga6
Snx5	0	-0.624326915363654	0.331	0.449	0	FAPs (Stem)	Snx5
Selplg	0	-0.627946944881994	0.012	0.26	0	FAPs (Stem)	Selplg
Tgm2	0	-0.629070301240146	0.093	0.283	0	FAPs (Stem)	Tgm2
Emcn	0	-0.631411718805061	0.012	0.11	0	FAPs (Stem)	Emcn
Fcgr2b	0	-0.633533265356396	0.011	0.24	0	FAPs (Stem)	Fcgr2b
Rilpl2	0	-0.634557813753926	0.116	0.31	0	FAPs (Stem)	Rilpl2
Gp49a	0	-0.638831091953865	0.012	0.23	0	FAPs (Stem)	Gp49a
Folr2	0	-0.644865271352981	0.006	0.149	0	FAPs (Stem)	Folr2
Sgk1	0	-0.645238938844941	0.37	0.482	0	FAPs (Stem)	Sgk1
Cfp	0	-0.65021408283201	0.023	0.23	0	FAPs (Stem)	Cfp
Gimap6	0	-0.651028296229209	0.03	0.145	0	FAPs (Stem)	Gimap6
Dgkz	0	-0.654555029042723	0.084	0.284	0	FAPs (Stem)	Dgkz
Ctsa	0	-0.65603748297642	0.36	0.452	0	FAPs (Stem)	Ctsa
Itgb2	0	-0.662431856680792	0.013	0.268	0	FAPs (Stem)	Itgb2
Arl4c	0	-0.663328486584352	0.044	0.291	0	FAPs (Stem)	Arl4c
Myom1	0	-0.663498670888266	0.008	0.103	0	FAPs (Stem)	Myom1
Pde4b	0	-0.663686086753412	0.142	0.334	0	FAPs (Stem)	Pde4b
Tgfb1	0	-0.663795385875127	0.159	0.392	0	FAPs (Stem)	Tgfb1
Gpr116	0	-0.664281096974416	0.023	0.116	0	FAPs (Stem)	Gpr116
Gpcpd1	0	-0.667622244761701	0.107	0.238	0	FAPs (Stem)	Gpcpd1
Efhd2	0	-0.668622583370769	0.349	0.442	0	FAPs (Stem)	Efhd2
Cd300lg	0	-0.677980558248007	0.012	0.128	0	FAPs (Stem)	Cd300lg
Kdr	0	-0.679080950142147	0.023	0.124	0	FAPs (Stem)	Kdr
F13a1	0	-0.682254535654326	0.007	0.158	0	FAPs (Stem)	F13a1
Slc6a6	0	-0.682993816554192	0.285	0.463	0	FAPs (Stem)	Slc6a6
Nrp1	0	-0.683745770452561	0.41	0.485	0	FAPs (Stem)	Nrp1
Cd82	0	-0.685939132007383	0.022	0.24	0	FAPs (Stem)	Cd82
Pla2g7	0	-0.688801402258604	0.011	0.238	0	FAPs (Stem)	Pla2g7
Pkm	0	-0.690703621463147	0.628	0.694	0	FAPs (Stem)	Pkm
Ptprb	0	-0.693774495560221	0.018	0.117	0	FAPs (Stem)	Ptprb
Lyn	0	-0.69392886483125	0.045	0.319	0	FAPs (Stem)	Lyn
Tmem176a	0	-0.696960801189529	0.064	0.278	0	FAPs (Stem)	Tmem176a
C1qtnf9	0	-0.705314629459361	0.013	0.11	0	FAPs (Stem)	C1qtnf9
Tinagl1	0	-0.709588690335085	0.015	0.121	0	FAPs (Stem)	Tinagl1
Mrc1	0	-0.71142492110646	0.01	0.182	0	FAPs (Stem)	Mrc1
H2-K1	0	-0.713096895116196	0.84	0.764	0	FAPs (Stem)	H2-K1
Arpc3	0	-0.725499612654745	0.667	0.707	0	FAPs (Stem)	Arpc3
Tspan7	0	-0.731459053974552	0.057	0.162	0	FAPs (Stem)	Tspan7
C5ar1	0	-0.738872522572408	0.009	0.215	0	FAPs (Stem)	C5ar1
Rian	0	-0.739135618276904	0.356	0.112	0	FAPs (Stem)	Rian
H2-DMb1	0	-0.742573107505113	0.02	0.214	0	FAPs (Stem)	H2-DMb1
H2-Q7	0	-0.750744088166595	0.083	0.268	0	FAPs (Stem)	H2-Q7
Tnf	0	-0.751510291207007	0.011	0.143	0	FAPs (Stem)	Tnf
Ccr2	0	-0.754936628132923	0.008	0.185	0	FAPs (Stem)	Ccr2
Cxcl16	0	-0.756699070897308	0.118	0.317	0	FAPs (Stem)	Cxcl16
Cd83	0	-0.763561184067881	0.021	0.23	0	FAPs (Stem)	Cd83
Asb5	0	-0.76766497116838	0.009	0.106	0	FAPs (Stem)	Asb5
Cxcr4	0	-0.768034763585895	0.013	0.262	0	FAPs (Stem)	Cxcr4
Serinc3	0	-0.77016853018981	0.591	0.637	0	FAPs (Stem)	Serinc3
Fam49b	0	-0.772221729469375	0.105	0.385	0	FAPs (Stem)	Fam49b
Irf8	0	-0.772899422475277	0.046	0.308	0	FAPs (Stem)	Irf8
Syngr1	0	-0.78712214964483	0.006	0.186	0	FAPs (Stem)	Syngr1
Gmfg	0	-0.789114796053493	0.013	0.297	0	FAPs (Stem)	Gmfg
C3ar1	0	-0.793519500399625	0.01	0.258	0	FAPs (Stem)	C3ar1
Rbfox1	0	-0.798191007029327	0.008	0.101	0	FAPs (Stem)	Rbfox1
Lrrfip1	0	-0.802773588316167	0.145	0.434	0	FAPs (Stem)	Lrrfip1
Pld4	0	-0.802996759584857	0.014	0.279	0	FAPs (Stem)	Pld4
Ninj1	0	-0.804837941607698	0.226	0.386	0	FAPs (Stem)	Ninj1
Ly6c2	0	-0.805762119022824	0.011	0.132	0	FAPs (Stem)	Ly6c2
Il1rn	0	-0.805766690664005	0.007	0.134	0	FAPs (Stem)	Il1rn
Chi3l3	0	-0.814429038888811	0.004	0.124	0	FAPs (Stem)	Chi3l3
Cav2	0	-0.814449313554088	0.092	0.217	0	FAPs (Stem)	Cav2
Fyb	0	-0.819256554403413	0.028	0.306	0	FAPs (Stem)	Fyb
Nexn	0	-0.819799473221358	0.033	0.148	0	FAPs (Stem)	Nexn
Mafb	0	-0.821723123882026	0.331	0.42	0	FAPs (Stem)	Mafb
Emr1	0	-0.829176196301086	0.011	0.258	0	FAPs (Stem)	Emr1
Fcgr1	0	-0.833521297248516	0.007	0.254	0	FAPs (Stem)	Fcgr1
Ms4a4c	0	-0.834852964088935	0.007	0.197	0	FAPs (Stem)	Ms4a4c
mmu-mir-6236	0	-0.835152041806801	0.125	0.247	0	FAPs (Stem)	mmu-mir-6236
Lilrb4	0	-0.836972291536027	0.014	0.269	0	FAPs (Stem)	Lilrb4
Clec4d	0	-0.842604678858138	0.007	0.179	0	FAPs (Stem)	Clec4d
Ms4a6d	0	-0.84560775630667	0.009	0.266	0	FAPs (Stem)	Ms4a6d
Pltp	0	-0.849809557653239	0.152	0.3	0	FAPs (Stem)	Pltp
Atp6v0c	0	-0.858801101606883	0.771	0.716	0	FAPs (Stem)	Atp6v0c
Ccrl2	0	-0.86710100634674	0.028	0.195	0	FAPs (Stem)	Ccrl2
Rgs10	0	-0.872027970856903	0.187	0.389	0	FAPs (Stem)	Rgs10
Btg1	0	-0.876841148638033	0.629	0.733	0	FAPs (Stem)	Btg1
Rac2	0	-0.877228746896207	0.015	0.309	0	FAPs (Stem)	Rac2
Cst3	0	-0.883513677637624	0.941	0.791	0	FAPs (Stem)	Cst3
Pecam1	0	-0.885657072959864	0.069	0.187	0	FAPs (Stem)	Pecam1
H2-DMa	0	-0.88749889979996	0.023	0.262	0	FAPs (Stem)	H2-DMa
Unc93b1	0	-0.888505092005417	0.182	0.412	0	FAPs (Stem)	Unc93b1
Esam	0	-0.912248271514048	0.021	0.144	0	FAPs (Stem)	Esam
Ms4a6b	0	-0.918119330712244	0.01	0.283	0	FAPs (Stem)	Ms4a6b
Bcl2a1b	0	-0.928285850528042	0.007	0.219	0	FAPs (Stem)	Bcl2a1b
Gm26740	0	-0.937444303565286	0.004	0.144	0	FAPs (Stem)	Gm26740
Marcksl1	0	-0.948136189289519	0.083	0.292	0	FAPs (Stem)	Marcksl1
Mef2c	0	-0.951731962471658	0.135	0.346	0	FAPs (Stem)	Mef2c
Spi1	0	-0.953382296121822	0.013	0.318	0	FAPs (Stem)	Spi1
Cd93	0	-0.958037171652821	0.017	0.315	0	FAPs (Stem)	Cd93
Tmem176b	0	-0.961993115001274	0.1	0.373	0	FAPs (Stem)	Tmem176b
AF251705	0	-0.965459817857436	0.011	0.29	0	FAPs (Stem)	AF251705
Csf1r	0	-0.968607673495809	0.018	0.292	0	FAPs (Stem)	Csf1r
Ly86	0	-0.969341940163158	0.011	0.287	0	FAPs (Stem)	Ly86
Ifi30	0	-0.986937184138743	0.261	0.41	0	FAPs (Stem)	Ifi30
Tmsb4x	0	-0.987819013570618	0.983	0.86	0	FAPs (Stem)	Tmsb4x
Ldb3	0	-0.994755091604371	0.013	0.114	0	FAPs (Stem)	Ldb3
Ctla2a	0	-0.997559140473403	0.021	0.147	0	FAPs (Stem)	Ctla2a
Id1	0	-1.00311975801517	0.099	0.232	0	FAPs (Stem)	Id1
Plin2	0	-1.0060520763853	0.305	0.418	0	FAPs (Stem)	Plin2
Ptprc	0	-1.01154017417256	0.017	0.326	0	FAPs (Stem)	Ptprc
Cdh5	0	-1.01612056042073	0.021	0.144	0	FAPs (Stem)	Cdh5
Flt1	0	-1.01798285137665	0.024	0.147	0	FAPs (Stem)	Flt1
Clec4e	0	-1.02138878328915	0.004	0.113	0	FAPs (Stem)	Clec4e
Cldn5	0	-1.04103284532773	0.013	0.112	0	FAPs (Stem)	Cldn5
Pygm	0	-1.04425667047866	0.041	0.16	0	FAPs (Stem)	Pygm
Tpd52	0	-1.0467314639647	0.034	0.399	0	FAPs (Stem)	Tpd52
Fcgr3	0	-1.04876573838306	0.013	0.292	0	FAPs (Stem)	Fcgr3
Egfl7	0	-1.04988799643225	0.027	0.147	0	FAPs (Stem)	Egfl7
Rgs2	0	-1.05188383443696	0.057	0.336	0	FAPs (Stem)	Rgs2
Cyba	0	-1.06948656872933	0.699	0.611	0	FAPs (Stem)	Cyba
Lst1	0	-1.06989591101232	0.058	0.32	0	FAPs (Stem)	Lst1
Cybb	0	-1.07758852412619	0.012	0.293	0	FAPs (Stem)	Cybb
Rgs1	0	-1.10061191044842	0.013	0.219	0	FAPs (Stem)	Rgs1
Sh3bgrl3	0	-1.10459322704699	0.585	0.656	0	FAPs (Stem)	Sh3bgrl3
Neat1	0	-1.11241404560911	0.672	0.728	0	FAPs (Stem)	Neat1
Arhgdib	0	-1.12292668320093	0.049	0.403	0	FAPs (Stem)	Arhgdib
Cd53	0	-1.12823251753099	0.017	0.364	0	FAPs (Stem)	Cd53
Eno3	0	-1.13647037938226	0.045	0.157	0	FAPs (Stem)	Eno3
Ptpn18	0	-1.13823316460814	0.021	0.38	0	FAPs (Stem)	Ptpn18
Slfn2	0	-1.14094188081193	0.071	0.342	0	FAPs (Stem)	Slfn2
Rgcc	0	-1.16980660051856	0.132	0.325	0	FAPs (Stem)	Rgcc
Lcp1	0	-1.18994779819186	0.018	0.365	0	FAPs (Stem)	Lcp1
Fxyd5	0	-1.19390586806428	0.28	0.531	0	FAPs (Stem)	Fxyd5
Plek	0	-1.19729723942904	0.029	0.304	0	FAPs (Stem)	Plek
Ms4a6c	0	-1.19750205568457	0.011	0.311	0	FAPs (Stem)	Ms4a6c
Tspan13	0	-1.19945754914534	0.028	0.268	0	FAPs (Stem)	Tspan13
Ucp2	0	-1.19969576581521	0.037	0.413	0	FAPs (Stem)	Ucp2
Atp1a2	0	-1.21997751149876	0.053	0.185	0	FAPs (Stem)	Atp1a2
Alox5ap	0	-1.2211452833407	0.017	0.333	0	FAPs (Stem)	Alox5ap
Gpihbp1	0	-1.24691884071405	0.019	0.131	0	FAPs (Stem)	Gpihbp1
Mpeg1	0	-1.25278477715216	0.024	0.318	0	FAPs (Stem)	Mpeg1
Aif1	0	-1.27278778607083	0.013	0.303	0	FAPs (Stem)	Aif1
Ccl9	0	-1.30975157856698	0.028	0.265	0	FAPs (Stem)	Ccl9
Trem2	0	-1.32982562961445	0.012	0.264	0	FAPs (Stem)	Trem2
Coro1a	0	-1.36345409951837	0.022	0.373	0	FAPs (Stem)	Coro1a
Ctsc	0	-1.38915045828349	0.046	0.36	0	FAPs (Stem)	Ctsc
Ccl3	0	-1.39195243033578	0.011	0.185	0	FAPs (Stem)	Ccl3
Obscn	0	-1.4084850923633	0.009	0.103	0	FAPs (Stem)	Obscn
Cd68	0	-1.42673146582258	0.038	0.34	0	FAPs (Stem)	Cd68
Nctc1	0	-1.43559824133705	0.005	0.104	0	FAPs (Stem)	Nctc1
Cd36	0	-1.56364623056329	0.035	0.318	0	FAPs (Stem)	Cd36
Cd14	0	-1.57118587364185	0.063	0.315	0	FAPs (Stem)	Cd14
Ccl6	0	-1.59672130772347	0.014	0.275	0	FAPs (Stem)	Ccl6
Ms4a7	0	-1.60370980063876	0.01	0.271	0	FAPs (Stem)	Ms4a7
Ryr1	0	-1.61116155015817	0.013	0.14	0	FAPs (Stem)	Ryr1
Laptm5	0	-1.62502881753394	0.025	0.406	0	FAPs (Stem)	Laptm5
Trdn	0	-1.64887552132905	0.009	0.116	0	FAPs (Stem)	Trdn
Ccl4	0	-1.66556603015447	0.016	0.191	0	FAPs (Stem)	Ccl4
Lgmn	0	-1.67731870256088	0.281	0.451	0	FAPs (Stem)	Lgmn
Il1b	0	-1.78787354680015	0.009	0.176	0	FAPs (Stem)	Il1b
Atp2a1	0	-1.79029911513238	0.024	0.15	0	FAPs (Stem)	Atp2a1
Ckm	0	-1.84552406173435	0.044	0.149	0	FAPs (Stem)	Ckm
Tpm1	0	-1.87162216444726	0.31	0.424	0	FAPs (Stem)	Tpm1
Tnni2	0	-1.87374244879074	0.053	0.191	0	FAPs (Stem)	Tnni2
Srgn	0	-1.88229849511511	0.158	0.528	0	FAPs (Stem)	Srgn
Wfdc17	0	-1.88674609407231	0.025	0.336	0	FAPs (Stem)	Wfdc17
Pf4	0	-1.97150061290536	0.018	0.24	0	FAPs (Stem)	Pf4
C1qc	0	-2.0399223080841	0.017	0.264	0	FAPs (Stem)	C1qc
Cd52	0	-2.07993439176538	0.021	0.402	0	FAPs (Stem)	Cd52
Lgals3	0	-2.12503621410448	0.304	0.456	0	FAPs (Stem)	Lgals3
Myl1	0	-2.12627922817945	0.039	0.159	0	FAPs (Stem)	Myl1
Tnnt3	0	-2.22738941486624	0.067	0.174	0	FAPs (Stem)	Tnnt3
C1qa	0	-2.2933411815743	0.015	0.252	0	FAPs (Stem)	C1qa
H2-Eb1	0	-2.30707368550037	0.051	0.243	0	FAPs (Stem)	H2-Eb1
Fabp5	0	-2.33446750870608	0.077	0.403	0	FAPs (Stem)	Fabp5
Acta1	0	-2.35112253602114	0.066	0.185	0	FAPs (Stem)	Acta1
C1qb	0	-2.47743609685569	0.021	0.279	0	FAPs (Stem)	C1qb
H2-Ab1	0	-2.48110088976796	0.049	0.273	0	FAPs (Stem)	H2-Ab1
Tyrobp	0	-2.48192390252658	0.026	0.392	0	FAPs (Stem)	Tyrobp
H2-Aa	0	-2.52770903885895	0.029	0.258	0	FAPs (Stem)	H2-Aa
Fcer1g	0	-2.5348747440575	0.029	0.394	0	FAPs (Stem)	Fcer1g
Ctss	0	-2.63793836922531	0.028	0.388	0	FAPs (Stem)	Ctss
Spp1	0	-2.72013895149344	0.028	0.285	0	FAPs (Stem)	Spp1
Neb	0	-2.72384747161976	0.022	0.136	0	FAPs (Stem)	Neb
Fabp4	0	-3.02175941111359	0.038	0.246	0	FAPs (Stem)	Fabp4
Cd74	0	-3.12133239770741	0.024	0.316	0	FAPs (Stem)	Cd74
Apoe	0	-3.52522004447391	0.193	0.602	0	FAPs (Stem)	Apoe
Ttn	0	-3.5770802379838	0.02	0.138	0	FAPs (Stem)	Ttn
Lyz2	0	-3.64167416421154	0.041	0.383	0	FAPs (Stem)	Lyz2
Atp6v1a	6.8616921838102e-308	-0.437208889229861	0.288	0.389	1.9386338926919e-303	FAPs (Stem)	Atp6v1a
Ly6e	2.38208948001827e-306	-0.758319669739905	0.711	0.642	6.73011740789561e-302	FAPs (Stem)	Ly6e
Gdf15	4.77229784115891e-304	-0.531799315333874	0.032	0.127	1.34831730906263e-299	FAPs (Stem)	Gdf15
Actn3	5.12450941210776e-304	-0.807918541688403	0.021	0.111	1.44782764420281e-299	FAPs (Stem)	Actn3
Pnpla7	2.86737338397894e-303	-0.256092292807447	0.03	0.125	8.1011900217557e-299	FAPs (Stem)	Pnpla7
9930111J21Rik2	4.14641448758922e-302	-0.315571397691778	0.045	0.144	1.17148648517858e-297	FAPs (Stem)	9930111J21Rik2
Entpd1	5.43504313874791e-302	-0.29838914273571	0.072	0.18	1.53556273799045e-297	FAPs (Stem)	Entpd1
Pnpla2	1.84644010404111e-301	-0.302552611839244	0.112	0.227	5.21674722594736e-297	FAPs (Stem)	Pnpla2
Npc1	5.51367646481615e-301	-0.452280346332358	0.157	0.271	1.55777901160451e-296	FAPs (Stem)	Npc1
Chchd10	2.6963274165116e-299	-0.606856157860411	0.025	0.117	7.61793384987022e-295	FAPs (Stem)	Chchd10
M6pr	1.85154908585667e-297	-0.334263076606141	0.278	0.386	5.23118163227084e-293	FAPs (Stem)	M6pr
Gusb	4.05038852860232e-297	-0.412809822653068	0.256	0.358	1.14435627098601e-292	FAPs (Stem)	Gusb
Id2	5.17208985240527e-296	-0.55477154952282	0.31	0.422	1.46127054600006e-291	FAPs (Stem)	Id2
Son	1.37421616071585e-295	-0.528642524206351	0.736	0.764	3.88257291887049e-291	FAPs (Stem)	Son
Sepp1	3.161998350946e-295	-0.49501940004588	0.875	0.603	8.93359394092775e-291	FAPs (Stem)	Sepp1
Aqp1	6.4652024045684e-295	-2.10491196047413	0.062	0.16	1.82661363536271e-290	FAPs (Stem)	Aqp1
Abcb1b	8.57463798573097e-291	-0.269486937930612	0.04	0.135	2.42259247010857e-286	FAPs (Stem)	Abcb1b
Rsad2	2.33121226120914e-290	-0.545888195073469	0.057	0.159	6.58637400159419e-286	FAPs (Stem)	Rsad2
Atp8a1	2.42835996552466e-290	-0.252247599399457	0.045	0.143	6.86084541059681e-286	FAPs (Stem)	Atp8a1
Speg	1.39865571683672e-289	-0.51227565037175	0.016	0.101	3.95162199677879e-285	FAPs (Stem)	Speg
Gm5428	2.60704611717999e-288	0.268771145875728	0.321	0.212	7.36568739486861e-284	FAPs (Stem)	Gm5428
Cd24a	8.60344123224317e-288	-0.485033216951992	0.04	0.135	2.43073025134566e-283	FAPs (Stem)	Cd24a
Pld3	1.05215779842181e-287	-0.425788190768339	0.204	0.31	2.97266142788115e-283	FAPs (Stem)	Pld3
Glrx	1.83908651264839e-287	-0.269075073173846	0.095	0.204	5.19597112418551e-283	FAPs (Stem)	Glrx
Abhd12	2.2405751521122e-287	-0.353214550306634	0.196	0.302	6.33029697726259e-283	FAPs (Stem)	Abhd12
Atp6v1g1	4.5449803156964e-287	-0.426538247710846	0.664	0.636	1.2840932885937e-282	FAPs (Stem)	Atp6v1g1
Myo18a	4.46152650492449e-286	-0.360726341592742	0.054	0.153	1.26051508343632e-281	FAPs (Stem)	Myo18a
Tcf15	8.25653852877198e-286	-0.850189856083743	0.035	0.125	2.33271983053395e-281	FAPs (Stem)	Tcf15
Actb	1.54444283356788e-285	-0.517119303050758	0.978	0.92	4.36351433767934e-281	FAPs (Stem)	Actb
Runx1	2.04171758826293e-285	-0.382297527360568	0.239	0.363	5.76846470211926e-281	FAPs (Stem)	Runx1
Unc45b	2.83043944891806e-285	-0.557056166963995	0.05	0.145	7.9968405750282e-281	FAPs (Stem)	Unc45b
Mxd1	1.2415789304115e-284	-0.475947968908455	0.062	0.162	3.50783295209161e-280	FAPs (Stem)	Mxd1
Map2k3	1.33512482175056e-284	-0.414315442721445	0.313	0.412	3.77212815889184e-280	FAPs (Stem)	Map2k3
Hmox2	2.30114619912559e-284	-0.288196312548113	0.201	0.314	6.50142835638952e-280	FAPs (Stem)	Hmox2
Nrp2	3.51408968586098e-283	-0.254602618099462	0.063	0.165	9.92835758946302e-279	FAPs (Stem)	Nrp2
2310050B05Rik	5.22443699072018e-283	-0.880212535461633	0.029	0.118	1.47606018298817e-278	FAPs (Stem)	2310050B05Rik
Ctsd	3.40489810970151e-282	-1.55053797144564	0.724	0.651	9.61985862933969e-278	FAPs (Stem)	Ctsd
Scarb2	1.39922759731229e-281	-0.250508789431446	0.136	0.248	3.95323773068642e-277	FAPs (Stem)	Scarb2
Tiparp	1.20044644508315e-280	0.253242272035885	0.467	0.336	3.39162134129344e-276	FAPs (Stem)	Tiparp
Tnfaip3	2.22098502415717e-279	-0.494795985906898	0.129	0.24	6.27494898875124e-275	FAPs (Stem)	Tnfaip3
Ccl8	1.06464324435025e-278	-0.545863456783382	0.236	0.133	3.00793655826276e-274	FAPs (Stem)	Ccl8
Twf2	4.49385869988371e-277	-0.301189068065689	0.149	0.261	1.26964989847814e-272	FAPs (Stem)	Twf2
Rel	5.68235877659005e-276	-0.388062565497198	0.098	0.205	1.60543682514999e-271	FAPs (Stem)	Rel
Mkrn1	7.03440337064141e-274	-0.299957264762905	0.235	0.342	1.98742998430732e-269	FAPs (Stem)	Mkrn1
Lmcd1	3.29563100142001e-271	-0.367260058637059	0.021	0.104	9.31114626831196e-267	FAPs (Stem)	Lmcd1
Daglb	2.31883232010928e-270	0.437193130458681	0.296	0.191	6.55139695400475e-266	FAPs (Stem)	Daglb
Cdc42	5.01456586688303e-270	-0.274829427297383	0.84	0.778	1.41676529437046e-265	FAPs (Stem)	Cdc42
Stmn1	6.74667066023736e-270	-0.313004761541186	0.055	0.151	1.90613686163686e-265	FAPs (Stem)	Stmn1
Rps12	3.85562753269749e-269	0.457842600964332	0.547	0.474	1.08933044681302e-264	FAPs (Stem)	Rps12
Isg15	3.41935944162924e-268	-0.705705709346464	0.208	0.321	9.6607162304351e-264	FAPs (Stem)	Isg15
Actr3	5.20947333526375e-268	-0.449174290563855	0.617	0.6	1.47183250141207e-263	FAPs (Stem)	Actr3
Tcap	3.2375851074866e-267	-0.938539762937687	0.02	0.101	9.14714920418189e-263	FAPs (Stem)	Tcap
Cux1	4.35621901980927e-267	-0.346293269134838	0.234	0.341	1.23076255966671e-262	FAPs (Stem)	Cux1
Ank1	6.75003307876572e-266	-0.385710025382761	0.022	0.103	1.90708684574368e-261	FAPs (Stem)	Ank1
Capza2	5.71415734658139e-264	-0.351750222667756	0.641	0.636	1.61442087512964e-259	FAPs (Stem)	Capza2
Elk3	1.25254638465885e-262	-0.35146524359548	0.154	0.261	3.53881930057665e-258	FAPs (Stem)	Elk3
Capzb	1.54972285960325e-262	-0.333376278385286	0.69	0.654	4.37843199523707e-258	FAPs (Stem)	Capzb
Rbm25	5.18840390753556e-260	-0.544925827882796	0.56	0.609	1.46587975599602e-255	FAPs (Stem)	Rbm25
B2m	2.53598069832617e-258	-0.555832548903414	0.965	0.826	7.16490626698094e-254	FAPs (Stem)	B2m
Gm10076	2.06392932593268e-257	0.372925103470185	0.388	0.279	5.8312195245576e-253	FAPs (Stem)	Gm10076
Cotl1	1.44280693580427e-255	-0.848182981818213	0.443	0.452	4.07636243572781e-251	FAPs (Stem)	Cotl1
Pim1	7.01348468502967e-255	-0.477890501905538	0.317	0.415	1.98151982806143e-250	FAPs (Stem)	Pim1
Fam129b	1.46326535981618e-254	-0.261751362485246	0.127	0.232	4.13416362108865e-250	FAPs (Stem)	Fam129b
Mylpf	2.63219559365265e-253	-2.22042328291091	0.049	0.138	7.43674221074683e-249	FAPs (Stem)	Mylpf
Tap1	3.05859214328187e-253	-0.331323146394364	0.161	0.267	8.64144038241428e-249	FAPs (Stem)	Tap1
Arhgap31	2.88934158014442e-249	-0.486556785035928	0.152	0.251	8.16325676638202e-245	FAPs (Stem)	Arhgap31
Sdcbp	5.89912767184833e-248	-0.550072439107535	0.665	0.621	1.66668054112731e-243	FAPs (Stem)	Sdcbp
Lpar6	2.31435242286732e-245	-0.265982912353511	0.031	0.112	6.53873990032705e-241	FAPs (Stem)	Lpar6
Tpm2	6.44142076503971e-243	-1.40840199259402	0.132	0.228	1.81989460874667e-238	FAPs (Stem)	Tpm2
Tmem106a	1.26489523353988e-242	-0.324347654310616	0.158	0.256	3.57370850332022e-238	FAPs (Stem)	Tmem106a
Fam96a	3.98064593651618e-242	-0.297580128831002	0.245	0.342	1.12465189644392e-237	FAPs (Stem)	Fam96a
Tlr2	4.01566900952052e-242	-0.409669205024646	0.108	0.205	1.13454696525983e-237	FAPs (Stem)	Tlr2
Znrf1	5.49335115082284e-241	-0.328600111848903	0.151	0.255	1.55203650064198e-236	FAPs (Stem)	Znrf1
Itpkb	1.25005308994896e-240	-0.311937238857114	0.085	0.179	3.53177499503278e-236	FAPs (Stem)	Itpkb
Acsl1	3.69085827416153e-239	-0.327640619432019	0.033	0.113	1.04277818819886e-234	FAPs (Stem)	Acsl1
Epas1	3.97375807251083e-238	-0.687063398849513	0.075	0.162	1.12270586822649e-233	FAPs (Stem)	Epas1
Taldo1	8.59436648597557e-235	-0.472323161637431	0.492	0.516	2.42816636328268e-230	FAPs (Stem)	Taldo1
Gpi1	3.98003793485109e-234	-0.366832479336162	0.505	0.553	1.12448011773348e-229	FAPs (Stem)	Gpi1
Tnnc2	4.83205584497304e-233	-2.07475399066767	0.046	0.13	1.36520073788023e-228	FAPs (Stem)	Tnnc2
Msrb1	6.82515852470491e-232	-0.69325680672477	0.336	0.397	1.92831203798488e-227	FAPs (Stem)	Msrb1
Mcl1	3.3212261517377e-231	-0.547699564550941	0.663	0.645	9.38346024650452e-227	FAPs (Stem)	Mcl1
Nr4a2	5.97252599315376e-228	-0.461031846181976	0.137	0.239	1.68741776884573e-223	FAPs (Stem)	Nr4a2
Cnn2	1.17775991654995e-227	-0.330456490459253	0.186	0.286	3.32752509222857e-223	FAPs (Stem)	Cnn2
Upf3b	2.10287534526357e-227	-0.269691399505444	0.086	0.18	5.94125371297317e-223	FAPs (Stem)	Upf3b
Ctsh	1.8964784953999e-226	-0.755326354070999	0.413	0.439	5.35812069305334e-222	FAPs (Stem)	Ctsh
Rbm39	7.85945997553315e-226	-0.287077677044836	0.839	0.826	2.22053322688738e-221	FAPs (Stem)	Rbm39
Synj1	1.83572872621965e-225	-0.256028253307363	0.128	0.226	5.18648437018837e-221	FAPs (Stem)	Synj1
Etl4	2.91712856327232e-223	-0.409038499459748	0.042	0.12	8.24176332981328e-219	FAPs (Stem)	Etl4
Pitpna	5.91845015122354e-223	-0.408807629673907	0.453	0.491	1.67213972122519e-218	FAPs (Stem)	Pitpna
Atp6v0b	6.54619496647189e-222	-0.381874231183041	0.653	0.617	1.8494964638773e-217	FAPs (Stem)	Atp6v0b
Vamp8	7.84849628531591e-219	-0.412819017623045	0.478	0.5	2.2174356554903e-214	FAPs (Stem)	Vamp8
Clta	9.68782537469279e-219	-0.408606322753425	0.773	0.679	2.73710130311195e-214	FAPs (Stem)	Clta
Tacc2	1.16577617789224e-218	-0.520648007413709	0.262	0.151	3.29366743539894e-214	FAPs (Stem)	Tacc2
Ctsz	1.60634709054763e-217	-0.647096782021529	0.733	0.637	4.53841243492422e-213	FAPs (Stem)	Ctsz
Sec11c	2.58472809660001e-216	-0.326940739245314	0.288	0.37	7.30263229132401e-212	FAPs (Stem)	Sec11c
Gm26924	7.33675672836457e-213	-0.905091961507912	0.751	0.76	2.07285387846484e-208	FAPs (Stem)	Gm26924
Tmbim6	7.73233886478941e-213	-0.303932877653637	0.723	0.682	2.18461769946895e-208	FAPs (Stem)	Tmbim6
Gyg	2.37256984701781e-212	-0.263236943003629	0.131	0.223	6.70322158877942e-208	FAPs (Stem)	Gyg
Nmt1	2.9466571565481e-210	-0.31494998330776	0.23	0.322	8.32519046439535e-206	FAPs (Stem)	Nmt1
Acta2	8.6002440217223e-210	-1.04195518804341	0.037	0.112	2.4298269434572e-205	FAPs (Stem)	Acta2
Slc9a3r2	3.00753487376869e-209	-0.776462013308543	0.072	0.152	8.49718827885868e-205	FAPs (Stem)	Slc9a3r2
Ddx5	9.02861148381052e-209	-0.297192533817543	0.94	0.925	2.55085360252099e-204	FAPs (Stem)	Ddx5
Ank3	7.5033627570408e-208	-0.604620792820051	0.057	0.136	2.11992507974674e-203	FAPs (Stem)	Ank3
Atp6v1c1	3.83077349163864e-207	-0.285566741601595	0.188	0.279	1.08230843459267e-202	FAPs (Stem)	Atp6v1c1
Des	7.5254243727747e-207	-0.906628466094599	0.134	0.217	2.12615814804004e-202	FAPs (Stem)	Des
Adipor1	3.05829672721393e-206	-0.346483272968466	0.406	0.47	8.64060574339753e-202	FAPs (Stem)	Adipor1
Clip1	1.8101814243563e-204	-0.28130314921884	0.428	0.297	5.11430557823387e-200	FAPs (Stem)	Clip1
Gadd45b	2.67575561742903e-204	-0.575972417281347	0.465	0.532	7.55981234592223e-200	FAPs (Stem)	Gadd45b
Zfand5	3.63199718146516e-203	-0.371846578952004	0.63	0.656	1.02614816367935e-198	FAPs (Stem)	Zfand5
Mpp1	6.71010584430067e-199	-0.301085704865961	0.207	0.293	1.89580620419027e-194	FAPs (Stem)	Mpp1
Etv3	4.78822879168767e-198	-0.305722898544193	0.104	0.19	1.35281828051552e-193	FAPs (Stem)	Etv3
2810474O19Rik	1.71512287570599e-195	-0.497540048642884	0.214	0.304	4.84573666073213e-191	FAPs (Stem)	2810474O19Rik
Plk2	1.77724222600999e-194	-0.539803516696333	0.164	0.251	5.02124246114603e-190	FAPs (Stem)	Plk2
Mgp	1.84741542535612e-194	-1.03221611502066	0.333	0.204	5.21950280125864e-190	FAPs (Stem)	Mgp
Tnfrsf1b	2.13467173194552e-194	-0.340077322909458	0.163	0.252	6.03108804426568e-190	FAPs (Stem)	Tnfrsf1b
Plaur	1.02065012134963e-191	-0.503585194484986	0.19	0.278	2.8836427878491e-187	FAPs (Stem)	Plaur
Cxcl2	7.95474766381482e-190	-1.53151147008602	0.146	0.237	2.2474548574576e-185	FAPs (Stem)	Cxcl2
Akap2	7.37904334896218e-189	-0.380718640932118	0.046	0.116	2.08480111738228e-184	FAPs (Stem)	Akap2
Kank3	1.24943762638142e-188	-0.330563099843144	0.038	0.106	3.53003612581541e-184	FAPs (Stem)	Kank3
Ptp4a3	1.35793995233049e-188	-0.650562451663289	0.189	0.267	3.83658774731933e-184	FAPs (Stem)	Ptp4a3
Hnrnpm	2.35815636461099e-187	-0.400277282939525	0.476	0.526	6.66249917693542e-183	FAPs (Stem)	Hnrnpm
Tpm3	3.14487375488014e-187	-0.352871922648085	0.656	0.656	8.88521181966286e-183	FAPs (Stem)	Tpm3
Tm4sf1	7.00064062396387e-187	-0.801390801365365	0.405	0.247	1.97789099548851e-182	FAPs (Stem)	Tm4sf1
Litaf	7.74981430635822e-187	-0.387526261827573	0.524	0.552	2.18955503597539e-182	FAPs (Stem)	Litaf
Ankrd44	1.00620576791008e-186	-0.254771064077374	0.1	0.183	2.84283315607635e-182	FAPs (Stem)	Ankrd44
Ndrg2	1.03163663844608e-185	-0.676861895224811	0.126	0.203	2.91468299460172e-181	FAPs (Stem)	Ndrg2
1110007C09Rik	7.04205668028296e-184	-0.423441603459367	0.303	0.37	1.98959227388035e-179	FAPs (Stem)	1110007C09Rik
Jarid2	1.04117298299981e-183	-0.318952163636236	0.152	0.237	2.94162602886936e-179	FAPs (Stem)	Jarid2
Cmya5	8.90326585736136e-181	-0.771057605943554	0.042	0.109	2.5154397026803e-176	FAPs (Stem)	Cmya5
Lamtor1	6.66470436810304e-180	-0.311944296035636	0.378	0.432	1.88297892512015e-175	FAPs (Stem)	Lamtor1
Lhfpl2	1.88656705817769e-178	-0.258979962065272	0.11	0.191	5.33011790946944e-174	FAPs (Stem)	Lhfpl2
Arpc5	2.44020506476684e-177	-0.357722256129887	0.631	0.596	6.89431136948576e-173	FAPs (Stem)	Arpc5
Hilpda	1.60766593154015e-175	-0.377933463427443	0.12	0.201	4.54213855638039e-171	FAPs (Stem)	Hilpda
Man2b1	3.71937893313454e-175	-0.385893768964065	0.245	0.316	1.0508361299785e-170	FAPs (Stem)	Man2b1
Irf7	1.3079532000109e-174	-0.522878432599647	0.22	0.301	3.69536017599079e-170	FAPs (Stem)	Irf7
Cdh13	2.36358166339748e-174	-0.411151692723985	0.082	0.155	6.6778272735969e-170	FAPs (Stem)	Cdh13
Rhog	5.84978074604836e-171	-0.29798954885849	0.257	0.333	1.65273855418104e-166	FAPs (Stem)	Rhog
Sgpl1	2.50878374099926e-170	-0.256751742693349	0.203	0.286	7.08806670344521e-166	FAPs (Stem)	Sgpl1
Abracl	1.37477484201255e-169	-0.338623364285538	0.417	0.455	3.88415136113806e-165	FAPs (Stem)	Abracl
Bst2	1.58442045116622e-167	-0.489995673524713	0.543	0.548	4.47646310067993e-163	FAPs (Stem)	Bst2
Sdpr	3.74855891792743e-166	-1.05959337765324	0.138	0.204	1.05908035108204e-161	FAPs (Stem)	Sdpr
Vegfa	1.98501898566275e-165	-0.748136995549138	0.352	0.229	5.60827414019297e-161	FAPs (Stem)	Vegfa
Fam107b	3.82677055305232e-164	-0.310294339454567	0.109	0.187	1.08117748435387e-159	FAPs (Stem)	Fam107b
Il10rb	1.43770994718012e-161	-0.326509666545354	0.296	0.359	4.061961913768e-157	FAPs (Stem)	Il10rb
Gm20645	1.60256163565209e-161	-0.250229736959851	0.091	0.166	4.52771738920784e-157	FAPs (Stem)	Gm20645
Crem	2.98717279121501e-161	-0.378581089591725	0.184	0.263	8.43965928701976e-157	FAPs (Stem)	Crem
Ptbp3	2.45759930249982e-160	-0.328122562004238	0.419	0.468	6.94345530935275e-156	FAPs (Stem)	Ptbp3
Gas6	1.83798104232329e-159	-0.379820802044152	0.273	0.347	5.19284783887598e-155	FAPs (Stem)	Gas6
Schip1	2.06211486246162e-159	-0.253183081188095	0.045	0.108	5.82609312091282e-155	FAPs (Stem)	Schip1
Vdac2	3.71871059403729e-159	-0.284876954876805	0.548	0.548	1.05064730413336e-154	FAPs (Stem)	Vdac2
KCTD12	1.10211977220085e-158	-0.356480043375123	0.272	0.347	3.11381899239906e-154	FAPs (Stem)	KCTD12
Sf3b1	1.83353515877494e-158	-0.291154167180183	0.631	0.645	5.18028688408683e-154	FAPs (Stem)	Sf3b1
Sub1	1.43981797033114e-157	-0.342805474063521	0.717	0.678	4.06791771157657e-153	FAPs (Stem)	Sub1
Tomm20	3.34876498019411e-157	-0.307338693943752	0.636	0.615	9.46126569854242e-153	FAPs (Stem)	Tomm20
Ankrd11	3.90884953998838e-157	-0.351988551507112	0.418	0.474	1.10436726053292e-152	FAPs (Stem)	Ankrd11
Mapkapk2	1.37691319419257e-156	-0.331502676619674	0.275	0.346	3.89019284755226e-152	FAPs (Stem)	Mapkapk2
Zfp36l2	8.61230913415846e-155	-0.474141149726313	0.517	0.541	2.43323569967379e-150	FAPs (Stem)	Zfp36l2
Fam101b	8.9896022253483e-155	-0.419555213303369	0.053	0.116	2.53983231672766e-150	FAPs (Stem)	Fam101b
Thbs1	2.51710951107718e-154	-0.851886216975103	0.228	0.308	7.11158950164637e-150	FAPs (Stem)	Thbs1
Ybx1	2.97068760600838e-151	-0.288452679235474	0.908	0.825	8.39308369325547e-147	FAPs (Stem)	Ybx1
Tnik	1.07341459786697e-150	-0.378635208174226	0.043	0.102	3.03271826335356e-146	FAPs (Stem)	Tnik
Got1	1.52280730132898e-150	-0.353304749823766	0.233	0.304	4.30238746844477e-146	FAPs (Stem)	Got1
Ppp1r18	3.96472228181773e-150	-0.250610366802685	0.247	0.324	1.12015298628196e-145	FAPs (Stem)	Ppp1r18
Agpat5	2.35403194670969e-149	-0.265529696151882	0.154	0.231	6.6508464590389e-145	FAPs (Stem)	Agpat5
Mdm2	3.21924782620984e-149	-0.393874430675038	0.264	0.331	9.09534088339065e-145	FAPs (Stem)	Mdm2
Sh3glb1	1.60641983298266e-148	-0.261601876437326	0.708	0.669	4.53861795412592e-144	FAPs (Stem)	Sh3glb1
D4Wsu53e	2.24439432266327e-148	-0.630346553113547	0.755	0.752	6.34108727982053e-144	FAPs (Stem)	D4Wsu53e
Ifi47	7.1134460130679e-147	-0.251105793156911	0.082	0.152	2.00976190207207e-142	FAPs (Stem)	Ifi47
Rtp4	8.03357942668613e-143	-0.304658258368762	0.184	0.262	2.26972719542163e-138	FAPs (Stem)	Rtp4
Dnajb6	2.2967424020806e-142	-0.306736670222871	0.518	0.547	6.48898630859833e-138	FAPs (Stem)	Dnajb6
Vamp5	5.60528410569483e-140	-0.321612320079866	0.102	0.17	1.58366091838196e-135	FAPs (Stem)	Vamp5
Eno1	1.34553947421777e-139	-0.347797618343992	0.408	0.448	3.80155267650747e-135	FAPs (Stem)	Eno1
Hprt	2.32915711765972e-139	-0.288851185178206	0.348	0.403	6.58056760452402e-135	FAPs (Stem)	Hprt
Plk3	7.58407358385067e-135	-0.258071546700358	0.11	0.179	2.14272830964533e-130	FAPs (Stem)	Plk3
Aldoa	1.72572594433063e-133	-0.787297994541438	0.794	0.759	4.87569351051733e-129	FAPs (Stem)	Aldoa
Cstb	3.05051787385599e-133	-0.807606276392596	0.645	0.584	8.61862814900531e-129	FAPs (Stem)	Cstb
N4bp1	3.3354852657671e-133	-0.2946553818675	0.152	0.223	9.4237465213718e-129	FAPs (Stem)	N4bp1
Ets2	1.31565516676948e-131	-0.428156130150323	0.234	0.3	3.71712054267382e-127	FAPs (Stem)	Ets2
Dab2	3.49826706204287e-131	-0.460110564276947	0.256	0.314	9.88365393038973e-127	FAPs (Stem)	Dab2
Ube2l3	2.189543224769e-128	-0.254694522465821	0.49	0.502	6.18611647293986e-124	FAPs (Stem)	Ube2l3
Fscn1	3.30736008958334e-128	-0.325933433294648	0.125	0.19	9.34428446109981e-124	FAPs (Stem)	Fscn1
Lpin1	6.41840236588101e-128	-0.391472228993814	0.06	0.117	1.81339122043236e-123	FAPs (Stem)	Lpin1
Btg2	1.89846765358586e-127	-0.445675206084566	0.546	0.593	5.36374066167614e-123	FAPs (Stem)	Btg2
F2r	1.2232009681801e-125	-0.271132690829874	0.072	0.131	3.45590969539924e-121	FAPs (Stem)	F2r
Pde4dip	3.02469140307999e-125	-1.27368200951899	0.115	0.175	8.54566062112189e-121	FAPs (Stem)	Pde4dip
Iqgap1	4.866194507649e-125	-0.36809928778073	0.534	0.533	1.37484593424607e-120	FAPs (Stem)	Iqgap1
Fbxo32	5.4493608478299e-124	-0.343766922507551	0.061	0.118	1.53960792033738e-119	FAPs (Stem)	Fbxo32
Gng11	2.60211089364696e-123	-0.797562714393465	0.47	0.31	7.35174390782077e-119	FAPs (Stem)	Gng11
Dmd	3.25174843407637e-123	-1.29419123767794	0.108	0.165	9.18716485079596e-119	FAPs (Stem)	Dmd
Lmnb1	4.17590779768579e-123	-0.331617453689154	0.119	0.184	1.17981923008017e-118	FAPs (Stem)	Lmnb1
Cpeb4	4.83359906679379e-122	-0.357524157660559	0.191	0.256	1.36563674434125e-117	FAPs (Stem)	Cpeb4
Agl	4.97624359686425e-122	-0.565529128008281	0.083	0.142	1.40593810342206e-117	FAPs (Stem)	Agl
Cltc	6.59434489697201e-122	-0.326000743200982	0.512	0.527	1.8631002637415e-117	FAPs (Stem)	Cltc
Prpf38b	1.68075535633536e-120	-0.272142201419079	0.328	0.389	4.7486381082543e-116	FAPs (Stem)	Prpf38b
Hnrnpdl	5.96982210194097e-120	-0.303251466827625	0.508	0.538	1.68665383846138e-115	FAPs (Stem)	Hnrnpdl
Dot1l	1.23739314636069e-119	-0.359746370703032	0.2	0.268	3.49600685641287e-115	FAPs (Stem)	Dot1l
Gm2a	5.59233129011708e-119	-0.45257549728969	0.376	0.402	1.58000135939678e-114	FAPs (Stem)	Gm2a
Lars2	8.27001711733108e-117	-0.42159402599651	0.273	0.335	2.33652793615955e-112	FAPs (Stem)	Lars2
Hnrnpf	1.85402694424002e-116	-0.268208692592878	0.752	0.699	5.23818232556133e-112	FAPs (Stem)	Hnrnpf
Pfkm	2.26085585745236e-116	-0.6950245917746	0.076	0.13	6.38759605406015e-112	FAPs (Stem)	Pfkm
Lipa	5.50603416911772e-116	-0.333926653760588	0.258	0.31	1.55561983380083e-111	FAPs (Stem)	Lipa
Snx3	2.43719899913912e-115	-0.275397209890477	0.639	0.603	6.88581833226774e-111	FAPs (Stem)	Snx3
Ccrn4l	1.43796280444051e-113	-0.291945794880408	0.154	0.221	4.06267631138578e-109	FAPs (Stem)	Ccrn4l
2810025M15Rik	5.29515812952087e-113	-0.272527277711728	0.114	0.175	1.49604102633353e-108	FAPs (Stem)	2810025M15Rik
Ets1	1.0081628188358e-112	-0.51055869276181	0.174	0.228	2.84836241205677e-108	FAPs (Stem)	Ets1
Gapdh	2.02625768670083e-112	-0.526160241830296	0.739	0.7	5.72478584223585e-108	FAPs (Stem)	Gapdh
Gltp	3.5850726416091e-111	-0.30733992032441	0.33	0.369	1.01289057343382e-106	FAPs (Stem)	Gltp
Cuedc1	1.44888876605323e-109	-0.308413435959537	0.301	0.202	4.09354543073019e-105	FAPs (Stem)	Cuedc1
Gm26917	3.34156162462225e-108	-0.626253555326253	0.124	0.182	9.44091405804524e-104	FAPs (Stem)	Gm26917
Odc1	5.80938190016268e-107	-0.592963904886568	0.347	0.386	1.64132466825296e-102	FAPs (Stem)	Odc1
Actr2	9.60901228881045e-107	-0.283920107058435	0.469	0.487	2.71483424195762e-102	FAPs (Stem)	Actr2
Ivns1abp	1.21282962843986e-106	-0.254487358902627	0.222	0.286	3.42660754923114e-102	FAPs (Stem)	Ivns1abp
Hspa1b	1.60768449176981e-106	0.276094438284479	0.406	0.317	4.54219099459725e-102	FAPs (Stem)	Hspa1b
Dnmt3a	1.05681243673142e-105	-0.312327737069954	0.172	0.233	2.98581217749727e-101	FAPs (Stem)	Dnmt3a
Ifit3	1.61809105568265e-105	-0.336507414493893	0.088	0.145	4.5715926596202e-101	FAPs (Stem)	Ifit3
Tob2	2.29566945741825e-105	-0.317218669710719	0.309	0.363	6.48595491804377e-101	FAPs (Stem)	Tob2
Arpc4	4.0218711899518e-105	-0.272253268925175	0.445	0.467	1.13629926729708e-100	FAPs (Stem)	Arpc4
Zak	8.60015796211678e-105	-0.332448720357651	0.12	0.178	2.42980262903685e-100	FAPs (Stem)	Zak
Furin	8.78826792739394e-105	-0.256317846993055	0.238	0.3	2.48294933752661e-100	FAPs (Stem)	Furin
Vcam1	1.72714044715068e-103	-0.438834605154493	0.101	0.157	4.87968990533482e-99	FAPs (Stem)	Vcam1
Rbm5	6.84868428623074e-102	-0.380321783002738	0.329	0.382	1.93495877138877e-97	FAPs (Stem)	Rbm5
Svil	1.95006218700069e-101	-0.265543682519295	0.369	0.269	5.50951069693305e-97	FAPs (Stem)	Svil
Sdc4	3.61180346653097e-101	-0.441371845438521	0.504	0.374	1.02044283339899e-96	FAPs (Stem)	Sdc4
Atp6v0e	2.95622108189281e-99	-0.297795932106123	0.671	0.605	8.35221142267177e-95	FAPs (Stem)	Atp6v0e
Luc7l3	9.0780662564309e-99	-0.400446125189589	0.385	0.428	2.56482605942942e-94	FAPs (Stem)	Luc7l3
Fxr1	9.16718446607299e-99	-0.291825174783958	0.241	0.298	2.5900046271996e-94	FAPs (Stem)	Fxr1
4931406P16Rik	9.75393145734816e-99	-0.264227721779941	0.128	0.184	2.75577825464458e-94	FAPs (Stem)	4931406P16Rik
Fgfr1op	2.47724028157443e-95	-0.269304447492064	0.075	0.126	6.99894696753223e-91	FAPs (Stem)	Fgfr1op
Ppp1r12a	9.93946196241633e-95	-0.32517878996701	0.283	0.335	2.80819618824149e-90	FAPs (Stem)	Ppp1r12a
Cd44	1.10694737860292e-94	-0.398366490886988	0.413	0.456	3.12745842876683e-90	FAPs (Stem)	Cd44
Tln1	2.55205036412784e-93	-0.269148349063236	0.439	0.461	7.21030789377039e-89	FAPs (Stem)	Tln1
Rab5c	2.70343689780764e-93	-0.267470192233891	0.477	0.479	7.63802026737593e-89	FAPs (Stem)	Rab5c
Mef2a	1.6427075683477e-91	-0.268925547952685	0.351	0.394	4.64114169285274e-87	FAPs (Stem)	Mef2a
Ccl2	1.95382356333856e-91	0.592890794406084	0.336	0.274	5.52013771350045e-87	FAPs (Stem)	Ccl2
Pacsin3	2.92931492525095e-90	-0.485802524609392	0.068	0.114	8.27619345831152e-86	FAPs (Stem)	Pacsin3
Sh3bp5	1.04895227633154e-89	-0.250117762319438	0.153	0.207	2.9636048663195e-85	FAPs (Stem)	Sh3bp5
Srrm1	2.0650645004409e-89	-0.311900628252875	0.489	0.514	5.83442673309566e-85	FAPs (Stem)	Srrm1
March7	1.15890081911559e-88	-0.266407342577368	0.282	0.334	3.27424248424727e-84	FAPs (Stem)	March7
H2-T23	2.618395332836e-88	-0.337438890714182	0.363	0.392	7.39775233386156e-84	FAPs (Stem)	H2-T23
Qk	7.04259100165927e-88	-0.341413414777389	0.499	0.519	1.98974323569879e-83	FAPs (Stem)	Qk
H2afy	1.50763941750876e-87	-0.26653814170554	0.439	0.463	4.25953364628751e-83	FAPs (Stem)	H2afy
Srsf5	2.55623705837935e-86	-0.264678397438495	0.718	0.699	7.22213656103918e-82	FAPs (Stem)	Srsf5
Nampt	8.22644919675512e-86	-0.254867120555448	0.282	0.334	2.32421869155922e-81	FAPs (Stem)	Nampt
Eif4a1	1.91941230092179e-85	-0.309860533438871	0.857	0.779	5.42291557379433e-81	FAPs (Stem)	Eif4a1
Clk4	2.25626492108529e-85	-0.314657155289831	0.253	0.305	6.37462528154228e-81	FAPs (Stem)	Clk4
Safb2	2.54045752749677e-85	-0.261081362445087	0.268	0.321	7.17755465243663e-81	FAPs (Stem)	Safb2
Tead1	2.0913208110656e-84	-0.418743455200905	0.265	0.183	5.90860868750363e-80	FAPs (Stem)	Tead1
4632427E13Rik	4.1312029872865e-84	-0.36901715554136	0.182	0.234	1.16718877999805e-79	FAPs (Stem)	4632427E13Rik
Tmem88	2.23413183224778e-82	-0.351785631185268	0.11	0.158	6.31209266564964e-78	FAPs (Stem)	Tmem88
Creg1	3.41960097020894e-80	-0.396128838363947	0.41	0.416	9.66139862113133e-76	FAPs (Stem)	Creg1
Psap	1.11131629181822e-79	-0.991238890487748	0.928	0.772	3.13980191927401e-75	FAPs (Stem)	Psap
Ctage5	3.70801667595133e-79	-0.261679475007008	0.299	0.346	1.04762595145653e-74	FAPs (Stem)	Ctage5
Clk1	7.13551799954495e-79	-0.333504932680404	0.537	0.55	2.01599790041144e-74	FAPs (Stem)	Clk1
Srrm2	5.72512202611049e-78	-0.307684745577345	0.699	0.685	1.617518726037e-73	FAPs (Stem)	Srrm2
Rnf130	4.61275246713528e-75	-0.268409911928068	0.42	0.426	1.30324095453973e-70	FAPs (Stem)	Rnf130
Erp29	4.71683204807941e-75	-0.285075824668071	0.542	0.509	1.33264655854388e-70	FAPs (Stem)	Erp29
Bax	4.49055894393779e-74	-0.332923205917789	0.513	0.497	1.26871761843074e-69	FAPs (Stem)	Bax
Atp1b3	1.92478348670434e-73	-0.259322816945487	0.408	0.431	5.43809078498577e-69	FAPs (Stem)	Atp1b3
Sgms1	5.64001321895269e-73	-0.281852910448478	0.174	0.221	1.5934729347507e-68	FAPs (Stem)	Sgms1
Picalm	5.89914907875034e-73	-0.286643700098969	0.459	0.468	1.66668658921933e-68	FAPs (Stem)	Picalm
Sfpq	6.5479311047533e-72	-0.262443361215826	0.597	0.59	1.84998697502595e-67	FAPs (Stem)	Sfpq
Gna13	9.03048241776347e-72	-0.260122919723452	0.377	0.403	2.55138219749071e-67	FAPs (Stem)	Gna13
Smchd1	1.89134084127828e-70	-0.257337550435183	0.287	0.329	5.34360527886352e-66	FAPs (Stem)	Smchd1
Myl9	1.25561643870774e-69	-0.419935212644115	0.117	0.076	3.54749312428097e-65	FAPs (Stem)	Myl9
Jam2	2.68385990266519e-66	-0.481609410247275	0.1	0.137	7.58270938299996e-62	FAPs (Stem)	Jam2
Parp14	3.81650281497853e-66	-0.258379054837034	0.191	0.236	1.07827654031589e-61	FAPs (Stem)	Parp14
Serp1	8.36301639033277e-66	-0.267742248816677	0.545	0.53	2.36280302076072e-61	FAPs (Stem)	Serp1
Hnrnpu	3.20557162734697e-65	-0.262935685718507	0.663	0.642	9.05670151874338e-61	FAPs (Stem)	Hnrnpu
Hbegf	4.07934109428769e-65	-0.324351996042163	0.099	0.142	1.1525362393691e-60	FAPs (Stem)	Hbegf
Tef	3.6255240454172e-64	-0.337093685547916	0.11	0.152	1.02431930855172e-59	FAPs (Stem)	Tef
Gpnmb	5.09233319798505e-64	-0.974626379289788	0.183	0.217	1.43873689842672e-59	FAPs (Stem)	Gpnmb
Luc7l2	3.98949607337921e-61	-0.768657035735444	0.638	0.63	1.12715232561183e-56	FAPs (Stem)	Luc7l2
Top1	3.65235563586507e-60	-0.286254092477475	0.601	0.589	1.03190003780096e-55	FAPs (Stem)	Top1
Hspb1	4.12593919217306e-60	-0.316481508263212	0.478	0.367	1.16570159996465e-55	FAPs (Stem)	Hspb1
Aco2	4.40371138521111e-60	-0.305349365262236	0.322	0.356	1.2441805776637e-55	FAPs (Stem)	Aco2
Herc1	4.76472221507815e-60	-0.325741740418741	0.248	0.287	1.34617696742603e-55	FAPs (Stem)	Herc1
Thbs4	5.16400667258315e-60	-0.683249553687726	0.13	0.088	1.45898680520492e-55	FAPs (Stem)	Thbs4
Grn	9.59767840146009e-60	-0.746073109950223	0.634	0.526	2.71163207876452e-55	FAPs (Stem)	Grn
Akr1a1	1.46672244339742e-58	-0.380945991087217	0.775	0.652	4.14393091933074e-54	FAPs (Stem)	Akr1a1
Lrrfip2	6.47168229545724e-58	-0.298503740601806	0.245	0.284	1.82844439893553e-53	FAPs (Stem)	Lrrfip2
Por	1.11247980194389e-57	-0.268986081753557	0.289	0.319	3.14308918443208e-53	FAPs (Stem)	Por
Ostf1	1.35293854221725e-57	-0.299473462651921	0.597	0.537	3.8224572633264e-53	FAPs (Stem)	Ostf1
Srsf2	2.38303853928951e-56	-0.251300202400703	0.728	0.69	6.73279878505465e-52	FAPs (Stem)	Srsf2
Actn4	3.98241230033705e-56	-0.291453312200588	0.436	0.445	1.12515094721423e-51	FAPs (Stem)	Actn4
Hmox1	1.66629468132278e-55	-0.545824017591556	0.339	0.378	4.70778236314124e-51	FAPs (Stem)	Hmox1
Mndal	5.21485339884826e-55	-0.256967348601802	0.287	0.323	1.4733525307766e-50	FAPs (Stem)	Mndal
Sp100	2.1813830188305e-54	-0.25976677827261	0.284	0.316	6.16306144310182e-50	FAPs (Stem)	Sp100
Sfrs18	2.31610017100538e-54	-0.489216250718069	0.392	0.414	6.5436778131415e-50	FAPs (Stem)	Sfrs18
Ktn1	1.67035819512226e-52	-0.478342349201535	0.249	0.277	4.71926300867892e-48	FAPs (Stem)	Ktn1
Trib1	1.86207190473956e-52	-0.289248055165505	0.309	0.348	5.26091175246067e-48	FAPs (Stem)	Trib1
Fam43a	9.03585586911327e-52	-0.291043139087514	0.086	0.12	2.55290035870057e-47	FAPs (Stem)	Fam43a
Dusp3	3.94177116586015e-48	-0.254451308177174	0.34	0.367	1.11366860749047e-43	FAPs (Stem)	Dusp3
Ncl	4.36781256994396e-48	-0.383883703336361	0.709	0.665	1.23403808538627e-43	FAPs (Stem)	Ncl
Fam133b	1.31098396346201e-46	-0.340286858161332	0.167	0.202	3.70392299196923e-42	FAPs (Stem)	Fam133b
Uqcrq	6.67452860769092e-46	-0.268056938132445	0.7	0.63	1.88575456753092e-41	FAPs (Stem)	Uqcrq
Cystm1	1.07946500222703e-45	-0.256970431365709	0.079	0.11	3.04981247079202e-41	FAPs (Stem)	Cystm1
Ccnl2	4.27550400314592e-42	-0.324088896821342	0.427	0.438	1.20795814600882e-37	FAPs (Stem)	Ccnl2
Ccnt2	5.22392815633817e-42	-0.374534143681343	0.212	0.242	1.47591642201022e-37	FAPs (Stem)	Ccnt2
Golga4	6.16999939285442e-41	-0.415422841195023	0.264	0.293	1.74320992846316e-36	FAPs (Stem)	Golga4
Akr1b3	2.56338714670389e-40	-0.275839036790007	0.422	0.424	7.24233770558251e-36	FAPs (Stem)	Akr1b3
Cycs	6.78274777542705e-40	-0.361743308294439	0.48	0.465	1.91632972899141e-35	FAPs (Stem)	Cycs
Pim3	1.05936389081435e-39	-0.436933626040851	0.284	0.311	2.99302080071778e-35	FAPs (Stem)	Pim3
Ctnnbip1	5.75781242235538e-39	-0.27440826606978	0.206	0.237	1.62675474368807e-34	FAPs (Stem)	Ctnnbip1
Slc20a1	1.12466521101727e-38	-0.283114101792932	0.161	0.193	3.17751662068708e-34	FAPs (Stem)	Slc20a1
Cav1	5.33378192606261e-38	-1.0459788779856	0.295	0.293	1.50695340757047e-33	FAPs (Stem)	Cav1
Ftl1	1.87154408186093e-37	-0.519650229914074	0.976	0.865	5.28767349448167e-33	FAPs (Stem)	Ftl1
Icam1	7.16288270528099e-36	-0.333377228133926	0.239	0.28	2.02372925072304e-31	FAPs (Stem)	Icam1
Chd2	4.15317602139973e-35	-0.254315592659813	0.199	0.227	1.17339682132606e-30	FAPs (Stem)	Chd2
Ddit4	1.07129102254435e-34	-0.279702429168792	0.138	0.166	3.02671852599455e-30	FAPs (Stem)	Ddit4
S100a4	5.05267810769458e-34	-0.430400626486279	0.391	0.396	1.42753314576695e-29	FAPs (Stem)	S100a4
Atp2b1	1.54012372443827e-33	-0.298526172676418	0.624	0.57	4.35131155865545e-29	FAPs (Stem)	Atp2b1
Atp5g1	7.87203159247253e-32	-0.347383082424828	0.689	0.607	2.22408508582127e-27	FAPs (Stem)	Atp5g1
Rev3l	1.40058639528082e-31	-0.258133765907358	0.202	0.159	3.95707674258691e-27	FAPs (Stem)	Rev3l
Mpp5	8.08797201064604e-31	-0.525989169464931	0.163	0.186	2.28509473216783e-26	FAPs (Stem)	Mpp5
Gsr	1.56021988596284e-30	-0.254043682313936	0.161	0.187	4.4080892438108e-26	FAPs (Stem)	Gsr
Malat1	1.39239836158161e-28	-0.55424054731463	0.993	0.971	3.93394309097653e-24	FAPs (Stem)	Malat1
Hspa1a	2.50217830357506e-27	-0.37061148452425	0.58	0.484	7.06940436109062e-23	FAPs (Stem)	Hspa1a
Taf1d	2.54758272535584e-27	-0.263460423632734	0.268	0.287	7.19768547394785e-23	FAPs (Stem)	Taf1d
Gpx1	4.05220572092376e-27	-0.415719704576445	0.757	0.615	1.14486968233259e-22	FAPs (Stem)	Gpx1
Psme1	3.05197532667383e-25	-0.255651855671089	0.549	0.502	8.62274589045157e-21	FAPs (Stem)	Psme1
Prpf4b	9.09347607242868e-24	-0.327377873755485	0.323	0.334	2.56917979474327e-19	FAPs (Stem)	Prpf4b
Pde7a	4.79106638918778e-23	-0.597235415981987	0.113	0.132	1.35361998693722e-18	FAPs (Stem)	Pde7a
Ccdc50	1.88107965328054e-22	-0.29616896833926	0.425	0.363	5.3146143444135e-18	FAPs (Stem)	Ccdc50
Srsf11	3.64364483551472e-22	-0.257559045275034	0.538	0.522	1.02943897537797e-17	FAPs (Stem)	Srsf11
Palld	5.89703701545105e-22	-0.257470362398266	0.111	0.131	1.66608986797539e-17	FAPs (Stem)	Palld
Ogt	1.14877097916448e-21	-0.363765486577391	0.364	0.368	3.24562264743342e-17	FAPs (Stem)	Ogt
Ksr1	1.56408078146019e-21	-0.519638527016048	0.1	0.118	4.41899743185947e-17	FAPs (Stem)	Ksr1
Iigp1	4.99266066664668e-21	-0.374490996026228	0.202	0.164	1.41057641814769e-16	FAPs (Stem)	Iigp1
Ubn2	2.15422168261271e-20	-0.326632770777027	0.29	0.303	6.0863225198857e-16	FAPs (Stem)	Ubn2
Rrad	3.01205839306851e-20	-0.336167631682901	0.134	0.157	8.50996857793646e-16	FAPs (Stem)	Rrad
Sult1a1	7.14868357868364e-20	-0.286078905536314	0.102	0.118	2.01971757148549e-15	FAPs (Stem)	Sult1a1
Tgfbi	3.60372997841856e-19	-0.499305916609378	0.451	0.416	1.0181618308026e-14	FAPs (Stem)	Tgfbi
AW112010	8.32291259922173e-19	-0.525209927607128	0.429	0.34	2.35147249665811e-14	FAPs (Stem)	AW112010
Fth1	2.24695011236519e-18	-0.405634123460841	0.985	0.891	6.34830815246538e-14	FAPs (Stem)	Fth1
Cd200	1.0588101944293e-16	-0.555771048894034	0.205	0.207	2.99145644232111e-12	FAPs (Stem)	Cd200
G0s2	7.37053752202572e-16	-0.316158409382128	0.131	0.106	2.08239796609793e-11	FAPs (Stem)	G0s2
Sparcl1	8.20022125124026e-16	-0.625411959831239	0.362	0.274	2.31680851011291e-11	FAPs (Stem)	Sparcl1
Tia1	2.50801666815141e-15	-0.319138100546442	0.172	0.186	7.08589949252819e-11	FAPs (Stem)	Tia1
Maf	4.10473568053077e-15	-0.263759880874144	0.389	0.327	1.15971097182036e-10	FAPs (Stem)	Maf
Nr4a3	4.16880711465764e-14	-0.286916146252039	0.167	0.184	1.17781307410422e-09	FAPs (Stem)	Nr4a3
Shisa5	2.83603625599275e-13	-0.260193660398934	0.612	0.535	8.01265323405631e-09	FAPs (Stem)	Shisa5
Ubr3	1.2511608131617e-12	-0.291850453927257	0.172	0.184	3.53490464542576e-08	FAPs (Stem)	Ubr3
Sirpa	1.3180046322549e-12	-0.289207765857534	0.438	0.344	3.72375848750976e-08	FAPs (Stem)	Sirpa
Bri3	4.4879077891027e-12	-0.278003762134587	0.739	0.614	1.26796858765519e-07	FAPs (Stem)	Bri3
Tsc22d3	5.56736686316773e-12	-0.278138316845564	0.419	0.415	1.57294815985078e-07	FAPs (Stem)	Tsc22d3
Zeb2	8.69401965435988e-12	-0.377585380754095	0.586	0.518	2.4563213729463e-07	FAPs (Stem)	Zeb2
Fyco1	5.3278553973199e-11	-0.317995494190613	0.118	0.129	1.50527898540479e-06	FAPs (Stem)	Fyco1
Txnrd1	1.05793786908767e-10	-0.292691640573914	0.339	0.34	2.9889918615334e-06	FAPs (Stem)	Txnrd1
Ppap2a	1.22479736738388e-10	-0.263253572440123	0.174	0.179	3.46042000206967e-06	FAPs (Stem)	Ppap2a
Hexa	3.02259192897778e-09	-0.460347719820869	0.601	0.491	8.53972897694091e-05	FAPs (Stem)	Hexa
Ppp1r12b	6.82235564490033e-09	-0.395484194729252	0.162	0.135	0.000192752014035369	FAPs (Stem)	Ppp1r12b
Snrk	2.02310196867014e-08	-0.2711894890868	0.209	0.211	0.000571586999208374	FAPs (Stem)	Snrk
Tpi1	3.61001312011712e-08	-0.328858749781074	0.504	0.463	0.00101993700682669	FAPs (Stem)	Tpi1
Uba52	1.08478831924091e-07	-0.268073435326007	0.511	0.445	0.00306485243835135	FAPs (Stem)	Uba52
Cxcl14	4.02205073947696e-07	-0.871653648699602	0.157	0.135	0.0113634999542443	FAPs (Stem)	Cxcl14
Gngt2	1.12667584762647e-06	-0.310160230619229	0.369	0.339	0.0318319727229907	FAPs (Stem)	Gngt2
Mbnl1	1.99556257970372e-06	-0.284600693877983	0.585	0.55	0.0563806295643693	FAPs (Stem)	Mbnl1
Rps27	5.69996918561097e-06	-0.258615197754412	0.504	0.458	0.161041229401067	FAPs (Stem)	Rps27
Map4	9.22206477911462e-06	-0.708394463109897	0.348	0.33	0.260550996204325	FAPs (Stem)	Map4
Pbxip1	9.48680646822797e-06	-0.255756245270781	0.359	0.316	0.268030743146845	FAPs (Stem)	Pbxip1
Cpeb1	1.05223423584045e-05	-0.319475836467026	0.106	0.091	0.297287738652003	FAPs (Stem)	Cpeb1
Fxyd6	2.00983477701434e-05	-0.292866773648745	0.174	0.174	0.567838619549862	FAPs (Stem)	Fxyd6
Msi2	0.000836714374823662	-0.407697007743608	0.252	0.219	1	FAPs (Stem)	Msi2
Akap9	0.00135918021510039	-0.465499813829697	0.334	0.317	1	FAPs (Stem)	Akap9
Eng	0.00201785118673133	-0.474953135801049	0.24	0.227	1	FAPs (Stem)	Eng
Hexb	0.00242737758523813	-0.555298354758119	0.512	0.427	1	FAPs (Stem)	Hexb
Ier3	0.0026711388073085	-0.3835905176346	0.539	0.502	1	FAPs (Stem)	Ier3
Mllt4	0.00394251063584728	-0.376150984673725	0.223	0.193	1	FAPs (Stem)	Mllt4
Gal	0	1.78103444411911	0.462	0.042	0	Quiescent_MuSCs	Gal
Sdc4.1	0	1.76003236821221	0.829	0.344	0	Quiescent_MuSCs	Sdc4
Chodl	0	1.73102779811656	0.578	0.04	0	Quiescent_MuSCs	Chodl
Asb5.1	0	1.67636048845562	0.558	0.064	0	Quiescent_MuSCs	Asb5
Myod1	0	1.62919840598592	0.461	0.044	0	Quiescent_MuSCs	Myod1
Gpx3.1	0	1.56835619211237	0.844	0.278	0	Quiescent_MuSCs	Gpx3
Crlf1.1	0	1.4892178392592	0.6	0.079	0	Quiescent_MuSCs	Crlf1
Tnfrsf12a	0	1.45831834037669	0.706	0.331	0	Quiescent_MuSCs	Tnfrsf12a
Rpl23a	0	1.42015414365176	0.888	0.447	0	Quiescent_MuSCs	Rpl23a
Cd82.1	0	1.31789629125764	0.765	0.187	0	Quiescent_MuSCs	Cd82
Rps27.1	0	1.30686446083356	0.872	0.427	0	Quiescent_MuSCs	Rps27
Pdpn.1	0	1.30461275819423	0.628	0.256	0	Quiescent_MuSCs	Pdpn
Errfi1.1	0	1.30381172775654	0.777	0.335	0	Quiescent_MuSCs	Errfi1
Nppc	0	1.26358038759409	0.33	0.035	0	Quiescent_MuSCs	Nppc
Rpl35	0	1.24325621525186	0.98	0.759	0	Quiescent_MuSCs	Rpl35
Mt2.1	0	1.23246410299062	0.809	0.323	0	Quiescent_MuSCs	Mt2
Pax7	0	1.22798319955398	0.435	0.021	0	Quiescent_MuSCs	Pax7
Rpl9	0	1.21877650788882	0.959	0.658	0	Quiescent_MuSCs	Rpl9
Rpl6	0	1.2187707915736	0.977	0.727	0	Quiescent_MuSCs	Rpl6
Ncl.1	0	1.20723332084991	0.849	0.653	0	Quiescent_MuSCs	Ncl
Vcam1.1	0	1.20477189937095	0.518	0.125	0	Quiescent_MuSCs	Vcam1
Hmox1.1	0	1.20220293137579	0.466	0.369	0	Quiescent_MuSCs	Hmox1
Rps28	0	1.19831092084107	0.982	0.793	0	Quiescent_MuSCs	Rps28
Uba52.1	0	1.19503621302761	0.798	0.419	0	Quiescent_MuSCs	Uba52
Myf5	0	1.18796811449781	0.427	0.021	0	Quiescent_MuSCs	Myf5
Rps7	0	1.14395164959793	0.904	0.484	0	Quiescent_MuSCs	Rps7
Rpl15	0	1.14302802902388	0.944	0.619	0	Quiescent_MuSCs	Rpl15
Cryab	0	1.12987760595165	0.48	0.212	0	Quiescent_MuSCs	Cryab
Fosl1	0	1.11801944243361	0.42	0.085	0	Quiescent_MuSCs	Fosl1
Odc1.1	0	1.09750583394212	0.645	0.363	0	Quiescent_MuSCs	Odc1
Rpl11	0	1.09604958795931	0.893	0.483	0	Quiescent_MuSCs	Rpl11
Rpl10	0	1.09096108233988	0.924	0.565	0	Quiescent_MuSCs	Rpl10
Fam132b	0	1.0883919205966	0.249	0.019	0	Quiescent_MuSCs	Fam132b
Gas5	0	1.07116170668664	0.951	0.684	0	Quiescent_MuSCs	Gas5
Cd63	0	1.05492888180624	0.984	0.622	0	Quiescent_MuSCs	Cd63
Pdlim4	0	1.04892288910162	0.656	0.303	0	Quiescent_MuSCs	Pdlim4
Cxcl1.1	0	1.03539321468172	0.434	0.241	0	Quiescent_MuSCs	Cxcl1
Eif2s2	0	1.02772109799178	0.811	0.611	0	Quiescent_MuSCs	Eif2s2
RPL24	0	1.02358740838186	0.982	0.779	0	Quiescent_MuSCs	RPL24
Rpl4	0	1.01658971050193	0.989	0.814	0	Quiescent_MuSCs	Rpl4
Cdh15	0	1.00266590369249	0.439	0.031	0	Quiescent_MuSCs	Cdh15
Nop58	0	0.998153309355278	0.612	0.3	0	Quiescent_MuSCs	Nop58
Txnrd1.1	0	0.993300264406715	0.536	0.324	0	Quiescent_MuSCs	Txnrd1
Rpl37	0	0.992985739662023	0.992	0.862	0	Quiescent_MuSCs	Rpl37
Rpl7a	0	0.985974865873729	0.885	0.52	0	Quiescent_MuSCs	Rpl7a
Rpl27a	0	0.983921625447798	0.918	0.545	0	Quiescent_MuSCs	Rpl27a
Eif4a1.1	0	0.972797945827903	0.935	0.77	0	Quiescent_MuSCs	Eif4a1
Ddx21	0	0.972532045144766	0.582	0.303	0	Quiescent_MuSCs	Ddx21
Rps18	0	0.970895631393757	0.994	0.848	0	Quiescent_MuSCs	Rps18
Maff	0	0.966916729002271	0.557	0.27	0	Quiescent_MuSCs	Maff
Npm1	0	0.959780860219966	0.898	0.721	0	Quiescent_MuSCs	Npm1
Cnn3	0	0.95791264851571	0.742	0.286	0	Quiescent_MuSCs	Cnn3
Rpl27	0	0.957712392284701	0.844	0.445	0	Quiescent_MuSCs	Rpl27
Rpl22l1.1	0	0.953863013736173	0.912	0.589	0	Quiescent_MuSCs	Rpl22l1
Rplp0	0	0.952060076215087	0.993	0.847	0	Quiescent_MuSCs	Rplp0
Esd	0	0.946858521716548	0.552	0.534	0	Quiescent_MuSCs	Esd
Rps2	0	0.946821846225704	0.988	0.834	0	Quiescent_MuSCs	Rps2
Des.1	0	0.944821516508093	0.728	0.171	0	Quiescent_MuSCs	Des
Gnl3	0	0.935082840639855	0.562	0.245	0	Quiescent_MuSCs	Gnl3
Rpl14	0	0.933640996425646	0.992	0.841	0	Quiescent_MuSCs	Rpl14
Gm11808	0	0.92713181070773	0.775	0.368	0	Quiescent_MuSCs	Gm11808
Rps26	0	0.924837922315848	0.97	0.775	0	Quiescent_MuSCs	Rps26
Eef2	0	0.92046650334192	0.965	0.822	0	Quiescent_MuSCs	Eef2
Gadd45a	0	0.918697689958329	0.505	0.218	0	Quiescent_MuSCs	Gadd45a
Rps6	0	0.914998257383296	0.992	0.846	0	Quiescent_MuSCs	Rps6
Sqstm1	0	0.914863742505091	0.77	0.566	0	Quiescent_MuSCs	Sqstm1
Srxn1	0	0.908989815270372	0.371	0.177	0	Quiescent_MuSCs	Srxn1
Runx1.1	0	0.907798058331302	0.636	0.335	0	Quiescent_MuSCs	Runx1
Myc.1	0	0.906200365805018	0.532	0.179	0	Quiescent_MuSCs	Myc
Chrdl2	0	0.900270014412255	0.288	0.019	0	Quiescent_MuSCs	Chrdl2
Nop56	0	0.898651973076416	0.545	0.301	0	Quiescent_MuSCs	Nop56
Gclm	0	0.896316310777903	0.415	0.23	0	Quiescent_MuSCs	Gclm
Rpl36	0	0.894133561417679	0.988	0.846	0	Quiescent_MuSCs	Rpl36
Akap2.1	0	0.877411599957345	0.41	0.089	0	Quiescent_MuSCs	Akap2
Akr1b3.1	0	0.875597009391977	0.652	0.405	0	Quiescent_MuSCs	Akr1b3
Rpl31	0	0.871425234330233	0.98	0.802	0	Quiescent_MuSCs	Rpl31
Rpl12	0	0.867420451992589	0.875	0.453	0	Quiescent_MuSCs	Rpl12
Rps5	0	0.866920697879435	0.993	0.859	0	Quiescent_MuSCs	Rps5
Mest	0	0.866591826575684	0.228	0.099	0	Quiescent_MuSCs	Mest
Map1b	0	0.866406927761459	0.482	0.16	0	Quiescent_MuSCs	Map1b
Rps19	0	0.861684491696351	0.995	0.871	0	Quiescent_MuSCs	Rps19
Ubc	0	0.856627809389741	0.952	0.848	0	Quiescent_MuSCs	Ubc
Hspa9	0	0.853652523162969	0.622	0.396	0	Quiescent_MuSCs	Hspa9
Gnas	0	0.850709419404289	0.974	0.834	0	Quiescent_MuSCs	Gnas
Rpl36a.1	0	0.849411950362904	0.973	0.806	0	Quiescent_MuSCs	Rpl36a
Ppp1r14b.1	0	0.843411174341738	0.662	0.404	0	Quiescent_MuSCs	Ppp1r14b
Mt1.1	0	0.839663272226709	0.823	0.585	0	Quiescent_MuSCs	Mt1
Gstp1.1	0	0.836914961047502	0.604	0.324	0	Quiescent_MuSCs	Gstp1
Ankrd1	0	0.835505406216076	0.292	0.036	0	Quiescent_MuSCs	Ankrd1
2410006H16Rik	0	0.833947642028108	0.757	0.463	0	Quiescent_MuSCs	2410006H16Rik
Eif5a	0	0.83182967815813	0.878	0.725	0	Quiescent_MuSCs	Eif5a
Fgfr4	0	0.831025224508853	0.356	0.021	0	Quiescent_MuSCs	Fgfr4
Rps12.1	0	0.83092429746765	0.869	0.445	0	Quiescent_MuSCs	Rps12
Rpl3	0	0.827127932484384	0.988	0.823	0	Quiescent_MuSCs	Rpl3
Arl4d	0	0.826266603676719	0.337	0.1	0	Quiescent_MuSCs	Arl4d
Dhcr24	0	0.822954231537243	0.305	0.058	0	Quiescent_MuSCs	Dhcr24
F2r.1	0	0.820279096905152	0.412	0.105	0	Quiescent_MuSCs	F2r
Rpl13.1	0	0.819955101161165	0.996	0.878	0	Quiescent_MuSCs	Rpl13
Gas1.1	0	0.817310851287402	0.435	0.187	0	Quiescent_MuSCs	Gas1
Eif3j1	0	0.811208190952527	0.575	0.298	0	Quiescent_MuSCs	Eif3j1
Rps8	0	0.807925097829516	0.995	0.873	0	Quiescent_MuSCs	Rps8
Fgfr1.1	0	0.804076864238268	0.655	0.272	0	Quiescent_MuSCs	Fgfr1
Nars	0	0.799562883753891	0.483	0.378	0	Quiescent_MuSCs	Nars
Eef1g	0	0.798021090397198	0.922	0.73	0	Quiescent_MuSCs	Eef1g
Ran	0	0.797907813147551	0.721	0.598	0	Quiescent_MuSCs	Ran
Lmna	0	0.795614300732026	0.784	0.588	0	Quiescent_MuSCs	Lmna
Eef1d	0	0.794831242210759	0.846	0.623	0	Quiescent_MuSCs	Eef1d
Clcf1	0	0.792832239754893	0.325	0.055	0	Quiescent_MuSCs	Clcf1
Hmgn1.1	0	0.792719065382495	0.739	0.45	0	Quiescent_MuSCs	Hmgn1
Hspa5	0	0.782921563632605	0.867	0.752	0	Quiescent_MuSCs	Hspa5
Ppia	0	0.782269926394749	0.791	0.413	0	Quiescent_MuSCs	Ppia
U2af1	0	0.780438866344073	0.688	0.445	0	Quiescent_MuSCs	U2af1
Rsl1d1	0	0.769873255865208	0.539	0.305	0	Quiescent_MuSCs	Rsl1d1
Id3.1	0	0.767172020814297	0.727	0.455	0	Quiescent_MuSCs	Id3
Pa2g4	0	0.764363033926466	0.519	0.316	0	Quiescent_MuSCs	Pa2g4
Rpl17	0	0.76423307393349	0.989	0.857	0	Quiescent_MuSCs	Rpl17
Rps17	0	0.762968819927853	0.981	0.832	0	Quiescent_MuSCs	Rps17
Tubb2b	0	0.758326161471059	0.323	0.106	0	Quiescent_MuSCs	Tubb2b
Arid5b	0	0.756895410448605	0.442	0.281	0	Quiescent_MuSCs	Arid5b
Slc43a3.1	0	0.755566745597897	0.476	0.214	0	Quiescent_MuSCs	Slc43a3
Rpl38	0	0.752218648752747	0.981	0.841	0	Quiescent_MuSCs	Rpl38
Fbl	0	0.751192819165122	0.606	0.363	0	Quiescent_MuSCs	Fbl
Rps3	0	0.744550534298849	0.992	0.853	0	Quiescent_MuSCs	Rps3
C1qbp	0	0.741224318266231	0.552	0.335	0	Quiescent_MuSCs	C1qbp
Cct7	0	0.739796541001912	0.619	0.443	0	Quiescent_MuSCs	Cct7
Hsp90ab1	0	0.738619037584823	0.98	0.851	0	Quiescent_MuSCs	Hsp90ab1
Cct3	0	0.737134314630575	0.58	0.388	0	Quiescent_MuSCs	Cct3
Crip2	0	0.734474676980131	0.728	0.329	0	Quiescent_MuSCs	Crip2
Hnrnpa1	0	0.732821162175069	0.717	0.49	0	Quiescent_MuSCs	Hnrnpa1
Pde4b.1	0	0.722431095011492	0.522	0.309	0	Quiescent_MuSCs	Pde4b
Rpl21.1	0	0.721683474127253	0.987	0.846	0	Quiescent_MuSCs	Rpl21
Fxyd6.1	0	0.720070588179505	0.453	0.152	0	Quiescent_MuSCs	Fxyd6
Rplp2	0	0.719170278659139	0.99	0.852	0	Quiescent_MuSCs	Rplp2
Gltscr2	0	0.718120421698122	0.772	0.525	0	Quiescent_MuSCs	Gltscr2
Rps4x.1	0	0.716678399024359	0.99	0.854	0	Quiescent_MuSCs	Rps4x
Rpl18a	0	0.71473697779147	0.994	0.876	0	Quiescent_MuSCs	Rpl18a
Wdr43	0	0.714648544705788	0.423	0.189	0	Quiescent_MuSCs	Wdr43
Hspd1	0	0.713881021867608	0.642	0.448	0	Quiescent_MuSCs	Hspd1
Nhp2	0	0.711490759606238	0.507	0.332	0	Quiescent_MuSCs	Nhp2
Serbp1	0	0.708527393304086	0.805	0.664	0	Quiescent_MuSCs	Serbp1
Rpl13a	0	0.707523583220305	0.993	0.87	0	Quiescent_MuSCs	Rpl13a
Cnbp	0	0.707078468074548	0.876	0.702	0	Quiescent_MuSCs	Cnbp
Glul.1	0	0.70651328838426	0.585	0.422	0	Quiescent_MuSCs	Glul
Rpl10a	0	0.705220525775834	0.978	0.822	0	Quiescent_MuSCs	Rpl10a
Agpat5.1	0	0.70156835028521	0.414	0.213	0	Quiescent_MuSCs	Agpat5
Rps3a1.1	0	0.700602431425115	0.987	0.848	0	Quiescent_MuSCs	Rps3a1
Rps23	0	0.698436257143628	0.993	0.872	0	Quiescent_MuSCs	Rps23
Ptp4a1	0	0.697956439611123	0.691	0.485	0	Quiescent_MuSCs	Ptp4a1
Rrs1	0	0.688110975548232	0.407	0.148	0	Quiescent_MuSCs	Rrs1
Heyl	0	0.687092512448293	0.292	0.038	0	Quiescent_MuSCs	Heyl
Hspa8	0	0.686929132166248	0.985	0.874	0	Quiescent_MuSCs	Hspa8
Rpl8	0	0.686636369768948	0.991	0.863	0	Quiescent_MuSCs	Rpl8
Rpl18	0	0.686381977807735	0.992	0.853	0	Quiescent_MuSCs	Rpl18
Naca	0	0.6801430716226	0.958	0.832	0	Quiescent_MuSCs	Naca
Pde10a	0	0.678616120208707	0.284	0.057	0	Quiescent_MuSCs	Pde10a
Cldn25	0	0.676714737716994	0.509	0.275	0	Quiescent_MuSCs	Cldn25
Prmt1	0	0.675668180214288	0.562	0.33	0	Quiescent_MuSCs	Prmt1
Hdgf	0	0.673692399307089	0.623	0.449	0	Quiescent_MuSCs	Hdgf
Slc25a5.1	0	0.671222860483183	0.801	0.665	0	Quiescent_MuSCs	Slc25a5
Set	0	0.669060358995104	0.677	0.531	0	Quiescent_MuSCs	Set
Rpl7	0	0.666142712775388	0.986	0.847	0	Quiescent_MuSCs	Rpl7
1500012F01Rik	0	0.652624450988543	0.601	0.374	0	Quiescent_MuSCs	1500012F01Rik
Rpl41	0	0.649201118240212	0.992	0.882	0	Quiescent_MuSCs	Rpl41
Klf9.1	0	0.645024328056811	0.623	0.374	0	Quiescent_MuSCs	Klf9
Snrpg	0	0.644526219143147	0.664	0.418	0	Quiescent_MuSCs	Snrpg
Impdh2	0	0.644484565475276	0.576	0.325	0	Quiescent_MuSCs	Impdh2
Tln2	0	0.640582764212845	0.385	0.11	0	Quiescent_MuSCs	Tln2
Fau	0	0.638264703938006	0.891	0.5	0	Quiescent_MuSCs	Fau
Gem.1	0	0.63586392535669	0.432	0.22	0	Quiescent_MuSCs	Gem
Ywhae	0	0.632158864464779	0.828	0.675	0	Quiescent_MuSCs	Ywhae
Mthfd2	0	0.62659587983152	0.245	0.115	0	Quiescent_MuSCs	Mthfd2
Serpine1	0	0.626349867791727	0.327	0.112	0	Quiescent_MuSCs	Serpine1
Rpl29	0	0.625718312247462	0.935	0.775	0	Quiescent_MuSCs	Rpl29
Myl12a	0	0.62554517510841	0.924	0.75	0	Quiescent_MuSCs	Myl12a
Hnrnpu.1	0	0.625455697855267	0.75	0.634	0	Quiescent_MuSCs	Hnrnpu
Gar1	0	0.624548905970263	0.393	0.176	0	Quiescent_MuSCs	Gar1
Snrpf	0	0.624247176805224	0.722	0.533	0	Quiescent_MuSCs	Snrpf
Ier2	0	0.622812657612897	0.665	0.543	0	Quiescent_MuSCs	Ier2
Sox4	0	0.622345740938604	0.427	0.182	0	Quiescent_MuSCs	Sox4
Gtpbp4	0	0.621784812560135	0.446	0.25	0	Quiescent_MuSCs	Gtpbp4
Cct5	0	0.621409282167548	0.671	0.512	0	Quiescent_MuSCs	Cct5
Rps14	0	0.620925966458057	0.992	0.877	0	Quiescent_MuSCs	Rps14
Eif3e	0	0.61986745302834	0.777	0.589	0	Quiescent_MuSCs	Eif3e
Ptges3	0	0.619054098376924	0.616	0.451	0	Quiescent_MuSCs	Ptges3
Eif4ebp1	0	0.618371093003421	0.458	0.357	0	Quiescent_MuSCs	Eif4ebp1
Cct4	0	0.618282686844197	0.661	0.496	0	Quiescent_MuSCs	Cct4
Dag1	0	0.616896943867679	0.351	0.112	0	Quiescent_MuSCs	Dag1
Nolc1	0	0.616859597857803	0.41	0.205	0	Quiescent_MuSCs	Nolc1
Dnajb1	0	0.616675791960503	0.498	0.388	0	Quiescent_MuSCs	Dnajb1
Snhg1	0	0.615075793255316	0.541	0.298	0	Quiescent_MuSCs	Snhg1
Rps15.1	0	0.614179824136069	0.987	0.858	0	Quiescent_MuSCs	Rps15
Srsf7	0	0.612807959796409	0.606	0.459	0	Quiescent_MuSCs	Srsf7
Fosb	0	0.612568124920549	0.524	0.479	0	Quiescent_MuSCs	Fosb
Rrp9	0	0.612188230987885	0.323	0.115	0	Quiescent_MuSCs	Rrp9
Mrto4	0	0.611963486637366	0.39	0.195	0	Quiescent_MuSCs	Mrto4
Naa50	0	0.610960351137819	0.577	0.404	0	Quiescent_MuSCs	Naa50
Top1.1	0	0.608266462509859	0.706	0.58	0	Quiescent_MuSCs	Top1
Anp32b	0	0.605659790390973	0.62	0.515	0	Quiescent_MuSCs	Anp32b
Mki67ip	0	0.599735116166354	0.356	0.152	0	Quiescent_MuSCs	Mki67ip
Pvr	0	0.599443064434461	0.416	0.192	0	Quiescent_MuSCs	Pvr
Tomm20.1	0	0.598786915061599	0.737	0.606	0	Quiescent_MuSCs	Tomm20
Hsph1	0	0.598073354880789	0.489	0.269	0	Quiescent_MuSCs	Hsph1
Rpl5.1	0	0.596424991685427	0.952	0.79	0	Quiescent_MuSCs	Rpl5
Trp53	0	0.5952293866081	0.494	0.294	0	Quiescent_MuSCs	Trp53
Jund.1	0	0.594670431943731	0.785	0.764	0	Quiescent_MuSCs	Jund
Notch3	0	0.592285152824736	0.296	0.048	0	Quiescent_MuSCs	Notch3
Btg2.1	0	0.592266556920341	0.658	0.585	0	Quiescent_MuSCs	Btg2
Ebna1bp2	0	0.592152503833624	0.43	0.276	0	Quiescent_MuSCs	Ebna1bp2
Rps27l	0	0.589418164989213	0.75	0.675	0	Quiescent_MuSCs	Rps27l
Rpl39.1	0	0.587255694172204	0.98	0.853	0	Quiescent_MuSCs	Rpl39
Eif1	0	0.586021341527995	0.99	0.882	0	Quiescent_MuSCs	Eif1
Rpl37a.1	0	0.583030792746364	0.992	0.877	0	Quiescent_MuSCs	Rpl37a
Nhp2l1	0	0.582952038609153	0.701	0.507	0	Quiescent_MuSCs	Nhp2l1
Ranbp1	0	0.582842306638903	0.607	0.49	0	Quiescent_MuSCs	Ranbp1
Rbbp7	0	0.581691255747616	0.556	0.331	0	Quiescent_MuSCs	Rbbp7
Trib1.1	0	0.579402669253633	0.451	0.338	0	Quiescent_MuSCs	Trib1
Ube2d3	0	0.572359558802794	0.8	0.719	0	Quiescent_MuSCs	Ube2d3
Phlda3	0	0.572137701635243	0.342	0.196	0	Quiescent_MuSCs	Phlda3
Insig2	0	0.57147949837929	0.391	0.19	0	Quiescent_MuSCs	Insig2
Dkc1	0	0.569563736748104	0.314	0.124	0	Quiescent_MuSCs	Dkc1
Rpl26	0	0.566019834428931	0.99	0.864	0	Quiescent_MuSCs	Rpl26
Npm3	0	0.565416903836508	0.46	0.265	0	Quiescent_MuSCs	Npm3
Slc3a2.1	0	0.563396682177021	0.602	0.549	0	Quiescent_MuSCs	Slc3a2
Spats2l	0	0.562858624165906	0.282	0.094	0	Quiescent_MuSCs	Spats2l
Rpl32	0	0.562342105095991	0.992	0.865	0	Quiescent_MuSCs	Rpl32
Hmgb1	0	0.56218277131899	0.835	0.657	0	Quiescent_MuSCs	Hmgb1
Gm14636	0	0.560399125127937	0.204	0.073	0	Quiescent_MuSCs	Gm14636
Cct6a	0	0.558283754111317	0.335	0.161	0	Quiescent_MuSCs	Cct6a
Rps25	0	0.557824552463496	0.981	0.85	0	Quiescent_MuSCs	Rps25
Pmepa1.1	0	0.557713113638878	0.527	0.285	0	Quiescent_MuSCs	Pmepa1
Stip1	0	0.556825788005895	0.432	0.245	0	Quiescent_MuSCs	Stip1
Rpsa	0	0.554747763993662	0.976	0.813	0	Quiescent_MuSCs	Rpsa
Eif3h	0	0.554550643442355	0.829	0.653	0	Quiescent_MuSCs	Eif3h
Mif.1	0	0.553729047898809	0.65	0.522	0	Quiescent_MuSCs	Mif
Bmp4	0	0.552734584634459	0.226	0.083	0	Quiescent_MuSCs	Bmp4
Ndrg1	0	0.549273662154846	0.437	0.276	0	Quiescent_MuSCs	Ndrg1
Eif3c	0	0.548984687589373	0.533	0.487	0	Quiescent_MuSCs	Eif3c
Brix1	0	0.548728989463511	0.379	0.194	0	Quiescent_MuSCs	Brix1
Ppp1r15a	0	0.547078938591295	0.716	0.543	0	Quiescent_MuSCs	Ppp1r15a
Flnc	0	0.544831788877067	0.438	0.164	0	Quiescent_MuSCs	Flnc
Mat2a	0	0.543096011162471	0.721	0.561	0	Quiescent_MuSCs	Mat2a
Hspe1	0	0.543033230692685	0.758	0.628	0	Quiescent_MuSCs	Hspe1
Chrna1	0	0.541718573659891	0.25	0.026	0	Quiescent_MuSCs	Chrna1
Rpl35a.1	0	0.541012109879323	0.991	0.874	0	Quiescent_MuSCs	Rpl35a
Peg3	0	0.540179241656139	0.441	0.129	0	Quiescent_MuSCs	Peg3
Eif4e	0	0.540151968686517	0.523	0.376	0	Quiescent_MuSCs	Eif4e
Etf1	0	0.539342208398705	0.555	0.428	0	Quiescent_MuSCs	Etf1
Psmd11	0	0.538959407110496	0.547	0.421	0	Quiescent_MuSCs	Psmd11
Tubb6.1	0	0.538016139348891	0.524	0.385	0	Quiescent_MuSCs	Tubb6
Ppid	0	0.537732120732179	0.403	0.225	0	Quiescent_MuSCs	Ppid
Cebpb	0	0.537441888627842	0.827	0.609	0	Quiescent_MuSCs	Cebpb
Eif1ax	0	0.534265611282569	0.525	0.368	0	Quiescent_MuSCs	Eif1ax
Eif3g	0	0.532547324015833	0.541	0.391	0	Quiescent_MuSCs	Eif3g
Egr1.1	0	0.532271928196346	0.684	0.459	0	Quiescent_MuSCs	Egr1
Adrm1	0	0.529413021630355	0.377	0.255	0	Quiescent_MuSCs	Adrm1
Rps15a	0	0.52814146949971	0.988	0.858	0	Quiescent_MuSCs	Rps15a
G3bp1	0	0.525145056151309	0.597	0.46	0	Quiescent_MuSCs	G3bp1
Abhd2	0	0.524845763874431	0.261	0.121	0	Quiescent_MuSCs	Abhd2
Morf4l2.1	0	0.524357719182672	0.661	0.485	0	Quiescent_MuSCs	Morf4l2
Capn6	0	0.5218065232102	0.163	0.052	0	Quiescent_MuSCs	Capn6
Cct8	0	0.521501547878967	0.567	0.455	0	Quiescent_MuSCs	Cct8
Btg1.1	0	0.520857784235754	0.912	0.713	0	Quiescent_MuSCs	Btg1
Eif5	0	0.519328148295302	0.705	0.636	0	Quiescent_MuSCs	Eif5
Psmc6	0	0.517225783820915	0.507	0.394	0	Quiescent_MuSCs	Psmc6
Hnrnpc	0	0.516760293625997	0.64	0.493	0	Quiescent_MuSCs	Hnrnpc
Ncam1	0	0.514985098263387	0.27	0.036	0	Quiescent_MuSCs	Ncam1
Rcan2	0	0.512577588653889	0.214	0.047	0	Quiescent_MuSCs	Rcan2
Hsp90aa1	0	0.508033974692893	0.891	0.741	0	Quiescent_MuSCs	Hsp90aa1
Gnb2l1	0	0.504798001401376	0.943	0.793	0	Quiescent_MuSCs	Gnb2l1
Hmgn2	0	0.503929744133149	0.413	0.247	0	Quiescent_MuSCs	Hmgn2
Eif1a	0	0.503473313796168	0.547	0.389	0	Quiescent_MuSCs	Eif1a
Pxdc1	0	0.503176260174257	0.348	0.183	0	Quiescent_MuSCs	Pxdc1
Ssb	0	0.502915860835518	0.614	0.509	0	Quiescent_MuSCs	Ssb
Srm	0	0.502846251132399	0.363	0.199	0	Quiescent_MuSCs	Srm
Msc	0	0.502624107524442	0.171	0.041	0	Quiescent_MuSCs	Msc
Rplp1.1	0	0.502572316606411	0.988	0.868	0	Quiescent_MuSCs	Rplp1
Rpl34	0	0.502366609744686	0.985	0.861	0	Quiescent_MuSCs	Rpl34
Cct2	0	0.500425594539311	0.575	0.455	0	Quiescent_MuSCs	Cct2
Cycs.1	0	0.500399316606764	0.571	0.457	0	Quiescent_MuSCs	Cycs
C1qtnf3	0	0.500306775374346	0.192	0.043	0	Quiescent_MuSCs	C1qtnf3
Eef1a1.1	0	0.500188620969221	0.995	0.869	0	Quiescent_MuSCs	Eef1a1
Cebpz	0	0.500139217096265	0.431	0.265	0	Quiescent_MuSCs	Cebpz
Frmd6.1	0	0.498907745826436	0.394	0.178	0	Quiescent_MuSCs	Frmd6
Nop16	0	0.498252876683423	0.306	0.13	0	Quiescent_MuSCs	Nop16
Eif6	0	0.497588223931159	0.522	0.426	0	Quiescent_MuSCs	Eif6
Nsun2	0	0.497365047803424	0.352	0.204	0	Quiescent_MuSCs	Nsun2
Nip7	0	0.496187536187287	0.376	0.201	0	Quiescent_MuSCs	Nip7
Cd200.1	0	0.495819282353809	0.481	0.185	0	Quiescent_MuSCs	Cd200
Nop14	0	0.495547171115169	0.338	0.182	0	Quiescent_MuSCs	Nop14
Mak16	0	0.495016549761304	0.31	0.154	0	Quiescent_MuSCs	Mak16
Ddx18	0	0.494756533184207	0.359	0.204	0	Quiescent_MuSCs	Ddx18
Rpl23	0	0.494043507383279	0.991	0.872	0	Quiescent_MuSCs	Rpl23
Eif2s1	0	0.493918137444858	0.403	0.308	0	Quiescent_MuSCs	Eif2s1
Tcp1	0	0.491720565512815	0.566	0.438	0	Quiescent_MuSCs	Tcp1
Tuba1c	0	0.490828171043373	0.369	0.292	0	Quiescent_MuSCs	Tuba1c
Pdap1	0	0.490324545444585	0.509	0.397	0	Quiescent_MuSCs	Pdap1
Ube2s	0	0.490176596474054	0.615	0.46	0	Quiescent_MuSCs	Ube2s
Prdx6	0	0.489739513519152	0.535	0.456	0	Quiescent_MuSCs	Prdx6
Rbm4b	0	0.488694525367501	0.403	0.201	0	Quiescent_MuSCs	Rbm4b
Metap2	0	0.488504465372638	0.621	0.487	0	Quiescent_MuSCs	Metap2
Angptl4	0	0.487447199196081	0.284	0.128	0	Quiescent_MuSCs	Angptl4
Phgdh	0	0.486865958473876	0.228	0.084	0	Quiescent_MuSCs	Phgdh
Rapsn	0	0.485764049705797	0.296	0.074	0	Quiescent_MuSCs	Rapsn
Rbm8a	0	0.484596564666743	0.574	0.442	0	Quiescent_MuSCs	Rbm8a
Slc7a5	0	0.484384091753238	0.265	0.066	0	Quiescent_MuSCs	Slc7a5
Pfdn2	0	0.481924510404013	0.578	0.448	0	Quiescent_MuSCs	Pfdn2
Aen	0	0.481121294068463	0.277	0.118	0	Quiescent_MuSCs	Aen
Ifrd1	0	0.480184649072149	0.723	0.6	0	Quiescent_MuSCs	Ifrd1
Hnrnpk	0	0.480124049556618	0.855	0.733	0	Quiescent_MuSCs	Hnrnpk
Vgll2	0	0.479384873273975	0.224	0.039	0	Quiescent_MuSCs	Vgll2
Erh	0	0.478603725958403	0.621	0.541	0	Quiescent_MuSCs	Erh
Vapa	0	0.478548575450411	0.674	0.559	0	Quiescent_MuSCs	Vapa
Nme2	0	0.478464010871113	0.3	0.142	0	Quiescent_MuSCs	Nme2
Rpl19	0	0.478037857153874	0.991	0.867	0	Quiescent_MuSCs	Rpl19
Tmbim1	0	0.477264229257192	0.49	0.344	0	Quiescent_MuSCs	Tmbim1
Pebp1	0	0.475908237010075	0.681	0.54	0	Quiescent_MuSCs	Pebp1
Osgin1	0	0.47524726723429	0.213	0.068	0	Quiescent_MuSCs	Osgin1
Vgll3	0	0.472592192350795	0.261	0.067	0	Quiescent_MuSCs	Vgll3
Map1lc3a	0	0.472505699993687	0.573	0.393	0	Quiescent_MuSCs	Map1lc3a
Edn3	0	0.472491537986195	0.169	0.01	0	Quiescent_MuSCs	Edn3
Ttc3	0	0.472038590123212	0.437	0.258	0	Quiescent_MuSCs	Ttc3
Spry1	0	0.471998901689268	0.294	0.146	0	Quiescent_MuSCs	Spry1
Ppan	0	0.470905324009526	0.317	0.116	0	Quiescent_MuSCs	Ppan
Tra2b	0	0.470464744575088	0.754	0.589	0	Quiescent_MuSCs	Tra2b
Nap1l1	0	0.470434259221039	0.503	0.384	0	Quiescent_MuSCs	Nap1l1
Vcp	0	0.469679990963705	0.654	0.583	0	Quiescent_MuSCs	Vcp
Mybbp1a	0	0.468814585759617	0.34	0.186	0	Quiescent_MuSCs	Mybbp1a
Eef1e1	0	0.46880512544337	0.317	0.166	0	Quiescent_MuSCs	Eef1e1
Gabarapl1	0	0.468005220473148	0.429	0.287	0	Quiescent_MuSCs	Gabarapl1
Snrpb	0	0.467929807601952	0.748	0.625	0	Quiescent_MuSCs	Snrpb
Tars	0	0.467693051152317	0.301	0.171	0	Quiescent_MuSCs	Tars
Arf4.1	0	0.467101086824159	0.759	0.596	0	Quiescent_MuSCs	Arf4
Rtn2	0	0.467033879455658	0.284	0.067	0	Quiescent_MuSCs	Rtn2
Apex1	0	0.462954195907539	0.329	0.162	0	Quiescent_MuSCs	Apex1
Hsd11b1	0	0.462864838868765	0.279	0.101	0	Quiescent_MuSCs	Hsd11b1
Clmn	0	0.462623204168515	0.167	0.028	0	Quiescent_MuSCs	Clmn
Mafk	0	0.462614070612515	0.371	0.233	0	Quiescent_MuSCs	Mafk
Cfl2	0	0.462458515746846	0.531	0.275	0	Quiescent_MuSCs	Cfl2
Rps27a	0	0.461618155712034	0.992	0.873	0	Quiescent_MuSCs	Rps27a
Pabpc1	0	0.460944636410312	0.858	0.758	0	Quiescent_MuSCs	Pabpc1
Mphosph10	0	0.460671320990208	0.334	0.183	0	Quiescent_MuSCs	Mphosph10
Rnd3.1	0	0.460515578728642	0.297	0.167	0	Quiescent_MuSCs	Rnd3
Sap18	0	0.45906140546665	0.462	0.303	0	Quiescent_MuSCs	Sap18
Rps9	0	0.458971331215475	0.988	0.866	0	Quiescent_MuSCs	Rps9
Ccl19	0	0.458622764270023	0.138	0.025	0	Quiescent_MuSCs	Ccl19
Rrp15	0	0.458123542621428	0.321	0.138	0	Quiescent_MuSCs	Rrp15
Igsf3	0	0.457873929710625	0.259	0.08	0	Quiescent_MuSCs	Igsf3
Rsl24d1	0	0.456885994714937	0.367	0.225	0	Quiescent_MuSCs	Rsl24d1
Cp	0	0.456554136461712	0.211	0.103	0	Quiescent_MuSCs	Cp
Itm2a.1	0	0.456161380068384	0.514	0.222	0	Quiescent_MuSCs	Itm2a
Lyar	0	0.455716767319046	0.366	0.219	0	Quiescent_MuSCs	Lyar
Larp7	0	0.455515488389879	0.306	0.137	0	Quiescent_MuSCs	Larp7
Rps13	0	0.454048397458797	0.984	0.853	0	Quiescent_MuSCs	Rps13
Gstm1.1	0	0.449066195313579	0.636	0.397	0	Quiescent_MuSCs	Gstm1
Arl6ip5	0	0.44826718671679	0.55	0.47	0	Quiescent_MuSCs	Arl6ip5
St3gal5	0	0.447786648013856	0.242	0.075	0	Quiescent_MuSCs	St3gal5
Ftsj3	0	0.446782071239413	0.301	0.144	0	Quiescent_MuSCs	Ftsj3
Mrfap1	0	0.445367407533209	0.788	0.642	0	Quiescent_MuSCs	Mrfap1
Fubp1	0	0.444673447704679	0.415	0.291	0	Quiescent_MuSCs	Fubp1
1110038B12Rik	0	0.44330873216968	0.384	0.239	0	Quiescent_MuSCs	1110038B12Rik
Ptma	0	0.442842427223286	0.98	0.851	0	Quiescent_MuSCs	Ptma
Rpl7l1	0	0.44244025782047	0.4	0.285	0	Quiescent_MuSCs	Rpl7l1
Fkbp4	0	0.441456921142741	0.458	0.301	0	Quiescent_MuSCs	Fkbp4
Sfr1.1	0	0.441091550807976	0.662	0.53	0	Quiescent_MuSCs	Sfr1
Rps29	0	0.438543451258001	0.989	0.872	0	Quiescent_MuSCs	Rps29
Snrpa1	0	0.437630490970416	0.343	0.242	0	Quiescent_MuSCs	Snrpa1
Polr2l	0	0.437513477348869	0.359	0.189	0	Quiescent_MuSCs	Polr2l
Rcl1	0	0.437400498994941	0.286	0.096	0	Quiescent_MuSCs	Rcl1
Jsrp1.1	0	0.435893109863751	0.332	0.082	0	Quiescent_MuSCs	Jsrp1
Tgif1.1	0	0.433571007398592	0.506	0.353	0	Quiescent_MuSCs	Tgif1
Slc39a14	0	0.432577819519762	0.276	0.147	0	Quiescent_MuSCs	Slc39a14
Psmd4	0	0.432191188400954	0.538	0.478	0	Quiescent_MuSCs	Psmd4
Csnk1d	0	0.431587592303979	0.474	0.328	0	Quiescent_MuSCs	Csnk1d
Chrnb1	0	0.431508389101053	0.308	0.065	0	Quiescent_MuSCs	Chrnb1
Nmd3	0	0.430529187235525	0.298	0.161	0	Quiescent_MuSCs	Nmd3
Hnrnpf.1	0	0.429229728906286	0.78	0.695	0	Quiescent_MuSCs	Hnrnpf
Bzw1	0	0.429205214529121	0.528	0.445	0	Quiescent_MuSCs	Bzw1
Gm11974	0	0.42794424851972	0.311	0.152	0	Quiescent_MuSCs	Gm11974
Eif3b	0	0.42731856233632	0.427	0.319	0	Quiescent_MuSCs	Eif3b
Rpl28	0	0.426910492992286	0.975	0.847	0	Quiescent_MuSCs	Rpl28
mt-Cytb	0	0.425414678309744	0.986	0.843	0	Quiescent_MuSCs	mt-Cytb
Psmd12	0	0.425214482525433	0.414	0.34	0	Quiescent_MuSCs	Psmd12
2310015B20Rik	0	0.424472116350233	0.199	0.034	0	Quiescent_MuSCs	2310015B20Rik
Rps16	0	0.424171504742297	0.99	0.872	0	Quiescent_MuSCs	Rps16
Hspb1.1	0	0.422657747738009	0.648	0.35	0	Quiescent_MuSCs	Hspb1
Snrpd1	0	0.422124114437296	0.491	0.396	0	Quiescent_MuSCs	Snrpd1
Ilf2	0	0.421940303382173	0.374	0.192	0	Quiescent_MuSCs	Ilf2
Btf3	0	0.421644539556623	0.914	0.788	0	Quiescent_MuSCs	Btf3
Eif3d	0	0.421235729306688	0.465	0.35	0	Quiescent_MuSCs	Eif3d
Sarnp	0	0.421157413156478	0.486	0.341	0	Quiescent_MuSCs	Sarnp
Mrps18b	0	0.419906676260508	0.306	0.164	0	Quiescent_MuSCs	Mrps18b
Snhg5	0	0.418228039823025	0.323	0.139	0	Quiescent_MuSCs	Snhg5
Ivns1abp.1	0	0.418045558358107	0.437	0.271	0	Quiescent_MuSCs	Ivns1abp
Prox1	0	0.417597739290522	0.186	0.017	0	Quiescent_MuSCs	Prox1
Sox9	0	0.417343445233449	0.176	0.06	0	Quiescent_MuSCs	Sox9
Esf1	0	0.417105056215	0.384	0.232	0	Quiescent_MuSCs	Esf1
Rtn4	0	0.416153767932642	0.775	0.662	0	Quiescent_MuSCs	Rtn4
Abce1	0	0.415952137974326	0.337	0.19	0	Quiescent_MuSCs	Abce1
Cacybp	0	0.414586434379828	0.428	0.364	0	Quiescent_MuSCs	Cacybp
Strap	0	0.413392591057149	0.5	0.382	0	Quiescent_MuSCs	Strap
Mtdh	0	0.413011907459212	0.624	0.553	0	Quiescent_MuSCs	Mtdh
Hspa4	0	0.412664114051937	0.439	0.362	0	Quiescent_MuSCs	Hspa4
Sytl2	0	0.412344999767234	0.218	0.045	0	Quiescent_MuSCs	Sytl2
Ptov1.1	0	0.41200104431588	0.416	0.318	0	Quiescent_MuSCs	Ptov1
Prkar1a	0	0.410886280972071	0.689	0.55	0	Quiescent_MuSCs	Prkar1a
Eif3k	0	0.410858075715924	0.781	0.652	0	Quiescent_MuSCs	Eif3k
Glrx3	0	0.41076417271992	0.503	0.43	0	Quiescent_MuSCs	Glrx3
Uck2.1	0	0.409041352648024	0.251	0.092	0	Quiescent_MuSCs	Uck2.1
Sf3b4	0	0.408923112496481	0.383	0.243	0	Quiescent_MuSCs	Sf3b4
Gars	0	0.408802310592431	0.305	0.229	0	Quiescent_MuSCs	Gars
Anp32e	0	0.40785896710124	0.433	0.3	0	Quiescent_MuSCs	Anp32e
Abcf2	0	0.407296136596687	0.296	0.158	0	Quiescent_MuSCs	Abcf2
Rps19bp1	0	0.407255880717046	0.333	0.197	0	Quiescent_MuSCs	Rps19bp1
Gm7536	0	0.406485790241243	0.502	0.305	0	Quiescent_MuSCs	Gm7536
Ruvbl1	0	0.406109818498959	0.315	0.175	0	Quiescent_MuSCs	Ruvbl1
Eprs	0	0.405889015439656	0.48	0.35	0	Quiescent_MuSCs	Eprs
Rps21	0	0.405425257190084	0.969	0.844	0	Quiescent_MuSCs	Rps21
Fam178a	0	0.404064026165745	0.318	0.158	0	Quiescent_MuSCs	Fam178a
Rbm39.1	0	0.403709192927599	0.913	0.819	0	Quiescent_MuSCs	Rbm39
Gnl2	0	0.403096803532809	0.315	0.167	0	Quiescent_MuSCs	Gnl2
mt-Nd1	0	0.402865725306768	0.982	0.837	0	Quiescent_MuSCs	mt-Nd1
Zbtb20.1	0	0.402313198548445	0.763	0.507	0	Quiescent_MuSCs	Zbtb20
Atic	0	0.40205011419354	0.281	0.143	0	Quiescent_MuSCs	Atic
Psma3	0	0.401657537365879	0.723	0.681	0	Quiescent_MuSCs	Psma3
Hs6st2	0	0.40051014587696	0.209	0.023	0	Quiescent_MuSCs	Hs6st2
Srsf3	0	0.39778443027434	0.738	0.647	0	Quiescent_MuSCs	Srsf3
Bag3.1	0	0.396614780190726	0.465	0.328	0	Quiescent_MuSCs	Bag3
Igf2	0	0.396493386753839	0.186	0.063	0	Quiescent_MuSCs	Igf2
Gsto1.1	0	0.395354096685669	0.316	0.237	0	Quiescent_MuSCs	Gsto1
Snrpd2	0	0.3945479331814	0.605	0.511	0	Quiescent_MuSCs	Snrpd2
Tomm40	0	0.394170414228536	0.369	0.247	0	Quiescent_MuSCs	Tomm40
Cyr61.1	0	0.39327770644591	0.389	0.255	0	Quiescent_MuSCs	Cyr61
Fscn1.1	0	0.392903089936345	0.39	0.17	0	Quiescent_MuSCs	Fscn1
Prdx1	0	0.392335092066803	0.848	0.762	0	Quiescent_MuSCs	Prdx1
Eif3i	0	0.391390878179508	0.586	0.501	0	Quiescent_MuSCs	Eif3i
Txnl1	0	0.390865957966819	0.492	0.44	0	Quiescent_MuSCs	Txnl1
Cirh1a	0	0.390472170487888	0.272	0.11	0	Quiescent_MuSCs	Cirh1a
Slc41a1	0	0.390213758956877	0.244	0.114	0	Quiescent_MuSCs	Slc41a1
Hnrnpa3	0	0.388683388428187	0.761	0.656	0	Quiescent_MuSCs	Hnrnpa3
Cald1.1	0	0.388642900550456	0.547	0.3	0	Quiescent_MuSCs	Cald1
Eef1b2.1	0	0.387429907850899	0.845	0.728	0	Quiescent_MuSCs	Eef1b2
2700038G22Rik	0	0.387298954892556	0.196	0.054	0	Quiescent_MuSCs	2700038G22Rik
Emp2	0	0.386836565187765	0.27	0.111	0	Quiescent_MuSCs	Emp2
Pcbp4	0	0.386391878713583	0.289	0.114	0	Quiescent_MuSCs	Pcbp4
Yrdc	0	0.385648643094561	0.344	0.223	0	Quiescent_MuSCs	Yrdc
Timm10	0	0.38505498314796	0.315	0.164	0	Quiescent_MuSCs	Timm10
Tmem11	0	0.384846707502729	0.375	0.224	0	Quiescent_MuSCs	Tmem11
Cited2	0	0.384636287613523	0.417	0.329	0	Quiescent_MuSCs	Cited2
Tsr1	0	0.384478665931824	0.245	0.083	0	Quiescent_MuSCs	Tsr1
Atp5b	0	0.383547041296065	0.856	0.766	0	Quiescent_MuSCs	Atp5b
Tshz3	0	0.383265076435675	0.213	0.069	0	Quiescent_MuSCs	Tshz3
Eif4a2	0	0.382924584517872	0.674	0.551	0	Quiescent_MuSCs	Eif4a2
Wdr46	0	0.382873155558904	0.234	0.079	0	Quiescent_MuSCs	Wdr46
Pi4k2b	0	0.381634732444434	0.233	0.1	0	Quiescent_MuSCs	Pi4k2b
Gspt1	0	0.381371386467835	0.395	0.29	0	Quiescent_MuSCs	Gspt1
Camk2n1.1	0	0.381154219473966	0.333	0.178	0	Quiescent_MuSCs	Camk2n1
Tma16	0	0.380831830221845	0.244	0.104	0	Quiescent_MuSCs	Tma16
Hnrnpa2b1	0	0.380689745032577	0.83	0.77	0	Quiescent_MuSCs	Hnrnpa2b1
Psma5	0	0.380515566955527	0.486	0.437	0	Quiescent_MuSCs	Psma5
Grwd1	0	0.37995396771281	0.239	0.068	0	Quiescent_MuSCs	Grwd1
St13	0	0.378162234051656	0.553	0.482	0	Quiescent_MuSCs	St13
Nfia.1	0	0.378104594511333	0.42	0.267	0	Quiescent_MuSCs	Nfia
Nudc	0	0.376748059500227	0.473	0.39	0	Quiescent_MuSCs	Nudc
Trmt10c	0	0.376074880737143	0.26	0.105	0	Quiescent_MuSCs	Trmt10c
Rab6a	0	0.375720021811567	0.508	0.375	0	Quiescent_MuSCs	Rab6a
Phpt1	0	0.375550146103582	0.26	0.122	0	Quiescent_MuSCs	Phpt1
Defb25	0	0.374083226574323	0.153	0.013	0	Quiescent_MuSCs	Defb25
Psat1	0	0.373224299604445	0.195	0.077	0	Quiescent_MuSCs	Psat1
Nop10	0	0.372833895032464	0.573	0.466	0	Quiescent_MuSCs	Nop10
En1	0	0.372626930200624	0.157	0.046	0	Quiescent_MuSCs	En1
Eif2a	0	0.372610553073977	0.428	0.279	0	Quiescent_MuSCs	Eif2a
Lsm7	0	0.371197281737052	0.248	0.087	0	Quiescent_MuSCs	Lsm7
Maged1.1	0	0.370945097045528	0.362	0.216	0	Quiescent_MuSCs	Maged1
Psmd7	0	0.370929609512395	0.485	0.429	0	Quiescent_MuSCs	Psmd7
Ubxn4	0	0.37056281627798	0.536	0.456	0	Quiescent_MuSCs	Ubxn4
Tanc2	0	0.370471959612157	0.233	0.105	0	Quiescent_MuSCs	Tanc2
Medag.1	0	0.370441152226892	0.274	0.161	0	Quiescent_MuSCs	Medag
Eif4b	0	0.369253999865816	0.508	0.396	0	Quiescent_MuSCs	Eif4b
Rps10	0	0.369170833654961	0.969	0.836	0	Quiescent_MuSCs	Rps10
Ythdf2	0	0.369163887777645	0.36	0.23	0	Quiescent_MuSCs	Ythdf2
D19Bwg1357e	0	0.368970644038597	0.284	0.152	0	Quiescent_MuSCs	D19Bwg1357e
Rhoj.1	0	0.36838867975779	0.422	0.255	0	Quiescent_MuSCs	Rhoj
Sema6a	0	0.367508832344729	0.256	0.089	0	Quiescent_MuSCs	Sema6a
Rps11	0	0.366908082850709	0.987	0.864	0	Quiescent_MuSCs	Rps11
Use1	0	0.363916792876945	0.585	0.503	0	Quiescent_MuSCs	Use1
Ppp2r2a	0	0.363633281809083	0.437	0.316	0	Quiescent_MuSCs	Ppp2r2a
Itga7	0	0.363408224372357	0.244	0.051	0	Quiescent_MuSCs	Itga7
Usp50	0	0.362838990970379	0.238	0.082	0	Quiescent_MuSCs	Usp50
Eif3a	0	0.362491136408936	0.624	0.565	0	Quiescent_MuSCs	Eif3a
Ccdc86	0	0.361556031529314	0.288	0.165	0	Quiescent_MuSCs	Ccdc86
1810022K09Rik	0	0.361553872753014	0.26	0.115	0	Quiescent_MuSCs	1810022K09Rik
Ddx39b	0	0.361176505605971	0.505	0.415	0	Quiescent_MuSCs	Ddx39b
Snhg6	0	0.360952230163349	0.377	0.246	0	Quiescent_MuSCs	Snhg6
Chd1	0	0.360563515771917	0.377	0.255	0	Quiescent_MuSCs	Chd1
Nob1	0	0.36055350071877	0.297	0.13	0	Quiescent_MuSCs	Nob1
[truncated: 44,423 more rows]
