# Supplementary material for: Large-scale integration of single-cell transcriptomic data captures transitional progenitor states in mouse skeletal muscle regeneration
Source: Commun Biol. 2021 Nov 12;4:1280. doi: 10.1038/s42003-021-02810-x (PMC8589952; doi:10.1038/s42003-021-02810-x)
Supplement: Supplementary file 6 — Supplementary Data 3 [file 42003_2021_2810_MOESM6_ESM.csv]

	p_val	avg_logFC	pct.1	pct.2	p_val_adj	cluster	gene	is.trascr.factor	is.surface.protein
Phgdh	0	2.16626686900777	0.97	0.142	0	1	Phgdh	FALSE	FALSE
Asns	0	1.95650958038603	0.957	0.08	0	1	Asns	FALSE	FALSE
Mthfd2	0	1.75309156792854	0.983	0.15	0	1	Mthfd2	FALSE	FALSE
Nupr1	0	1.74768866741873	0.97	0.18	0	1	Nupr1	FALSE	FALSE
Psph	0	1.73606094107386	0.936	0.111	0	1	Psph	FALSE	FALSE
Gars	0	1.71936943486974	0.977	0.197	0	1	Gars	FALSE	FALSE
Slc7a5	0	1.6058637501382	0.977	0.155	0	1	Slc7a5	FALSE	FALSE
Psat1	0	1.55757556501571	0.967	0.121	0	1	Psat1	FALSE	FALSE
Csf1	0	1.39645845374467	0.853	0.128	0	1	Csf1	FALSE	TRUE
Fkbp11	0	1.30448595643217	0.729	0.073	0	1	Fkbp11	FALSE	FALSE
D17H6S56E-5	0	1.28702271254982	0.967	0.151	0	1	D17H6S56E-5	FALSE	FALSE
Cth	0	1.28358519197115	0.612	0.034	0	1	Cth	FALSE	FALSE
Shmt2	0	1.27608308013328	0.953	0.146	0	1	Shmt2	FALSE	FALSE
Chac1	0	1.05569677052054	0.763	0.073	0	1	Chac1	FALSE	FALSE
Fads3	0	1.01953880457014	0.836	0.102	0	1	Fads3	FALSE	FALSE
Bcat1	0	0.99749329156556	0.753	0.028	0	1	Bcat1	FALSE	FALSE
Slc19a1	0	0.948161798021081	0.809	0.092	0	1	Slc19a1	FALSE	FALSE
Rnd1	0	0.911158571833466	0.592	0.042	0	1	Rnd1	FALSE	FALSE
Aldh18a1	0	0.862800215692702	0.793	0.061	0	1	Aldh18a1	FALSE	FALSE
Pck2	0	0.830624292223861	0.766	0.062	0	1	Pck2	FALSE	FALSE
Arl14ep	0	0.764444736513395	0.786	0.096	0	1	Arl14ep	FALSE	FALSE
Sesn2	0	0.742446262635696	0.662	0.073	0	1	Sesn2	FALSE	FALSE
Ptrh1	0	0.740911528818559	0.716	0.088	0	1	Ptrh1	FALSE	FALSE
Trib3	0	0.704487447372107	0.632	0.032	0	1	Trib3	FALSE	FALSE
Fgf21	0	0.702337540894033	0.411	0.012	0	1	Fgf21	FALSE	FALSE
Adm2	0	0.653541056614508	0.455	0.008	0	1	Adm2	FALSE	FALSE
Slc7a1	0	0.647308746753679	0.702	0.076	0	1	Slc7a1	FALSE	TRUE
Stc2	0	0.63723828047344	0.565	0.049	0	1	Stc2	FALSE	FALSE
Mthfd1l	0	0.604840012936531	0.629	0.059	0	1	Mthfd1l	FALSE	FALSE
Slc6a9	0	0.575997864952753	0.528	0.037	0	1	Slc6a9	FALSE	TRUE
Slc7a3	0	0.501580470434363	0.334	0.014	0	1	Slc7a3	FALSE	FALSE
Slc1a4	0	0.432177516448224	0.431	0.026	0	1	Slc1a4	FALSE	TRUE
Pycr1	0	0.416317541833754	0.418	0.026	0	1	Pycr1	FALSE	FALSE
Itprip	0	0.413916101931697	0.398	0.028	0	1	Itprip	FALSE	TRUE
Mtbp	0	0.374227889161732	0.428	0.03	0	1	Mtbp	FALSE	FALSE
Atf5	1.46482633672044e-306	1.5282362581001	0.957	0.187	4.13857384913625e-302	1	Atf5	TRUE	FALSE
Rars	3.34155011758815e-306	1.53227335025172	0.953	0.189	9.44088154722181e-302	1	Rars	FALSE	FALSE
Slc38a1	5.72739818835119e-304	0.895608406312585	0.836	0.127	1.61816181015486e-299	1	Slc38a1	FALSE	TRUE
Tcof1	2.64526774768623e-303	1.05824744384617	0.906	0.151	7.47367496753791e-299	1	Tcof1	FALSE	FALSE
Bop1	2.54884864560561e-302	0.997639233003409	0.89	0.147	7.20126207842954e-298	1	Bop1	FALSE	FALSE
Slc1a5	2.97781784020806e-298	1.19551312933446	0.88	0.15	8.41322874393982e-294	1	Slc1a5	FALSE	TRUE
Trmt61a	2.02117111214063e-294	0.716344342706306	0.719	0.094	5.71041474313092e-290	1	Trmt61a	FALSE	FALSE
Dnph1	1.04087978166369e-293	0.56155242237074	0.582	0.063	2.94079764713442e-289	1	Dnph1	FALSE	FALSE
Znhit6	2.32116806823231e-291	0.957965508430124	0.893	0.149	6.55799614317675e-287	1	Znhit6	FALSE	FALSE
Tars	6.9063774921076e-289	1.3255527733732	0.97	0.204	1.95125883284516e-284	1	Tars	FALSE	FALSE
Rhbdd1	3.85185581829929e-288	0.474383231483877	0.579	0.061	1.0882648243441e-283	1	Rhbdd1	FALSE	FALSE
Wdr46	2.35985608359889e-287	0.84661520301927	0.9	0.147	6.66730139299195e-283	1	Wdr46	FALSE	FALSE
Slc25a33	1.17615917847502e-283	0.75634359101724	0.813	0.12	3.32300252694546e-279	1	Slc25a33	FALSE	FALSE
Rpf2	9.63802506335537e-283	1.02001682079345	0.913	0.162	2.72303122114979e-278	1	Rpf2	FALSE	FALSE
Pno1	7.32994515228193e-281	1.07819586325612	0.93	0.175	2.07092940387421e-276	1	Pno1	FALSE	FALSE
Shmt1	5.24026738160763e-280	0.747709943274364	0.759	0.108	1.4805327433256e-275	1	Shmt1	FALSE	FALSE
Eif1ad	9.38029028243624e-277	0.898507308136742	0.849	0.141	2.65021341349671e-272	1	Eif1ad	FALSE	FALSE
Eef1e1	1.57343469222873e-276	1.19962932019252	0.963	0.202	4.44542503595382e-272	1	Eef1e1	FALSE	TRUE
Srm	3.72206331828969e-276	1.28507764437544	0.98	0.215	1.05159454931639e-271	1	Srm	FALSE	FALSE
Ccdc137	4.51653572157147e-276	0.702260758830267	0.742	0.103	1.27605683741559e-271	1	Ccdc137	FALSE	FALSE
Phf10	7.95752809808182e-275	1.02840175366216	0.883	0.155	2.24824041355106e-270	1	Phf10	FALSE	FALSE
Imp4	1.29680767849265e-274	0.889592971149799	0.853	0.143	3.66387073404528e-270	1	Imp4	FALSE	FALSE
Ddx39	3.97520288159348e-274	1.0652369734728	0.946	0.18	1.12311407013661e-269	1	Ddx39	FALSE	FALSE
Pgam5	1.19477188081014e-273	0.668600795571701	0.749	0.107	3.37558899485288e-269	1	Pgam5	FALSE	FALSE
Ruvbl2	4.35373229973891e-273	0.917943792009163	0.873	0.153	1.23005998664523e-268	1	Ruvbl2	FALSE	FALSE
Dkc1	1.06823431687616e-272	1.23472707192723	0.977	0.207	3.01808241547021e-268	1	Dkc1	FALSE	TRUE
Pak1	2.65190663344921e-272	1.14516494826293	0.88	0.16	7.49243181148406e-268	1	Pak1	FALSE	FALSE
Mak16	1.47466247413135e-271	1.12593237794878	0.97	0.196	4.16636388816331e-267	1	Mak16	FALSE	FALSE
Atic	6.5993378110736e-270	1.01806082068459	0.913	0.17	1.86451091176262e-265	1	Atic	FALSE	FALSE
Adm	2.98412000188047e-269	0.970564131329956	0.492	0.049	8.4310342413129e-265	1	Adm	FALSE	FALSE
Gnpnat1	1.45332995950716e-267	0.730903786456867	0.776	0.119	4.10609313459559e-263	1	Gnpnat1	FALSE	FALSE
Tmem222	4.69457969134514e-265	0.815030819198882	0.873	0.152	1.32635960019574e-260	1	Tmem222	FALSE	FALSE
Aen	8.76491347102323e-265	1.02479875475579	0.967	0.192	2.47635100296819e-260	1	Aen	FALSE	FALSE
Rras2	3.15156613059542e-263	0.951320219253285	0.876	0.155	8.90411978877123e-259	1	Rras2	FALSE	FALSE
Noc3l	9.53655786499282e-263	0.750130328595423	0.86	0.141	2.69436369359642e-258	1	Noc3l	FALSE	FALSE
Rcc1	1.9377606166592e-262	0.735737632637975	0.702	0.1	5.47475507024725e-258	1	Rcc1	FALSE	FALSE
Agpat9	6.59570463581082e-262	0.377279661922284	0.405	0.033	1.86348443075563e-257	1	Agpat9	FALSE	FALSE
Bloc1s2	1.06389739026987e-258	0.812917920124523	0.86	0.15	3.00582929672947e-254	1	Bloc1s2	FALSE	FALSE
Nr2c2ap	3.88800350546052e-258	0.737663483453586	0.813	0.13	1.09847763039776e-253	1	Nr2c2ap	FALSE	FALSE
Gsto1	4.83539030469364e-258	1.15456267966598	0.943	0.194	1.36614282278509e-253	1	Gsto1	FALSE	FALSE
Tsr1	2.13923002971751e-256	0.862674265136355	0.883	0.158	6.04396660296088e-252	1	Tsr1	FALSE	FALSE
Eif4ebp1	8.07888239484996e-256	1.77388996693976	0.98	0.287	2.28252664301696e-251	1	Eif4ebp1	FALSE	FALSE
Nop16	3.02774036245297e-254	1.04349604593603	0.936	0.191	8.55427484603838e-250	1	Nop16	FALSE	FALSE
Nop2	5.66793280641085e-254	0.808012546628423	0.856	0.149	1.60136105579526e-249	1	Nop2	FALSE	FALSE
Hmga1	4.95886863223919e-253	0.522788424388151	0.605	0.075	1.40102915466654e-248	1	Hmga1	TRUE	FALSE
Rsl24d1	6.8790507256752e-253	1.25384979340105	0.96	0.232	1.94353820152502e-248	1	Rsl24d1	FALSE	FALSE
Srfbp1	1.96996065159621e-252	0.496008061624586	0.642	0.083	5.56572982895478e-248	1	Srfbp1	FALSE	FALSE
Gtf2f2	7.17749565335539e-252	0.72143780977623	0.749	0.117	2.0278578469425e-247	1	Gtf2f2	FALSE	FALSE
Lars	1.17312406653369e-251	1.10594424045965	0.957	0.207	3.31442742517763e-247	1	Lars	FALSE	FALSE
Tma16	6.58172980849783e-251	0.934517498787827	0.893	0.168	1.85953612279489e-246	1	Tma16	FALSE	FALSE
Polr3g	2.9849864577778e-250	0.466205194511492	0.515	0.056	8.43348223915963e-246	1	Polr3g	FALSE	FALSE
Tsr2	6.58349061794663e-250	0.648546833486303	0.773	0.12	1.86003360428846e-245	1	Tsr2	FALSE	FALSE
Ero1l	3.44581531051957e-248	0.721775871332526	0.706	0.104	9.73546199681093e-244	1	Ero1l	FALSE	TRUE
Nmd3	3.80492069019908e-247	1.06401327670345	0.933	0.197	1.07500424260195e-242	1	Nmd3	FALSE	FALSE
Orc2	9.81912322874047e-247	0.686688702918855	0.729	0.112	2.77419688581605e-242	1	Orc2	FALSE	FALSE
Gar1	4.91136338329842e-245	1.20269939307005	0.97	0.236	1.3876074966833e-240	1	Gar1	FALSE	FALSE
Mki67ip	3.66009406253355e-244	1.11992821108278	0.963	0.217	1.0340863754876e-239	1	Mki67ip	FALSE	FALSE
Abcf2	8.8672715827826e-244	1.06434200369312	0.953	0.21	2.50527024028357e-239	1	Abcf2	FALSE	FALSE
Rrp9	1.50890150007938e-243	1.13523308491553	0.963	0.213	4.26309940817427e-239	1	Rrp9	FALSE	FALSE
Ccdc86	5.02174572031735e-243	0.889332904716422	0.93	0.187	1.41879381836126e-238	1	Ccdc86	FALSE	FALSE
Nop14	2.21688919791038e-242	1.22766943694435	0.977	0.234	6.26337705085621e-238	1	Nop14	FALSE	FALSE
Mtfr1	1.48371088419688e-240	0.631273812283523	0.659	0.094	4.19192836112145e-236	1	Mtfr1	FALSE	FALSE
Spata5	2.43166084706837e-240	0.686375494468743	0.793	0.129	6.87017139122227e-236	1	Spata5	FALSE	FALSE
Clns1a	3.54025313695777e-240	0.859239988587883	0.89	0.175	1.00022771878468e-235	1	Clns1a	FALSE	FALSE
Trim27	1.22395962679402e-237	0.810821940376585	0.853	0.16	3.45805313358115e-233	1	Trim27	FALSE	FALSE
Wdr75	4.71705609907536e-237	0.804844895558511	0.863	0.158	1.33270985967176e-232	1	Wdr75	FALSE	FALSE
Slc2a1	9.88708210643927e-237	0.561445916771088	0.609	0.08	2.79339730753229e-232	1	Slc2a1	FALSE	TRUE
Cct6a	3.897349027259e-236	1.0538790580552	0.977	0.221	1.10111802067149e-231	1	Cct6a	FALSE	FALSE
Hax1	9.72730181603888e-236	0.985062513831642	0.89	0.187	2.74825458208546e-231	1	Hax1	FALSE	FALSE
Polr3h	3.1159821497269e-235	0.712597679808147	0.732	0.118	8.80358436762341e-231	1	Polr3h	FALSE	FALSE
Eif2s1	2.92440439606641e-233	1.25874356821148	0.977	0.257	8.26231974020642e-229	1	Eif2s1	FALSE	FALSE
Tspan4	4.38944721568191e-233	0.916052892009362	0.873	0.168	1.24015052184661e-228	1	Tspan4	FALSE	FALSE
Zfp593	8.43438808442229e-233	0.811647890960054	0.883	0.169	2.38296766549183e-228	1	Zfp593	FALSE	FALSE
Plaur	9.98454141033029e-233	1.13360310208981	0.833	0.158	2.82093248466062e-228	1	Plaur	FALSE	TRUE
Exosc1	4.23832492889399e-231	0.729154507241296	0.806	0.142	1.19745394216042e-226	1	Exosc1	FALSE	FALSE
Srprb	1.53814388467166e-230	0.664030863165558	0.759	0.127	4.34571791736284e-226	1	Srprb	FALSE	FALSE
Surf2	2.90085546754199e-230	0.778827886122566	0.826	0.152	8.19578695244637e-226	1	Surf2	FALSE	FALSE
Yars	4.1680585772362e-229	0.890158045747439	0.926	0.19	1.17760158982654e-224	1	Yars	FALSE	FALSE
Hsd17b12	1.25004657107836e-228	0.902359228578803	0.853	0.165	3.5317565772677e-224	1	Hsd17b12	FALSE	FALSE
Pes1	1.43293195483447e-228	0.883761176875461	0.863	0.172	4.04846265199383e-224	1	Pes1	FALSE	FALSE
Cmss1	2.33562532753528e-228	0.593949648978628	0.666	0.098	6.59884223788542e-224	1	Cmss1	FALSE	FALSE
Kti12	2.42670008698766e-228	0.714434038874449	0.866	0.161	6.85615575576622e-224	1	Kti12	FALSE	FALSE
Thumpd1	3.09018456053327e-228	0.6613219104978	0.753	0.126	8.73069843887463e-224	1	Thumpd1	FALSE	FALSE
D19Bwg1357e	5.32129149324054e-228	0.872628514983832	0.906	0.183	1.50342448558525e-223	1	D19Bwg1357e	FALSE	FALSE
Ebna1bp2	6.53099733803855e-228	1.20823029999654	0.987	0.259	1.84520267791603e-223	1	Ebna1bp2	FALSE	FALSE
Pycr2	2.24554357794937e-227	0.773001467783712	0.789	0.14	6.34433427078037e-223	1	Pycr2	FALSE	FALSE
Rrp1b	4.62987009368549e-227	0.665490946731154	0.833	0.145	1.30807719756896e-222	1	Rrp1b	FALSE	FALSE
Trmt10c	5.90901317146406e-227	0.843458325039484	0.849	0.163	1.66947349133374e-222	1	Trmt10c	FALSE	FALSE
Taf9	2.27622205229854e-226	0.945537794015555	0.923	0.197	6.43101016435907e-222	1	Taf9	FALSE	FALSE
Ftsj3	2.74000610867684e-226	0.964637655869695	0.93	0.203	7.74133925884466e-222	1	Ftsj3	FALSE	FALSE
Yrdc	4.7983816821605e-226	0.998690523158363	0.94	0.211	1.35568677666081e-221	1	Yrdc	FALSE	FALSE
Wdr74	6.6150976119741e-226	0.764922114342075	0.873	0.168	1.86896352831104e-221	1	Wdr74	FALSE	FALSE
Eif3c	6.40736108262475e-225	1.66523670451049	0.993	0.35	1.81027172667397e-220	1	Eif3c	FALSE	FALSE
Fosl1	3.27626588862505e-223	1.19842767400947	0.983	0.237	9.25643401513235e-219	1	Fosl1	TRUE	FALSE
Nsun2	5.86279151004713e-223	1.07365842439446	0.963	0.229	1.65641448533361e-218	1	Nsun2	FALSE	FALSE
Ctps	6.76389429681188e-222	0.738717786509658	0.813	0.149	1.91100305567826e-217	1	Ctps	FALSE	FALSE
Nars	1.10460050322584e-221	1.66092289080768	0.99	0.35	3.12082780176397e-217	1	Nars	FALSE	FALSE
Ifrd2	9.57232358143829e-221	0.750374261781194	0.866	0.165	2.70446858146376e-216	1	Ifrd2	FALSE	FALSE
Grwd1	2.32252115684813e-220	0.720927771698909	0.823	0.151	6.56181902444302e-216	1	Grwd1	FALSE	FALSE
Fam203a	2.03351957182429e-219	0.464361402593489	0.559	0.073	5.74530284627517e-215	1	Fam203a	FALSE	FALSE
Angptl4	2.2855908772173e-219	1.18987569227775	0.846	0.176	6.45747990540203e-215	1	Angptl4	FALSE	TRUE
Dimt1	2.66292163629594e-219	0.620409912985599	0.766	0.131	7.52355249902691e-215	1	Dimt1	FALSE	FALSE
Pitpnb	2.50205076056522e-218	0.85040617428777	0.926	0.201	7.06904401382491e-214	1	Pitpnb	FALSE	FALSE
Wdr4	4.24377855233332e-218	0.551515020369964	0.679	0.104	1.19899475439073e-213	1	Wdr4	FALSE	FALSE
Exosc7	6.01426787501289e-218	0.618609814422012	0.753	0.129	1.69921110272739e-213	1	Exosc7	FALSE	FALSE
Wdr12	1.28606195927164e-217	0.794531940115938	0.903	0.181	3.63351085353016e-213	1	Wdr12	FALSE	FALSE
Bax	2.3284690385556e-217	1.36549146113315	0.973	0.275	6.57862357463115e-213	1	Bax	FALSE	FALSE
Xrcc6	4.34340890275691e-217	0.462001096182036	0.582	0.079	1.22714331729591e-212	1	Xrcc6	FALSE	FALSE
Agpat5	7.40142026320166e-217	1.23378651128916	0.98	0.261	2.09112326696237e-212	1	Agpat5	FALSE	FALSE
Slc3a2	1.28687360916336e-216	1.59819903406031	0.99	0.333	3.63580400796925e-212	1	Slc3a2	FALSE	TRUE
Tuba1c	1.74585058393477e-216	1.02823678925518	0.946	0.207	4.93255165479089e-212	1	Tuba1c	FALSE	FALSE
Pa2g4	4.83337079696344e-216	1.37931184764551	0.99	0.317	1.36557225126608e-211	1	Pa2g4	TRUE	TRUE
Brix1	1.00148172788689e-215	1.02166610983486	0.953	0.233	2.82948632579882e-211	1	Brix1	FALSE	FALSE
Prmt3	1.44712892178917e-215	0.582204521987196	0.749	0.127	4.08857334273094e-211	1	Prmt3	FALSE	FALSE
Sdad1	1.70376052133267e-215	0.714591335298545	0.853	0.162	4.81363460092119e-211	1	Sdad1	FALSE	FALSE
Csf2	1.82992607363807e-213	0.579265493578381	0.157	0.006	5.17009013584963e-209	1	Csf2	FALSE	FALSE
Hmox1	1.32009829183901e-212	1.51012177717778	0.983	0.259	3.72967370393276e-208	1	Hmox1	FALSE	FALSE
Anp32b	1.32021923308257e-212	1.6001446100609	0.987	0.369	3.7300153992282e-208	1	Anp32b	FALSE	FALSE
Ddx18	3.27734460491344e-212	1.08601056795022	0.967	0.245	9.25948171226193e-208	1	Ddx18	FALSE	FALSE
Ubqln1	8.52666398359404e-212	0.889591509680305	0.91	0.202	2.40903837528483e-207	1	Ubqln1	FALSE	FALSE
Fxyd5	2.11052184527809e-211	0.700164338474484	0.522	0.068	5.96285736946418e-207	1	Fxyd5	FALSE	FALSE
Prps1	1.09213498552545e-210	0.748378524419791	0.829	0.162	3.08560897460505e-206	1	Prps1	FALSE	FALSE
Heatr1	2.22198001118971e-210	0.547486103367429	0.619	0.091	6.27776012561428e-206	1	Heatr1	FALSE	FALSE
Chchd4	3.03374920175782e-210	0.836269913377192	0.863	0.182	8.57125161972638e-206	1	Chchd4	FALSE	FALSE
Pus7	5.80397545145664e-210	0.664000456261082	0.799	0.147	1.63979718430004e-205	1	Pus7	FALSE	FALSE
Nol12	7.75286587985245e-210	0.727583431621413	0.833	0.165	2.19041719703471e-205	1	Nol12	FALSE	FALSE
Myod1	9.42010161956937e-210	1.4483761860571	0.987	0.289	2.66146131057694e-205	1	Myod1	TRUE	FALSE
Rpl7l1	5.45167767298547e-208	1.05918843436645	0.967	0.253	1.54026249294859e-203	1	Rpl7l1	FALSE	FALSE
Gm11974	3.2037049497923e-207	0.860551739278117	0.87	0.181	9.05142759464819e-203	1	Gm11974	FALSE	FALSE
Cars	1.45971625025618e-206	0.745565383885558	0.839	0.163	4.12413632184877e-202	1	Cars	FALSE	FALSE
Ddit4	1.65156448404692e-206	0.814198529783991	0.749	0.135	4.66616513677776e-202	1	Ddit4	FALSE	FALSE
Crcp	2.33351593624671e-206	0.559799574729503	0.639	0.1	6.59288257467782e-202	1	Crcp	FALSE	FALSE
Ece2	4.31084439687063e-206	0.516969557291228	0.602	0.089	1.21794286744786e-201	1	Ece2	FALSE	TRUE
Seh1l	4.65395927752713e-206	0.753546400565902	0.856	0.176	1.31488311467974e-201	1	Seh1l	FALSE	FALSE
Wdr3	6.09478409612084e-206	0.495304652730173	0.679	0.108	1.72195935067702e-201	1	Wdr3	FALSE	FALSE
Mybbp1a	1.02390085150208e-205	0.96113258131413	0.97	0.236	2.89282707574884e-201	1	Mybbp1a	FALSE	TRUE
Ercc1	1.04073907489328e-205	0.763694038166187	0.773	0.146	2.94040010829599e-201	1	Ercc1	FALSE	FALSE
Psme3	1.80677010597782e-204	0.786235403499472	0.853	0.178	5.10466758041912e-200	1	Psme3	FALSE	FALSE
Mina	2.75087700303434e-204	0.474493613904318	0.639	0.097	7.77205279667293e-200	1	Mina	FALSE	FALSE
Fam60a	8.37534847569958e-204	0.542174665250046	0.599	0.088	2.3662872048394e-199	1	Fam60a	FALSE	FALSE
Snrpa1	9.42097389706836e-204	0.988142461784122	0.957	0.232	2.66170775513872e-199	1	Snrpa1	FALSE	FALSE
Naf1	2.93365439167009e-203	0.542163762413683	0.666	0.107	8.2884537527855e-199	1	Naf1	FALSE	FALSE
Surf6	3.49893938841056e-203	0.460971104206104	0.592	0.085	9.88555345407637e-199	1	Surf6	FALSE	FALSE
Tomm70a	3.91611000174787e-203	0.857260406185484	0.893	0.197	1.10641855879383e-198	1	Tomm70a	FALSE	FALSE
Lrrc59	2.68330699279136e-202	0.928905930478425	0.936	0.222	7.58114724673344e-198	1	Lrrc59	FALSE	FALSE
Wdr36	3.97346623423913e-202	0.578825208379427	0.669	0.11	1.12262341515958e-197	1	Wdr36	FALSE	FALSE
Rcl1	5.51884641739083e-202	0.72345247018249	0.866	0.177	1.55923967830543e-197	1	Rcl1	FALSE	FALSE
Hprt	5.89487324371031e-201	1.06993434728465	0.963	0.256	1.66547853754547e-196	1	Hprt	FALSE	FALSE
Rrp15	6.27422917029237e-201	0.838103861023905	0.906	0.203	1.7726579674827e-196	1	Rrp15	FALSE	FALSE
Cbr3	6.62103688707483e-201	0.974126526462316	0.552	0.079	1.87064155170525e-196	1	Cbr3	FALSE	FALSE
Pdxp	2.03165468617768e-200	0.382612731805786	0.415	0.045	5.7400339848578e-196	1	Pdxp	FALSE	FALSE
Nudt5	2.03827222662703e-200	0.643894601847343	0.783	0.147	5.75873052188935e-196	1	Nudt5	FALSE	FALSE
Cdca7	3.38419263015013e-200	0.372439987133723	0.428	0.048	9.56135943796315e-196	1	Cdca7	FALSE	FALSE
Denr	6.96074483565174e-200	1.08623793390846	0.946	0.252	1.96661923841669e-195	1	Denr	FALSE	FALSE
Thumpd3	6.81124015623021e-199	0.637771089187058	0.746	0.136	1.92437968133972e-194	1	Thumpd3	FALSE	FALSE
Trmt6	1.08833458208008e-198	0.606775148819017	0.706	0.123	3.07487169475085e-194	1	Trmt6	FALSE	FALSE
Eif2b3	1.34996221403787e-198	0.666811678543273	0.786	0.149	3.8140482433212e-194	1	Eif2b3	FALSE	FALSE
Abce1	8.32607148963771e-198	0.929533066735294	0.946	0.235	2.35236497796734e-193	1	Abce1	FALSE	FALSE
Mphosph10	9.50743980204607e-198	0.92900536465599	0.936	0.224	2.68613696727208e-193	1	Mphosph10	FALSE	FALSE
Mrto4	1.51681836409842e-197	1.0131536770029	0.96	0.252	4.28546692408727e-193	1	Mrto4	FALSE	FALSE
Gpatch4	1.81863522182561e-197	0.684236085357544	0.813	0.158	5.1381900922239e-193	1	Gpatch4	FALSE	FALSE
Thyn1	2.11280834259246e-197	0.61484096285037	0.756	0.138	5.96931741032647e-193	1	Thyn1	FALSE	FALSE
Pdcd2	4.65021019407542e-197	0.569598170227013	0.706	0.123	1.31382388613213e-192	1	Pdcd2	FALSE	FALSE
Iars	1.21181885903031e-196	0.663562848232563	0.826	0.163	3.42375182241832e-192	1	Iars	FALSE	FALSE
Aatf	1.48984302433158e-196	0.708940968087371	0.806	0.16	4.20925349664403e-192	1	Aatf	FALSE	FALSE
Eif3b	4.12977023712819e-196	1.00952771672859	0.983	0.273	1.16678398509583e-191	1	Eif3b	FALSE	FALSE
Rrs1	4.1772783636589e-196	1.0413425235487	0.953	0.252	1.18020645608455e-191	1	Rrs1	FALSE	FALSE
Umps	5.61610331293026e-196	0.551308568628998	0.639	0.102	1.58671766900219e-191	1	Umps	FALSE	FALSE
Mettl1	1.4911038536435e-195	0.860404411786007	0.936	0.223	4.21281571769899e-191	1	Mettl1	FALSE	FALSE
C1qbp	1.82532517695793e-195	1.27239103820688	0.983	0.344	5.15709122245923e-191	1	C1qbp	FALSE	FALSE
Nubp1	7.11949344970274e-195	0.63126496368875	0.692	0.123	2.01147048434452e-190	1	Nubp1	FALSE	FALSE
Pdrg1	1.91072372764787e-194	0.781786972501846	0.87	0.192	5.39836774772354e-190	1	Pdrg1	FALSE	FALSE
Rpp14	9.78092421929292e-194	0.437457995795803	0.609	0.093	2.76340451967683e-189	1	Rpp14	FALSE	FALSE
Nop56	1.06605312368781e-193	1.44735333864144	0.99	0.391	3.01191989035516e-189	1	Nop56	FALSE	TRUE
Rgs19	7.27360684176578e-193	0.387996589668598	0.485	0.063	2.05501214100408e-188	1	Rgs19	FALSE	FALSE
Dbr1	4.64126656324883e-192	0.361652255308632	0.488	0.063	1.31129704211469e-187	1	Dbr1	FALSE	FALSE
Rps19bp1	6.50369292728231e-192	0.807107715160195	0.9	0.205	1.83748836274507e-187	1	Rps19bp1	FALSE	FALSE
Riok2	1.15195012851812e-191	0.600143087372386	0.789	0.151	3.25460469810224e-187	1	Riok2	FALSE	FALSE
Polr1e	2.09245121416883e-191	0.439169583014194	0.505	0.068	5.9118024153912e-187	1	Polr1e	FALSE	FALSE
Lsg1	4.70330419151521e-191	0.706231722749018	0.836	0.172	1.32882453322879e-186	1	Lsg1	FALSE	FALSE
Nup43	2.06200586249939e-190	0.449043576237464	0.525	0.074	5.82578516331953e-186	1	Nup43	FALSE	FALSE
Sc4mol	3.09830786274795e-190	0.744991307424988	0.742	0.136	8.75364920462179e-186	1	Sc4mol	FALSE	FALSE
Cirh1a	5.11499602827949e-190	0.67111701631026	0.86	0.179	1.4451398278698e-185	1	Cirh1a	FALSE	FALSE
Timm9	6.35058944613755e-190	0.879807628152605	0.906	0.218	1.79423203621724e-185	1	Timm9	FALSE	FALSE
Nkrf	1.28770373029782e-189	0.308791989837793	0.391	0.042	3.63814934921043e-185	1	Nkrf	TRUE	FALSE
3110082I17Rik	1.832219622602e-189	0.367987845359556	0.465	0.058	5.17657009973744e-185	1	3110082I17Rik	FALSE	FALSE
Fam136a	4.81557154298718e-189	0.648596259185553	0.726	0.135	1.36054342804017e-184	1	Fam136a	FALSE	FALSE
Vgll3	8.82218839117626e-189	0.801119802164648	0.756	0.149	2.49253288615903e-184	1	Vgll3	FALSE	FALSE
BC016423	1.64831609568791e-188	0.549698324141851	0.719	0.127	4.65698746514705e-184	1	BC016423	FALSE	FALSE
Npm3	1.90135827709952e-188	1.08428631883059	0.957	0.274	5.37190754028928e-184	1	Npm3	FALSE	FALSE
Eif6	6.02196989712783e-188	1.1914709059282	0.973	0.31	1.70138715503553e-183	1	Eif6	FALSE	FALSE
Gtpbp4	8.85101335254772e-188	1.0726819898634	0.98	0.298	2.50067680249531e-183	1	Gtpbp4	FALSE	FALSE
Rpf1	1.12341975127572e-187	0.612083864014524	0.776	0.15	3.17399782327929e-183	1	Rpf1	FALSE	FALSE
Nhp2	1.26699821492659e-187	1.17442925057662	0.973	0.301	3.57965005663209e-183	1	Nhp2	FALSE	FALSE
Nme1	1.74673513169561e-187	1.28010220207641	0.983	0.349	4.9350507675796e-183	1	Nme1	FALSE	FALSE
Polr3d	3.85364963582135e-187	0.690712447630758	0.87	0.187	1.08877163160861e-182	1	Polr3d	FALSE	FALSE
Thop1	9.08992082139536e-187	0.559339748191996	0.722	0.132	2.56817532966883e-182	1	Thop1	FALSE	FALSE
Pinx1	2.57077084317978e-186	0.476687787083845	0.579	0.089	7.26319886323583e-182	1	Pinx1	FALSE	FALSE
Kpnb1	4.27109030890181e-186	0.802059947654807	0.876	0.2	1.20671114497403e-181	1	Kpnb1	FALSE	FALSE
Nol10	1.04976121109403e-185	0.425852445514135	0.605	0.094	2.96589034970395e-181	1	Nol10	FALSE	FALSE
Gdf15	1.33452795574584e-185	0.460013012461292	0.381	0.041	3.77044183336871e-181	1	Gdf15	FALSE	FALSE
Ddx27	2.62476748648603e-185	0.773345059353093	0.853	0.186	7.41575557956899e-181	1	Ddx27	FALSE	FALSE
Arf3	1.03880429197841e-184	0.553778562651896	0.599	0.097	2.9349337661266e-180	1	Arf3	FALSE	FALSE
Ppie	2.00327915136031e-184	0.600983760494138	0.786	0.156	5.65986458633829e-180	1	Ppie	FALSE	FALSE
Hspa9	4.03150050867368e-184	1.4272786161746	0.987	0.45	1.13901983871558e-179	1	Hspa9	FALSE	FALSE
Dph2	4.645884996011e-184	0.311645155360696	0.421	0.049	1.31260188792299e-179	1	Dph2	FALSE	FALSE
Wdr5	5.96956379672917e-184	0.519703490805831	0.702	0.126	1.68658085948989e-179	1	Wdr5	FALSE	FALSE
Esd	6.24646987235747e-184	1.48846699750617	0.987	0.34	1.76481513303716e-179	1	Esd	FALSE	FALSE
Mtap	8.04621067468612e-184	0.587214226372835	0.619	0.104	2.27329590191907e-179	1	Mtap	FALSE	FALSE
Mrps18b	9.29366591314136e-184	0.843380179905537	0.933	0.229	2.62573943043983e-179	1	Mrps18b	FALSE	FALSE
Sars	9.68142343321316e-184	1.14114105655651	0.95	0.298	2.73529256258571e-179	1	Sars	FALSE	FALSE
Serpine1	2.67492270500055e-183	1.13759294947098	0.826	0.181	7.55745911843806e-179	1	Serpine1	FALSE	FALSE
Epha2	2.85863382209896e-183	0.482584417997577	0.492	0.067	8.07649813757618e-179	1	Epha2	FALSE	TRUE
Lap3	5.64227186422177e-183	0.736330142829727	0.823	0.179	1.59411106979858e-178	1	Lap3	FALSE	FALSE
Nol8	6.63197375467376e-183	0.546246109891826	0.739	0.137	1.87373154490798e-178	1	Nol8	FALSE	FALSE
Wdr55	8.92267830534985e-183	0.490277364365072	0.602	0.098	2.52092430161049e-178	1	Wdr55	FALSE	FALSE
Cyb5r1	9.17773486346001e-183	0.590318922410197	0.702	0.127	2.59298543097336e-178	1	Cyb5r1	FALSE	FALSE
Smn1	1.75473559283838e-182	0.605021217072739	0.753	0.147	4.95765447044627e-178	1	Smn1	FALSE	FALSE
Ppan	2.24271399709934e-182	0.75196358958521	0.903	0.21	6.33633985600478e-178	1	Ppan	FALSE	FALSE
Ankrd1	3.18303514408572e-182	1.23942922946319	0.863	0.207	8.99302919258538e-178	1	Ankrd1	FALSE	FALSE
Pvt1	4.0878561593783e-182	0.458498810437986	0.602	0.095	1.15494200070915e-177	1	Pvt1	FALSE	FALSE
Clptm1l	4.11182089367592e-182	0.690680886988033	0.806	0.172	1.16171275709026e-177	1	Clptm1l	FALSE	TRUE
Pcgf6	5.77100254410155e-182	0.39388312707986	0.485	0.065	1.63048134878501e-177	1	Pcgf6	TRUE	FALSE
Sh2b3	6.57926436908557e-182	0.43678600001857	0.545	0.08	1.85883956219775e-177	1	Sh2b3	FALSE	FALSE
Uck2.1	1.08711644170452e-181	0.652245293351918	0.789	0.158	3.07143008274779e-177	1	Uck2.1	FALSE	FALSE
Pwp2	1.29969875631867e-181	0.391143001817748	0.525	0.074	3.67203889622715e-177	1	Pwp2	FALSE	FALSE
Ltv1	1.90184539645378e-181	0.648657752863939	0.796	0.165	5.37328379860086e-177	1	Ltv1	FALSE	FALSE
Nol9	2.09520071840429e-181	0.539916830762498	0.629	0.106	5.91957058970765e-177	1	Nol9	FALSE	FALSE
Nolc1	2.36741139216818e-181	0.999860303517024	0.967	0.265	6.68864740629275e-177	1	Nolc1	FALSE	FALSE
Fam19a5	5.00708590973843e-181	0.545880035150896	0.452	0.058	1.4146519820784e-176	1	Fam19a5	FALSE	FALSE
Lyar	5.9247898316411e-181	0.920790392640353	0.92	0.238	1.67393087113356e-176	1	Lyar	FALSE	FALSE
Bud31	1.55755836383186e-180	0.92599054141465	0.916	0.243	4.40056964533416e-176	1	Bud31	FALSE	FALSE
Mettl16	2.49528296112114e-180	0.629863571476387	0.776	0.154	7.04992295005554e-176	1	Mettl16	FALSE	FALSE
Cdkn1a	3.23598110733711e-180	1.38168212172689	0.993	0.345	9.14261742255954e-176	1	Cdkn1a	FALSE	FALSE
Xpot	4.67007065182922e-180	0.575106379236096	0.726	0.137	1.31943506126131e-175	1	Xpot	FALSE	FALSE
Dnajc2	5.87462656707547e-180	0.678748272421078	0.836	0.182	1.65975824399583e-175	1	Dnajc2	FALSE	FALSE
Farsb	1.25763135037481e-179	0.586123614414521	0.749	0.147	3.55318585421395e-175	1	Farsb	FALSE	FALSE
Gclm	1.94430980467996e-179	1.05568684310545	0.963	0.251	5.49325849116229e-175	1	Gclm	FALSE	FALSE
Rsl1d1	3.16750264236226e-179	1.15128198961255	0.993	0.347	8.94914521546609e-175	1	Rsl1d1	FALSE	FALSE
Apex1	6.57807449912028e-179	0.80220355550293	0.876	0.204	1.85850338823645e-174	1	Apex1	FALSE	FALSE
Nup54	8.85672390007622e-179	0.538040665225505	0.716	0.133	2.50229020348853e-174	1	Nup54	FALSE	FALSE
Psmd14	1.04414675425421e-178	0.823412182118252	0.916	0.223	2.95002782479441e-174	1	Psmd14	FALSE	FALSE
Wdr77	2.27580234115533e-178	0.717173455213816	0.829	0.183	6.42982435446616e-174	1	Wdr77	FALSE	FALSE
Npm1	5.41931852631377e-178	1.54033053670523	1	0.518	1.53112006323943e-173	1	Npm1	FALSE	FALSE
Actn1	3.00463086687886e-177	0.727287205951576	0.753	0.152	8.48898358819284e-173	1	Actn1	FALSE	FALSE
Hspa4	8.74480076319538e-177	1.08143847087193	0.98	0.325	2.47066855962559e-172	1	Hspa4	FALSE	FALSE
Mrps22	9.74675382313988e-177	0.4665562162754	0.612	0.103	2.75375035765171e-172	1	Mrps22	FALSE	FALSE
Eif4e	9.99432893172233e-177	1.15957244462	0.983	0.356	2.82369775307951e-172	1	Eif4e	FALSE	FALSE
1810022K09Rik	2.46520313321138e-176	0.673695800559575	0.783	0.159	6.9649384122621e-172	1	1810022K09Rik	FALSE	FALSE
Zmat3	3.6974292869031e-176	0.46359511402073	0.485	0.068	1.04463469642873e-171	1	Zmat3	FALSE	FALSE
Tfb2m	4.03247193664257e-176	0.44927027490078	0.642	0.109	1.13929429625963e-171	1	Tfb2m	TRUE	FALSE
Itpa	6.54115907832273e-176	0.586188072847977	0.746	0.149	1.84807367439852e-171	1	Itpa	FALSE	FALSE
Ranbp1	6.57441740342913e-176	1.21608934985143	0.987	0.353	1.85747014899083e-171	1	Ranbp1	FALSE	FALSE
Wdr43	8.40946389864523e-176	1.07944327135477	0.987	0.313	2.37592583528424e-171	1	Wdr43	FALSE	FALSE
Pycrl	8.69428727731532e-176	0.527678932374318	0.662	0.119	2.4563969844599e-171	1	Pycrl	FALSE	FALSE
Ppa1	9.11237845654956e-176	0.778413332773257	0.87	0.2	2.57452028532895e-171	1	Ppa1	FALSE	FALSE
Sf3b4	3.13536359170486e-175	0.759383012331891	0.916	0.221	8.85834275564373e-171	1	Sf3b4	FALSE	FALSE
Imp3	4.44708682785421e-175	0.811635230917038	0.883	0.222	1.25643544147365e-170	1	Imp3	FALSE	FALSE
Ran	6.30642265769259e-175	1.41122881342253	0.99	0.459	1.78175359347789e-170	1	Ran	FALSE	FALSE
Krr1	1.13875620276597e-174	0.562394866734666	0.749	0.148	3.21732789967469e-170	1	Krr1	FALSE	FALSE
Tmbim6	1.22669813882897e-174	1.39102330975441	1	0.373	3.46579025163348e-170	1	Tmbim6	FALSE	FALSE
Adrm1	1.50680975839884e-174	0.938933227308225	0.963	0.261	4.25718961040426e-170	1	Adrm1	FALSE	FALSE
Eif3g	2.27174020298237e-174	1.08200230354909	0.98	0.332	6.41834759548609e-170	1	Eif3g	FALSE	FALSE
Slc35c2	3.15584946100963e-174	0.395724733942826	0.518	0.077	8.91622148219052e-170	1	Slc35c2	FALSE	FALSE
Pus1	3.31293938633413e-174	0.501202281074462	0.706	0.132	9.36004764820983e-170	1	Pus1	FALSE	FALSE
Pdap1	9.18833047967849e-174	1.08604845624452	0.977	0.337	2.59597901042356e-169	1	Pdap1	FALSE	FALSE
Ddx10	9.99958019953637e-174	0.602392992570381	0.766	0.156	2.82518139377501e-169	1	Ddx10	FALSE	FALSE
Utp15	1.21962765807765e-173	0.437415834047821	0.579	0.092	3.44581402236679e-169	1	Utp15	FALSE	FALSE
Pusl1	3.97105901070251e-173	0.446807909881253	0.619	0.104	1.12194330229378e-168	1	Pusl1	FALSE	FALSE
Pdpn	4.16043740927815e-173	1.3020798589697	0.987	0.339	1.17544838124335e-168	1	Pdpn	FALSE	TRUE
Exosc5	6.86196146640538e-173	0.581787616604594	0.672	0.127	1.93870997310351e-168	1	Exosc5	FALSE	FALSE
Sfxn1	9.14358496247251e-173	0.497326146119252	0.579	0.095	2.58333705944736e-168	1	Sfxn1	FALSE	FALSE
Prmt6	1.89839141567623e-172	0.430401875794468	0.505	0.074	5.36352526671005e-168	1	Prmt6	FALSE	FALSE
Rrp8	1.92006851688711e-172	0.592123176452739	0.719	0.141	5.42476958076116e-168	1	Rrp8	FALSE	FALSE
Plk2	2.79969534172408e-172	0.976504208616441	0.819	0.183	7.90997924897304e-168	1	Plk2	FALSE	FALSE
Tmem199	3.86737147242077e-172	0.449458363883325	0.599	0.099	1.09264846210304e-167	1	Tmem199	FALSE	FALSE
Utp18	9.73895647929281e-172	0.60509137807298	0.799	0.167	2.7515473740946e-167	1	Utp18	FALSE	FALSE
Actr3	1.01928334943385e-171	1.0558228346099	0.936	0.265	2.87978124715546e-167	1	Actr3	FALSE	FALSE
Rwdd4a	1.14746603172056e-171	0.585957039130177	0.726	0.145	3.2419357794201e-167	1	Rwdd4a	FALSE	FALSE
Tprkb	1.49768261533287e-171	0.5511369839712	0.696	0.132	4.23140269309996e-167	1	Tprkb	FALSE	FALSE
Cct7	2.322404664842e-171	1.20439601685464	0.983	0.373	6.56148989957809e-167	1	Cct7	FALSE	FALSE
Ruvbl1	4.09962004687582e-171	0.695758003346475	0.873	0.2	1.15826565184383e-166	1	Ruvbl1	FALSE	FALSE
Gmfb	6.49462112284734e-171	0.647271147220421	0.813	0.179	1.83492530583806e-166	1	Gmfb	FALSE	FALSE
Gfer	7.32153276612576e-171	0.550463102316474	0.763	0.155	2.06855265241351e-166	1	Gfer	FALSE	FALSE
Cnih1	1.83486782767693e-170	0.654693806534284	0.786	0.171	5.18405207353564e-166	1	Cnih1	FALSE	FALSE
Noc2l	5.28249942490221e-170	0.635032164153601	0.786	0.168	1.49246456251762e-165	1	Noc2l	FALSE	FALSE
Nle1	5.55491905073946e-170	0.535214584803524	0.706	0.134	1.56943127940542e-165	1	Nle1	FALSE	FALSE
Ncl	5.63274688707355e-170	1.58937483573352	0.993	0.563	1.59141997800489e-165	1	Ncl	FALSE	TRUE
Ghitm	8.69430210593657e-170	1.06930966255911	0.946	0.296	2.45640117399026e-165	1	Ghitm	FALSE	FALSE
Bccip	1.05146461386152e-169	0.834597205790504	0.946	0.26	2.97070297354294e-165	1	Bccip	FALSE	FALSE
Pisd	1.18039007645943e-169	0.529718408235001	0.716	0.139	3.33495608302081e-165	1	Pisd	FALSE	FALSE
Dync1li1	1.42124724858875e-169	0.673325163055774	0.796	0.177	4.01544985143781e-165	1	Dync1li1	FALSE	FALSE
Atad1	1.43246293038524e-169	0.587927114515693	0.766	0.158	4.04713751721741e-165	1	Atad1	FALSE	FALSE
Cd3eap	1.80973249438992e-169	0.59175020506086	0.676	0.127	5.11303721639985e-165	1	Cd3eap	FALSE	FALSE
Twistnb	3.33815862335312e-169	0.670000935750135	0.863	0.2	9.43129955855958e-165	1	Twistnb	FALSE	FALSE
Sigmar1	4.34324480359471e-169	0.543600950968737	0.639	0.113	1.22709695435961e-164	1	Sigmar1	FALSE	FALSE
Phb	4.64629834723e-169	0.853350881263846	0.913	0.238	1.31271867204289e-164	1	Phb	TRUE	FALSE
Slc39a6	6.23379633739535e-169	0.440949023644102	0.595	0.099	1.76123447920431e-164	1	Slc39a6	FALSE	TRUE
Fbl	7.17517165962442e-169	1.08780510054296	0.99	0.349	2.02720124899369e-164	1	Fbl	FALSE	FALSE
Prdx6	2.3312063870247e-168	1.26975068039368	0.977	0.335	6.58635740526088e-164	1	Prdx6	FALSE	FALSE
Eif5a	4.44541401606914e-168	1.48059639524532	0.987	0.548	1.25596282196001e-163	1	Eif5a	FALSE	FALSE
Polr3e	8.06807685111669e-168	0.3866984502716	0.548	0.086	2.279473752746e-163	1	Polr3e	FALSE	FALSE
TMEM185B	3.72517364677102e-167	0.472057437402528	0.619	0.107	1.05247331042222e-162	1	TMEM185B	FALSE	FALSE
Nop58	3.93236572318284e-167	1.18283283366893	0.99	0.365	1.11101128777085e-162	1	Nop58	FALSE	FALSE
Slu7	4.43752561350232e-167	0.461023443417928	0.672	0.124	1.25373411158281e-162	1	Slu7	FALSE	FALSE
Sco2	5.60033234825656e-167	0.425411322320409	0.532	0.083	1.58226189835293e-162	1	Sco2	FALSE	FALSE
Zfp259	5.81288627292787e-167	0.649940559021822	0.823	0.185	1.64231475869031e-162	1	Zfp259	FALSE	FALSE
Prpf3	7.26499436372549e-167	0.459044429974252	0.652	0.117	2.05257885758336e-162	1	Prpf3	FALSE	FALSE
4921524J17Rik	7.66219191741107e-167	0.557536417094978	0.692	0.134	2.16479908242615e-162	1	4921524J17Rik	FALSE	FALSE
Hnrnpf	8.05791974449173e-167	1.2153058751309	0.997	0.439	2.27660406541125e-162	1	Hnrnpf	FALSE	FALSE
Cct3	8.591760333698e-167	1.11857419647551	0.99	0.372	2.4274300470797e-162	1	Cct3	FALSE	FALSE
2810004N23Rik	2.65430092060307e-166	0.723827145903781	0.876	0.208	7.49919639097985e-162	1	2810004N23Rik	FALSE	FALSE
Hars	7.45020767906307e-166	0.54976159488393	0.739	0.151	2.10490717556569e-161	1	Hars	FALSE	FALSE
Snrpd1	8.86661336700228e-166	0.947143081907348	0.963	0.292	2.50508427457915e-161	1	Snrpd1	FALSE	FALSE
Mif	4.02957984440401e-165	1.28670029228238	0.98	0.401	1.13847719343946e-160	1	Mif	FALSE	FALSE
Erh	9.70194794164581e-165	1.15106202697787	0.983	0.376	2.74109135195319e-160	1	Erh	FALSE	FALSE
Gtf2h1	1.37693930519943e-164	0.65257495506638	0.776	0.17	3.89026661897995e-160	1	Gtf2h1	FALSE	FALSE
Siah2	1.44256777442725e-164	0.583620815210311	0.753	0.155	4.07568673308931e-160	1	Siah2	FALSE	FALSE
Dgat2	2.19079706915346e-164	0.333035009837839	0.408	0.051	6.18965895947927e-160	1	Dgat2	FALSE	FALSE
1110038B12Rik	2.34883508100448e-164	0.875489769047684	0.89	0.227	6.63616375436196e-160	1	1110038B12Rik	FALSE	FALSE
D10Wsu102e	2.42285734526635e-164	0.489901199515739	0.639	0.116	6.84529885758102e-160	1	D10Wsu102e	FALSE	FALSE
Gemin6	2.5654887593223e-164	0.41490158000503	0.502	0.076	7.24827539171329e-160	1	Gemin6	FALSE	FALSE
Dbt	3.05875367748445e-164	0.392671040508966	0.552	0.088	8.64189676499681e-160	1	Dbt	FALSE	FALSE
Fcf1	7.58553263605982e-164	0.669107179333449	0.836	0.194	2.14314053566598e-159	1	Fcf1	FALSE	FALSE
Polr2h	1.40744834200806e-163	0.648975493790113	0.809	0.183	3.97646380067538e-159	1	Polr2h	FALSE	FALSE
Eif2s2	1.260602080675e-162	1.36235853780248	0.99	0.581	3.56157905853108e-158	1	Eif2s2	FALSE	TRUE
Ddx56	3.55730001238083e-162	0.538932348148106	0.702	0.14	1.00504397249796e-157	1	Ddx56	FALSE	FALSE
Leo1	4.23559052211808e-162	0.498762174449777	0.595	0.105	1.19668139021402e-157	1	Leo1	FALSE	FALSE
Pole3	5.58007776280828e-162	0.538602717703125	0.696	0.138	1.57653937032622e-157	1	Pole3	FALSE	FALSE
Snx5	6.92304055347325e-162	0.67420385169077	0.829	0.195	1.9559666475728e-157	1	Snx5	FALSE	FALSE
Rpia	7.32180723778623e-162	0.430179692162895	0.726	0.14	2.06863019889174e-157	1	Rpia	FALSE	FALSE
Sssca1	7.34412071625312e-162	0.625733724805464	0.803	0.177	2.07493442596299e-157	1	Sssca1	FALSE	FALSE
1700123O20Rik	9.60229528605771e-162	0.522944983092907	0.716	0.145	2.71293648716989e-157	1	1700123O20Rik	FALSE	FALSE
Exosc3	1.58235097974645e-161	0.476617481222819	0.696	0.135	4.47061622307764e-157	1	Exosc3	FALSE	FALSE
Rrp12	2.07399721210428e-161	0.381694393795013	0.535	0.084	5.85966432335821e-157	1	Rrp12	FALSE	FALSE
Hspd1	2.62722545224033e-161	1.19650305376975	0.997	0.418	7.42270007021459e-157	1	Hspd1	FALSE	TRUE
Lmo4	4.92805259257586e-161	0.839035973674866	0.893	0.233	1.39232269898046e-156	1	Lmo4	FALSE	FALSE
Zfp143	5.50560466064942e-161	0.344879238993425	0.418	0.054	1.55549848477328e-156	1	Zfp143	TRUE	FALSE
Cinp	7.71822921198025e-161	0.446061123115235	0.579	0.099	2.18063129926078e-156	1	Cinp	FALSE	FALSE
Mdm2	7.87789508548228e-161	0.994567265624909	0.883	0.237	2.22574169850131e-156	1	Mdm2	FALSE	FALSE
Lpin3	9.94420554912181e-161	0.378908793343859	0.468	0.068	2.80953639379339e-156	1	Lpin3	FALSE	FALSE
Set	1.03225963321233e-160	1.18481220067644	0.99	0.409	2.91644314171481e-156	1	Set	FALSE	FALSE
Phf5a	1.08397049531e-160	0.774670290247688	0.886	0.234	3.06254184039935e-156	1	Phf5a	TRUE	FALSE
Plk3	1.30091856503525e-160	0.458535077685128	0.492	0.073	3.6754852217941e-156	1	Plk3	FALSE	FALSE
Pfdn4	2.17209650060517e-160	0.720954526166378	0.843	0.206	6.13682424315978e-156	1	Pfdn4	FALSE	FALSE
Rps27l	2.70055126727032e-160	1.3554127498376	0.993	0.469	7.62986749541883e-156	1	Rps27l	FALSE	FALSE
Eif3d	5.86511914771066e-160	0.86085606179088	0.963	0.283	1.65707211280269e-155	1	Eif3d	FALSE	FALSE
Gadd45a	6.32812311740084e-160	1.19128704135157	0.95	0.298	1.78788462435926e-155	1	Gadd45a	FALSE	FALSE
Timm17a	1.42430582998128e-159	0.923021947679746	0.953	0.291	4.02409126144611e-155	1	Timm17a	FALSE	FALSE
Timm10	4.49911644503581e-159	0.707324275853862	0.86	0.213	1.27113536921597e-154	1	Timm10	FALSE	FALSE
BC056474	4.51658176340827e-159	0.80053896445849	0.89	0.237	1.27606984561574e-154	1	BC056474	FALSE	FALSE
Cct2	5.26950413409887e-159	0.999116999619693	0.993	0.358	1.48879300300695e-154	1	Cct2	FALSE	FALSE
Tkt	8.1333812540913e-159	0.480221379918629	0.562	0.095	2.29792420571842e-154	1	Tkt	FALSE	FALSE
Tfam	1.57381163519176e-158	0.526030310191262	0.732	0.153	4.44649001290727e-154	1	Tfam	TRUE	FALSE
Mrpl20	2.12384546659502e-158	0.806515350128879	0.957	0.273	6.00050059677092e-154	1	Mrpl20	FALSE	FALSE
Gcsh	2.22391088297584e-158	0.60854624686393	0.789	0.176	6.28321541767165e-154	1	Gcsh	FALSE	FALSE
Cebpz	2.26051477498866e-158	0.896825416768847	0.97	0.296	6.38663239377547e-154	1	Cebpz	TRUE	FALSE
Morc3	4.2153151510216e-158	0.540884929857125	0.753	0.158	1.19095298961813e-153	1	Morc3	FALSE	FALSE
Asna1	8.57255222804416e-158	0.48627575674043	0.706	0.142	2.42200318098932e-153	1	Asna1	FALSE	FALSE
Ssrp1	8.89614644758442e-158	0.808029673193539	0.92	0.254	2.51342825583603e-153	1	Ssrp1	FALSE	FALSE
Bysl	1.69281943766881e-157	0.466964900464589	0.629	0.117	4.7827227572457e-153	1	Bysl	FALSE	FALSE
2810408M09Rik	1.85754959785756e-157	0.392094120420942	0.485	0.073	5.24813487882696e-153	1	2810408M09Rik	FALSE	FALSE
Bzw1	3.12176083871862e-157	0.978178854242344	0.967	0.314	8.81991089763171e-153	1	Bzw1	FALSE	FALSE
Tmem238	5.94107208914387e-157	0.395847823699786	0.535	0.087	1.67853109734582e-152	1	Tmem238	FALSE	FALSE
Gps1	7.54969157730223e-157	0.613221423255853	0.826	0.193	2.1330143613352e-152	1	Gps1	FALSE	FALSE
B3galt6	8.00068955397162e-157	0.370485946226742	0.448	0.064	2.2604348196836e-152	1	B3galt6	FALSE	TRUE
Cd44	1.15408297314017e-156	0.86610007522648	0.88	0.226	3.26063062401292e-152	1	Cd44	FALSE	TRUE
Zfp330	1.18638355342627e-156	0.524145001769005	0.756	0.162	3.35188945349523e-152	1	Zfp330	FALSE	FALSE
Rbm19	1.42561203799238e-156	0.303863582455415	0.415	0.055	4.02778169093988e-152	1	Rbm19	FALSE	FALSE
Dusp5	1.55232837138385e-156	0.523693602629917	0.572	0.099	4.3857933476708e-152	1	Dusp5	FALSE	FALSE
Pwp1	3.11289252472216e-156	0.444810628552591	0.605	0.109	8.79485525009753e-152	1	Pwp1	FALSE	FALSE
Llph	3.39602765798844e-156	0.866371781348683	0.953	0.286	9.59479694211474e-152	1	Llph	FALSE	FALSE
Ttc1	5.2237827626192e-156	0.572694408189104	0.796	0.18	1.4758753439228e-151	1	Ttc1	FALSE	FALSE
Erlin1	6.9990485773303e-156	0.396643833673004	0.485	0.074	1.97744119455313e-151	1	Erlin1	FALSE	FALSE
Chordc1	1.98515952390743e-155	0.658110499183807	0.753	0.168	5.60867120289567e-151	1	Chordc1	FALSE	FALSE
Gsr	3.00586146009979e-155	0.557977292006692	0.709	0.144	8.49246038321993e-151	1	Gsr	FALSE	FALSE
Snrpa	4.58362607825958e-155	0.651315452375042	0.823	0.197	1.29501187589068e-150	1	Snrpa	FALSE	FALSE
Rrp36	6.70125674442348e-155	0.405086174872557	0.622	0.113	1.89330606800197e-150	1	Rrp36	FALSE	FALSE
Emc4	6.99564945248646e-155	0.670784740612154	0.796	0.186	1.976480839811e-150	1	Emc4	FALSE	FALSE
Cct4	1.24873026939327e-154	1.05474047897697	0.987	0.399	3.52803763011681e-150	1	Cct4	FALSE	FALSE
Actl6a	1.88436683196663e-154	0.521705047673997	0.753	0.162	5.32390161035531e-150	1	Actl6a	FALSE	FALSE
Api5	1.97582300229583e-154	0.575115482040614	0.753	0.165	5.58229272838641e-150	1	Api5	FALSE	FALSE
Ddx21	2.57911392618314e-154	1.07179098189042	0.99	0.363	7.28677057564522e-150	1	Ddx21	FALSE	FALSE
Bzw2	6.29505454438982e-154	0.720697821198471	0.786	0.185	1.77854176042646e-149	1	Bzw2	FALSE	FALSE
Gm9825	1.21257723813237e-153	0.376135055937788	0.408	0.054	3.42589447089538e-149	1	Gm9825	FALSE	FALSE
Mtrr	1.2139724517648e-153	0.338370034689939	0.431	0.06	3.42983636797109e-149	1	Mtrr	FALSE	FALSE
Med8	2.23547337582188e-153	0.491477896883843	0.682	0.137	6.31588292870956e-149	1	Med8	FALSE	FALSE
Gspt1	3.37768792357752e-153	0.835113180603432	0.923	0.264	9.54298169048357e-149	1	Gspt1	FALSE	FALSE
Ino80e	4.07513851081936e-153	0.472049099081159	0.672	0.132	1.15134888346179e-148	1	Ino80e	FALSE	FALSE
Polr2d	4.16415279698478e-153	0.469854820008416	0.706	0.144	1.17649808973211e-148	1	Polr2d	FALSE	FALSE
Taf5l	4.73728071376906e-153	0.401352026023247	0.548	0.093	1.33842392006117e-148	1	Taf5l	FALSE	FALSE
Mthfd1	7.52146795228796e-153	0.448795452635265	0.605	0.11	2.12504034055992e-148	1	Mthfd1	FALSE	FALSE
Rpp30	7.58057406834729e-153	0.452400843157723	0.642	0.123	2.14173959153016e-148	1	Rpp30	FALSE	FALSE
Serbp1	1.08946034419016e-152	1.18801679777388	0.993	0.581	3.07805231044045e-148	1	Serbp1	FALSE	FALSE
C230081A13Rik	1.23075240511141e-152	0.382409627143883	0.559	0.095	3.47724477016128e-148	1	C230081A13Rik	FALSE	FALSE
Il11	1.40960468618645e-152	0.52226554994922	0.214	0.016	3.98255611988258e-148	1	Il11	FALSE	FALSE
Rpp38	1.52186072817613e-152	0.415140655910631	0.522	0.085	4.29971311531602e-148	1	Rpp38	FALSE	FALSE
Ppm1g	2.2492235801329e-152	0.518307302416521	0.719	0.151	6.35473138094948e-148	1	Ppm1g	FALSE	FALSE
Psmc5	3.04526062752446e-152	0.843013268532024	0.95	0.285	8.60377485094487e-148	1	Psmc5	FALSE	FALSE
Pus3	6.23452053435606e-152	0.352429108387237	0.572	0.098	1.76143908657162e-147	1	Pus3	FALSE	FALSE
Mrpl50	1.40136592503085e-151	0.577084905002327	0.783	0.181	3.95927914798965e-147	1	Mrpl50	FALSE	FALSE
Aasdhppt	1.40187175883883e-151	0.496674088881148	0.692	0.142	3.96070828024736e-147	1	Aasdhppt	FALSE	FALSE
Rps2	2.17333893938432e-151	1.16232812665568	1	0.603	6.14033450544251e-147	1	Rps2	FALSE	FALSE
Vav3	2.40546687416336e-151	0.427085861123135	0.559	0.097	6.79616555957374e-147	1	Vav3	FALSE	FALSE
Manbal	2.7098181875723e-151	0.497695218693129	0.669	0.135	7.65604932534801e-147	1	Manbal	FALSE	FALSE
Abt1	5.08509027966794e-151	0.430950660687857	0.615	0.115	1.43669055671458e-146	1	Abt1	FALSE	FALSE
Abcb1b	5.46137369449296e-151	0.475836546429057	0.729	0.148	1.5430019099051e-146	1	Abcb1b	FALSE	FALSE
Lsm12	5.99880906167177e-151	0.705607256539401	0.88	0.232	1.69484352419412e-146	1	Lsm12	FALSE	FALSE
Supt16	7.15212737713403e-151	0.688885035640119	0.9	0.231	2.02069054786168e-146	1	Supt16	FALSE	FALSE
Tomm20	7.78927168297259e-151	1.13819402116154	0.983	0.471	2.20070292859024e-146	1	Tomm20	FALSE	FALSE
Tomm40	1.4795787555476e-150	0.853298679640486	0.943	0.28	4.18025385804862e-146	1	Tomm40	FALSE	FALSE
Bub3	2.15564994343277e-150	0.582483890400017	0.809	0.189	6.0903577851806e-146	1	Bub3	FALSE	FALSE
Ppat	2.34804016527714e-150	0.456904191225343	0.599	0.11	6.6339178789575e-146	1	Ppat	FALSE	FALSE
Trnau1ap	2.75641873513041e-150	0.504935360493103	0.773	0.17	7.78770985236394e-146	1	Trnau1ap	FALSE	FALSE
Tex10	3.06914093996557e-150	0.505610912241768	0.706	0.146	8.67124389768473e-146	1	Tex10	FALSE	FALSE
Nap1l1	3.89692327959959e-150	0.916647895553972	0.946	0.294	1.10099773418527e-145	1	Nap1l1	FALSE	FALSE
Snhg1	6.22774292133524e-150	0.993860860436227	0.96	0.32	1.75952420756484e-145	1	Snhg1	FALSE	FALSE
Rnmt	7.54707465040189e-150	0.566222689105042	0.806	0.187	2.13227500097805e-145	1	Rnmt	FALSE	FALSE
Pbdc1	1.22285110851301e-149	0.616917592989811	0.773	0.178	3.45492123688181e-145	1	Pbdc1	FALSE	FALSE
Dcaf13	1.75085457763706e-149	0.45871602171221	0.632	0.123	4.94668943819799e-145	1	Dcaf13	FALSE	FALSE
Nob1	2.72796063103775e-149	0.64165164806154	0.876	0.222	7.70730717087097e-145	1	Nob1	FALSE	FALSE
Serpinh1	9.50114214823946e-149	1.16018564797912	0.95	0.327	2.68435769114209e-144	1	Serpinh1	FALSE	TRUE
Vars	1.04768831474988e-148	0.513288480978541	0.676	0.138	2.96003379566283e-144	1	Vars	FALSE	FALSE
Nip7	1.4228036726042e-148	0.738040158860295	0.91	0.249	4.01984721620864e-144	1	Nip7	FALSE	FALSE
Nol11	2.85836557691883e-148	0.464673292388679	0.749	0.16	8.07574026446878e-144	1	Nol11	FALSE	FALSE
2410016O06Rik	2.92042285530495e-148	0.360424261314213	0.462	0.07	8.25107069309307e-144	1	2410016O06Rik	FALSE	FALSE
Rbm17	4.12438975403638e-148	0.709500010987811	0.88	0.234	1.1652638372079e-143	1	Rbm17	FALSE	FALSE
Mid1ip1	5.80858667447739e-148	0.532871353295761	0.642	0.126	1.6410999931401e-143	1	Mid1ip1	FALSE	FALSE
Pam16	5.93137255752146e-148	0.468293254356047	0.706	0.143	1.67579068867654e-143	1	Pam16	FALSE	FALSE
Peo1	6.86186371049342e-148	0.343410982040559	0.485	0.076	1.93868235412571e-143	1	Peo1	FALSE	FALSE
Vps37b	1.10724994688166e-147	0.33184552755041	0.415	0.058	3.12831327492476e-143	1	Vps37b	FALSE	FALSE
Prmt5	1.4094608256639e-147	0.483082221894064	0.719	0.152	3.9821496707482e-143	1	Prmt5	FALSE	FALSE
Ddx54	1.57105727730252e-147	0.510177329677499	0.712	0.153	4.43870812556282e-143	1	Ddx54	FALSE	FALSE
Eif4a1	1.78342503668456e-147	1.25782544959545	1	0.579	5.0387107561449e-143	1	Eif4a1	FALSE	FALSE
Snhg5	3.43457972417858e-147	0.663625824552729	0.819	0.198	9.70371809472174e-143	1	Snhg5	FALSE	FALSE
Nadk	4.68126727816286e-147	0.592645668669024	0.816	0.193	1.32259844409935e-142	1	Nadk	FALSE	FALSE
Uchl3	9.29888287443125e-147	0.531680953674036	0.706	0.151	2.62721337851306e-142	1	Uchl3	FALSE	FALSE
Timm8a1	1.83833418681739e-146	0.35893917385087	0.448	0.066	5.19384557801518e-142	1	Timm8a1	FALSE	FALSE
Trim35	2.01828728273716e-146	0.592930370624662	0.719	0.157	5.70226705991729e-142	1	Trim35	FALSE	FALSE
Abcf1	2.25941536483644e-146	0.804964960955083	0.963	0.288	6.38352623027239e-142	1	Abcf1	FALSE	FALSE
Vta1	8.87490271551144e-146	0.439533328897986	0.602	0.116	2.50742626421345e-141	1	Vta1	FALSE	FALSE
Aprt	1.00960771119485e-145	0.934855718882392	0.946	0.308	2.8524446664388e-141	1	Aprt	FALSE	FALSE
Ppid	1.09060724725474e-145	0.938180634271819	0.957	0.32	3.08129265566881e-141	1	Ppid	FALSE	FALSE
Srxn1	1.41136689366569e-145	0.836511947860905	0.88	0.231	3.98753488467368e-141	1	Srxn1	FALSE	FALSE
Ube2v2	1.47552774875496e-145	0.703448064363483	0.856	0.227	4.16880854855739e-141	1	Ube2v2	FALSE	FALSE
Sae1	1.95691151871988e-145	0.534335127128276	0.692	0.15	5.52886211383928e-141	1	Sae1	FALSE	FALSE
Tex30	2.74344761650658e-145	0.440132733436331	0.605	0.114	7.75106255091603e-141	1	Tex30	FALSE	FALSE
Wbscr22	3.40221979422949e-145	0.424589918466173	0.632	0.124	9.61229158463658e-141	1	Wbscr22	FALSE	FALSE
Dis3	3.45312229237574e-145	0.409528536483226	0.525	0.09	9.75610641264918e-141	1	Dis3	FALSE	FALSE
Bcap29	4.27258223603184e-145	0.425981235433976	0.585	0.108	1.20713265914607e-140	1	Bcap29	FALSE	FALSE
Ola1	5.18526098053275e-145	0.672181898213056	0.823	0.205	1.46499178482992e-140	1	Ola1	FALSE	FALSE
Cacybp	7.20858258357374e-145	0.931566439541232	0.936	0.284	2.03664083733709e-140	1	Cacybp	FALSE	FALSE
Arpc1b	9.54952231076823e-145	0.915137052477122	0.916	0.269	2.69802653846135e-140	1	Arpc1b	FALSE	FALSE
Atf4	1.17704632669223e-144	1.12110791616496	0.983	0.465	3.32550898680357e-140	1	Atf4	TRUE	FALSE
Gss	1.61650622763182e-144	0.400329766705136	0.522	0.088	4.56711504492818e-140	1	Gss	FALSE	FALSE
1110002L01Rik	2.96179633380208e-144	0.285791219747174	0.415	0.058	8.36796318189101e-140	1	1110002L01Rik	FALSE	FALSE
Snrpe	3.11855638641156e-144	0.924242724924602	0.987	0.347	8.81085735852859e-140	1	Snrpe	FALSE	FALSE
Canx	6.73500994100931e-144	0.877582070255579	0.99	0.331	1.90284235863336e-139	1	Canx	FALSE	FALSE
Dnttip2	7.80541144512352e-144	0.701644671296085	0.886	0.236	2.20526289559075e-139	1	Dnttip2	FALSE	FALSE
Gnl2	9.11413825171925e-144	0.699220327451962	0.9	0.241	2.57501748025824e-139	1	Gnl2	FALSE	FALSE
Psma2	1.25000832856737e-142	0.913302817704602	0.967	0.338	3.53164853070139e-138	1	Psma2	FALSE	FALSE
Ngdn	2.30373736494897e-142	0.529723675031601	0.803	0.19	6.50874917719034e-138	1	Ngdn	FALSE	FALSE
Clpp	5.17582118748762e-142	0.572744445072829	0.779	0.184	1.46232476010088e-137	1	Clpp	FALSE	FALSE
Taf9.1	1.20192347201029e-141	0.728131686180969	0.89	0.252	3.39579438547067e-137	1	Taf9.1	FALSE	FALSE
Srsf7	1.48669292985748e-141	1.05274698487434	0.987	0.413	4.20035353472635e-137	1	Srsf7	FALSE	FALSE
Nudc	2.86807130980756e-141	0.816325714373044	0.936	0.286	8.10316187159929e-137	1	Nudc	FALSE	FALSE
Gprc5a	6.54583023978845e-141	0.407672198548355	0.375	0.049	1.84939341764743e-136	1	Gprc5a	FALSE	FALSE
U2af1	9.49882500688744e-141	0.965957216041485	0.997	0.421	2.68370302919591e-136	1	U2af1	FALSE	TRUE
Pin1	1.42189246978638e-140	0.731822754852068	0.893	0.254	4.01727279488746e-136	1	Pin1	FALSE	FALSE
Anp32e	1.74719984178573e-140	0.709751448022473	0.926	0.264	4.93636371299723e-136	1	Anp32e	FALSE	FALSE
Nxt1	2.08678151635576e-140	0.404512879200905	0.552	0.101	5.89578381815992e-136	1	Nxt1	FALSE	FALSE
Glrx3	3.80901415562781e-140	0.909860545262984	0.967	0.335	1.07616076938952e-135	1	Glrx3	FALSE	FALSE
Pole4	7.91652637207733e-140	0.714067907957087	0.863	0.23	2.23665619590301e-135	1	Pole4	TRUE	FALSE
Naa25	9.30891186197289e-140	0.482222616554725	0.686	0.146	2.6300468683632e-135	1	Naa25	FALSE	FALSE
Mrpl47	9.88005619214718e-140	0.39838897999744	0.706	0.149	2.79141227596734e-135	1	Mrpl47	FALSE	FALSE
Strap	1.85698963910214e-139	0.851900424827368	0.953	0.322	5.24655282735528e-135	1	Strap	FALSE	FALSE
Mrpl15	2.34387332886441e-139	0.643767819514484	0.86	0.227	6.62214531604061e-135	1	Mrpl15	FALSE	FALSE
Ssb	2.57973601443124e-139	0.948191285017891	0.987	0.399	7.28852816157258e-135	1	Ssb	FALSE	FALSE
Sac3d1	4.14474064518832e-139	0.395377091964986	0.525	0.092	1.17101357448505e-134	1	Sac3d1	FALSE	FALSE
Ccdc58	5.33791189410884e-139	0.529826233165946	0.749	0.173	1.50812024744257e-134	1	Ccdc58	FALSE	FALSE
Eif4a3	5.89750416249494e-139	0.617754869088023	0.839	0.216	1.6662218510297e-134	1	Eif4a3	FALSE	FALSE
Mettl2	7.07471476481887e-139	0.322885444090352	0.602	0.112	1.99881916250427e-134	1	Mettl2	FALSE	FALSE
Chtf8	8.37179830444617e-139	0.463638604592516	0.656	0.136	2.36528417495518e-134	1	Chtf8	FALSE	FALSE
Eif4h	8.77209108573678e-139	0.855112128282908	0.963	0.347	2.47837889445321e-134	1	Eif4h	FALSE	FALSE
Mea1	1.49721029130449e-138	0.436988496081874	0.679	0.144	4.23006823602259e-134	1	Mea1	FALSE	FALSE
Leprotl1	2.06618052735712e-138	0.454611233383155	0.656	0.138	5.83757984394206e-134	1	Leprotl1	FALSE	FALSE
Timm50	2.39194689890353e-138	0.529957619657468	0.716	0.163	6.75796757347215e-134	1	Timm50	FALSE	FALSE
Impdh2	2.41328644445826e-138	0.931889652663104	0.957	0.327	6.81825819152794e-134	1	Impdh2	FALSE	FALSE
Psmg3	2.90290992507659e-138	0.42191806376811	0.575	0.11	8.2015914113189e-134	1	Psmg3	FALSE	FALSE
Pak1ip1	5.69982669997211e-138	0.644432442113411	0.849	0.224	1.61037203754312e-133	1	Pak1ip1	FALSE	FALSE
Sf3a2	6.80590359996984e-138	0.499487456945375	0.699	0.152	1.92287194409948e-133	1	Sf3a2	FALSE	FALSE
Kctd5	1.04271457478632e-137	0.368900958865454	0.508	0.089	2.94598148814379e-133	1	Kctd5	FALSE	FALSE
Gng12	1.34886343693478e-137	0.595045230784257	0.722	0.168	3.81094386837182e-133	1	Gng12	FALSE	FALSE
Slc25a5	3.71895826197772e-137	1.115650486059	0.993	0.456	1.05071727775657e-132	1	Slc25a5	FALSE	FALSE
Rheb	3.76489930142346e-137	1.01093571600058	0.983	0.414	1.06369699963117e-132	1	Rheb	FALSE	FALSE
Usp1	3.88056186416618e-137	0.41011536069631	0.562	0.105	1.09637514348287e-132	1	Usp1	FALSE	FALSE
Aars	4.21509206232719e-137	0.723510725304437	0.916	0.265	1.1908899603693e-132	1	Aars	FALSE	FALSE
Ccm2	5.35887433442875e-137	0.367876970159734	0.599	0.115	1.51404276570616e-132	1	Ccm2	FALSE	FALSE
Rnps1	1.66471531370164e-136	0.475084845670715	0.639	0.131	4.70332017580124e-132	1	Rnps1	FALSE	FALSE
Ss18	1.7566576854953e-136	0.421321531695794	0.672	0.143	4.96308495882986e-132	1	Ss18	FALSE	FALSE
Lzic	2.53172755171547e-136	0.394178322411741	0.505	0.089	7.15288985186171e-132	1	Lzic	FALSE	FALSE
Exosc2	8.64061381499649e-136	0.375725943565938	0.619	0.122	2.44123262115096e-131	1	Exosc2	FALSE	FALSE
Gch1	1.07686941197399e-135	0.375420356788894	0.418	0.062	3.04247914965012e-131	1	Gch1	FALSE	FALSE
Mtdh	1.08292522336331e-135	0.984707255224331	0.997	0.516	3.05958863356836e-131	1	Mtdh	FALSE	FALSE
Hn1l	1.4379462790336e-135	0.320058258250543	0.411	0.062	4.06262962215363e-131	1	Hn1l	FALSE	FALSE
Ecd	1.63941228117052e-135	0.391543159724081	0.569	0.108	4.63183151799108e-131	1	Ecd	FALSE	FALSE
2210016F16Rik	1.84387203076024e-135	0.449538593777028	0.605	0.122	5.20949164850689e-131	1	2210016F16Rik	FALSE	FALSE
Nufip1	2.30871734445376e-135	0.367168545472714	0.562	0.105	6.5228191132852e-131	1	Nufip1	FALSE	FALSE
G3bp1	2.40168098529299e-135	0.97931310030541	0.983	0.414	6.78546928774829e-131	1	G3bp1	FALSE	FALSE
E2f4	2.46670445302373e-135	0.48463217422033	0.689	0.152	6.96918009112795e-131	1	E2f4	TRUE	FALSE
Pgam1	2.83253023535654e-135	0.839492180665516	0.87	0.25	8.00274767395282e-131	1	Pgam1	FALSE	FALSE
D16Ertd472e	3.82183591101796e-135	0.276189832197088	0.401	0.057	1.0797832999399e-130	1	D16Ertd472e	FALSE	FALSE
Snrpd3	4.29894440067864e-135	0.768278522711579	0.96	0.296	1.21458076152374e-130	1	Snrpd3	FALSE	FALSE
Snhg6	4.51025873229626e-135	0.790914651929344	0.856	0.244	1.27428339963566e-130	1	Snhg6	FALSE	FALSE
Cycs	5.1301889387104e-135	0.979081350895692	0.983	0.427	1.44943228085385e-130	1	Cycs	FALSE	FALSE
Akt1s1	9.06198732528439e-135	0.681272573023149	0.863	0.239	2.5602832790126e-130	1	Akt1s1	FALSE	FALSE
Ntmt1	1.22739298604033e-134	0.4530448011938	0.672	0.144	3.46775340345975e-130	1	Ntmt1	FALSE	FALSE
Pabpc4	1.49801473802301e-134	0.682302854728507	0.866	0.24	4.2323410393364e-130	1	Pabpc4	FALSE	FALSE
Tcp1	1.6289328928379e-134	0.90630035975581	0.97	0.377	4.60222410213492e-130	1	Tcp1	FALSE	FALSE
Degs1	4.32004163444513e-134	0.645910653499978	0.876	0.236	1.22054136297978e-129	1	Degs1	FALSE	FALSE
Ndnl2	5.11180984377176e-134	0.49610015305952	0.676	0.15	1.44423963516083e-129	1	Ndnl2	FALSE	FALSE
Lsm7	5.71365744873549e-134	0.451828368800312	0.686	0.145	1.61427963899124e-129	1	Lsm7	FALSE	FALSE
Vps26a	7.55489399045501e-134	0.524176239065192	0.793	0.192	2.13448419912325e-129	1	Vps26a	FALSE	FALSE
Pdcd11	1.03900795339749e-133	0.578239166241486	0.903	0.237	2.93550917073393e-129	1	Pdcd11	FALSE	FALSE
Snx8	2.22325177953e-133	0.299322257757556	0.441	0.069	6.28135325270611e-129	1	Snx8	FALSE	FALSE
Rraga	3.4467582413468e-133	0.525048159333901	0.773	0.187	9.7381260592771e-129	1	Rraga	FALSE	FALSE
Jagn1	7.95056696711109e-133	0.472011118663861	0.622	0.13	2.2462736852179e-128	1	Jagn1	FALSE	FALSE
Thoc3	1.41778114965142e-132	0.400955067566193	0.589	0.117	4.00565708211015e-128	1	Thoc3	FALSE	FALSE
Slc48a1	1.52376436686259e-132	0.688746555985409	0.622	0.133	4.30509146569688e-128	1	Slc48a1	FALSE	FALSE
Ttc27	1.53950129863687e-132	0.27316969337626	0.405	0.06	4.34955301903875e-128	1	Ttc27	FALSE	FALSE
Tnfrsf10b	1.88078321314717e-132	0.250472554063595	0.308	0.037	5.3137768121047e-128	1	Tnfrsf10b	FALSE	TRUE
Phlda3	2.42578709348111e-132	1.00086573122625	0.95	0.339	6.85357627521218e-128	1	Phlda3	FALSE	FALSE
Tnfrsf12a	3.47335841654763e-132	1.08618398086831	0.993	0.42	9.81327953427201e-128	1	Tnfrsf12a	FALSE	FALSE
Enoph1	4.82340052199744e-132	0.297314264969852	0.421	0.065	1.36275534947994e-127	1	Enoph1	FALSE	FALSE
Psmb2	5.53476230604527e-132	0.899233202126612	0.973	0.37	1.56373639432697e-127	1	Psmb2	FALSE	FALSE
Dars	6.05780197195968e-132	0.636074107814724	0.86	0.237	1.71151079113777e-127	1	Dars	FALSE	FALSE
Gnl3	8.43995739584888e-132	0.920397878290849	0.983	0.376	2.38454116304918e-127	1	Gnl3	FALSE	FALSE
Hdgfrp3	9.11151107274913e-132	0.276484792122051	0.438	0.067	2.57427522338381e-127	1	Hdgfrp3	FALSE	FALSE
Mrpl35	1.43490722964887e-131	0.510838908255966	0.753	0.181	4.05404339592695e-127	1	Mrpl35	FALSE	FALSE
Cdv3	1.54460466460126e-131	0.868597713267436	0.963	0.341	4.36397155889793e-127	1	Cdv3	FALSE	FALSE
Ipo5	2.2361902328e-131	0.559405311158906	0.873	0.233	6.31790826472985e-127	1	Ipo5	FALSE	FALSE
Cct5	2.6160176505052e-131	0.971434159281782	0.98	0.399	7.39103466797235e-127	1	Cct5	FALSE	FALSE
Anapc16	2.78602454331836e-131	0.662296803570134	0.883	0.251	7.87135514223737e-127	1	Anapc16	FALSE	FALSE
Eno1	2.87474060842898e-131	0.994116032158949	0.957	0.333	8.12200464099439e-127	1	Eno1	TRUE	TRUE
Esf1	3.90422541050589e-131	0.816129052713776	0.936	0.294	1.10306080523023e-126	1	Esf1	FALSE	FALSE
Snw1	4.18987551535327e-131	0.647931517466483	0.896	0.255	1.18376552935276e-126	1	Snw1	FALSE	FALSE
Eftud2	6.52110959103806e-131	0.434150107160455	0.669	0.146	1.84240909275598e-126	1	Eftud2	FALSE	FALSE
Ppp4c	7.34094660241509e-131	0.470105290542703	0.746	0.175	2.07403764358034e-126	1	Ppp4c	FALSE	FALSE
Ube2i	2.37167422000725e-130	0.869515708993019	0.967	0.358	6.70069117378648e-126	1	Ube2i	FALSE	FALSE
Kars	3.48947449505585e-130	0.49596823933648	0.662	0.149	9.85881229088129e-126	1	Kars	FALSE	FALSE
Ncbp2	4.57697442118833e-130	0.535769365935863	0.719	0.17	1.29313258321834e-125	1	Ncbp2	FALSE	FALSE
2410002F23Rik	6.29254780002041e-130	0.461447104783043	0.669	0.146	1.77783352993977e-125	1	2410002F23Rik	FALSE	FALSE
Psmc4	8.43726707887779e-130	0.693130430507183	0.926	0.276	2.38378106779534e-125	1	Psmc4	FALSE	FALSE
Tsnax	1.07464165359144e-129	0.505662577591204	0.739	0.178	3.03618506389189e-125	1	Tsnax	FALSE	FALSE
Isg20l2	1.14994028268608e-129	0.403516968419777	0.565	0.111	3.24892628067299e-125	1	Isg20l2	FALSE	FALSE
Med10	1.56198129818167e-129	0.461120119038598	0.686	0.155	4.41306576175268e-125	1	Med10	FALSE	FALSE
Taf15	1.57583365527456e-129	0.553794304000881	0.863	0.227	4.45220282624722e-125	1	Taf15	FALSE	FALSE
Med19	1.7335137887729e-129	0.376843246936689	0.542	0.103	4.89769650742006e-125	1	Med19	FALSE	FALSE
Psmc2	1.75958177284413e-129	0.716416259466925	0.93	0.276	4.97134638281652e-125	1	Psmc2	FALSE	FALSE
Psma6	2.12932375812728e-129	0.763304422326103	0.946	0.302	6.015978413837e-125	1	Psma6	FALSE	FALSE
Tbrg1	2.43298520984096e-129	0.762123929039611	0.87	0.256	6.87391311336366e-125	1	Tbrg1	FALSE	FALSE
Hilpda	2.94448284482734e-129	0.447120303852406	0.542	0.104	8.31904738149067e-125	1	Hilpda	FALSE	FALSE
Pgs1	3.17633374887381e-129	0.444944481817435	0.642	0.139	8.97409574069317e-125	1	Pgs1	FALSE	FALSE
Tmem208	4.46509243500578e-129	0.553955831334405	0.786	0.201	1.26152256566218e-124	1	Tmem208	FALSE	FALSE
Tdg	7.59515297289635e-129	0.49476491144631	0.763	0.186	2.14585856943241e-124	1	Tdg	FALSE	FALSE
Mrpl12	9.44055254625216e-129	0.773240947289055	0.936	0.301	2.66723931089262e-124	1	Mrpl12	FALSE	FALSE
Rrp1	1.95438047795969e-128	0.74430861508087	0.923	0.292	5.5217111643795e-124	1	Rrp1	FALSE	FALSE
Rpl7a	2.28064433966189e-128	1.02820907431999	0.997	0.492	6.44350445284673e-124	1	Rpl7a	FALSE	FALSE
Psmc1	2.87116729210474e-128	0.663516770054829	0.87	0.244	8.11190895038352e-124	1	Psmc1	FALSE	FALSE
Exosc8	3.84175484002192e-128	0.37288749117439	0.599	0.121	1.08541099495139e-123	1	Exosc8	FALSE	FALSE
Txnl4a	8.69379014672166e-128	0.510629191770098	0.739	0.177	2.45625653015327e-123	1	Txnl4a	FALSE	FALSE
Txnrd1	1.0121907021477e-127	0.919214038408736	0.97	0.34	2.8597423907779e-123	1	Txnrd1	FALSE	FALSE
Psmb5	1.013578868463e-127	0.815752312054402	0.953	0.318	2.86366437706852e-123	1	Psmb5	FALSE	FALSE
BC026590	1.11256478150474e-127	0.28344086947761	0.408	0.062	3.14332927718533e-123	1	BC026590	FALSE	FALSE
Inip	1.70765718396047e-127	0.268722284120626	0.415	0.063	4.82464384184352e-123	1	Inip	FALSE	FALSE
Diablo	1.756263956979e-127	0.565322754872842	0.816	0.218	4.96197255765276e-123	1	Diablo	FALSE	FALSE
Lrrc47	2.28010511251728e-127	0.402010348064728	0.515	0.097	6.44198097439508e-123	1	Lrrc47	FALSE	FALSE
Gart	2.67743399965119e-127	0.42192977808206	0.635	0.135	7.56455427921451e-123	1	Gart	FALSE	TRUE
Tmem126a	3.02201198886428e-127	0.651343140285002	0.803	0.215	8.53809047213824e-123	1	Tmem126a	FALSE	FALSE
Evi2a	3.1511760312808e-127	0.410459184053075	0.418	0.067	8.90301764117763e-123	1	Evi2a	FALSE	FALSE
Ccdc115	3.73108813259672e-127	0.420282790721819	0.562	0.112	1.05414433010255e-122	1	Ccdc115	FALSE	FALSE
0610009D07Rik	1.23459263910629e-126	0.646758249995687	0.89	0.254	3.48809458326699e-122	1	0610009D07Rik	FALSE	FALSE
Slc19a2	1.36678413550592e-126	0.270541019763427	0.381	0.055	3.86157521804489e-122	1	Slc19a2	FALSE	FALSE
Utp6	1.49106591215824e-126	0.373346395401941	0.508	0.094	4.21270852162068e-122	1	Utp6	FALSE	FALSE
1500012F01Rik	1.49300441674605e-126	1.01612946135818	0.94	0.333	4.21818537863262e-122	1	1500012F01Rik	FALSE	FALSE
Ipo7	1.82157266010797e-126	0.313474407001824	0.448	0.074	5.14648923660305e-122	1	Ipo7	FALSE	FALSE
Cyp20a1	2.15935596493492e-126	0.466484392911436	0.612	0.131	6.10082840773064e-122	1	Cyp20a1	FALSE	FALSE
Rrn3	2.31760556131161e-126	0.42048619276657	0.602	0.125	6.54793099237368e-122	1	Rrn3	FALSE	FALSE
Bola2	2.61635367739457e-126	0.735396118409758	0.92	0.285	7.39198404474287e-122	1	Bola2	FALSE	FALSE
Scn5a	4.51327240611188e-126	0.28233094037392	0.341	0.046	1.27513485289879e-121	1	Scn5a	FALSE	FALSE
1810009A15Rik	7.10308785581088e-126	0.522794438456172	0.709	0.166	2.00683541190225e-121	1	1810009A15Rik	FALSE	FALSE
Farsa	1.99084778475591e-125	0.463709110743436	0.799	0.2	5.62474224627088e-121	1	Farsa	FALSE	FALSE
Eif3i	2.30778814519001e-125	0.861454072442965	0.96	0.37	6.52019384660535e-121	1	Eif3i	FALSE	FALSE
Pim3	4.13549945687432e-125	0.631852318232171	0.799	0.211	1.1684026615507e-120	1	Pim3	FALSE	FALSE
Sf3b3	7.1515075654423e-125	0.469134359920408	0.739	0.179	2.02051543246441e-120	1	Sf3b3	FALSE	FALSE
Utp14a	7.19162754202325e-125	0.499535316069341	0.753	0.185	2.03185052944783e-120	1	Utp14a	FALSE	FALSE
Etf1	7.34008899097605e-125	0.842217007816681	0.97	0.361	2.07379534262046e-120	1	Etf1	FALSE	FALSE
Bloc1s4	8.45012596285352e-125	0.377757063496056	0.599	0.124	2.38741408828501e-120	1	Bloc1s4	FALSE	FALSE
Eda2r	9.08478503454881e-125	0.307132926211253	0.418	0.066	2.56672431581108e-120	1	Eda2r	FALSE	TRUE
Cfdp1	1.09349405803774e-124	0.64738861318689	0.9	0.264	3.08944876217403e-120	1	Cfdp1	FALSE	FALSE
Psmd12	1.52202876973044e-124	0.806306435414569	0.957	0.328	4.30018788311942e-120	1	Psmd12	FALSE	FALSE
Ube2g2	2.35973078497946e-124	0.522114892013725	0.746	0.186	6.66694738680248e-120	1	Ube2g2	FALSE	FALSE
6430548M08Rik	2.82890445597901e-124	0.37522939804446	0.421	0.068	7.99250375947748e-120	1	6430548M08Rik	FALSE	FALSE
Arpc2	3.00758707663655e-124	0.845221188734092	0.963	0.358	8.49733576762126e-120	1	Arpc2	FALSE	FALSE
Magohb	3.8746421295591e-124	0.427275140918799	0.585	0.123	1.09470264086433e-119	1	Magohb	FALSE	FALSE
Knop1	5.17113126535198e-124	0.490692245368381	0.766	0.19	1.4609997163999e-119	1	Knop1	FALSE	FALSE
Syde1	7.10756428082074e-124	0.340492654729264	0.458	0.079	2.00810013626028e-119	1	Syde1	FALSE	FALSE
Eif3j2	8.34567844573421e-124	0.317017052343312	0.435	0.071	2.35790453127329e-119	1	Eif3j2	FALSE	FALSE
Bag5	1.0627419379372e-123	0.421540458752248	0.642	0.14	3.00256479725398e-119	1	Bag5	FALSE	FALSE
U2af2	1.15960836961139e-123	0.614106942857858	0.903	0.266	3.27624152666307e-119	1	U2af2	FALSE	FALSE
Rnf4	1.31781934005431e-123	0.506864870003576	0.799	0.205	3.72323498145544e-119	1	Rnf4	FALSE	FALSE
Fubp1	1.47530661544389e-123	0.859368307969942	0.957	0.355	4.16818378061361e-119	1	Fubp1	FALSE	FALSE
Rangap1	2.41216878292552e-123	0.434926080092263	0.615	0.132	6.81510046239948e-119	1	Rangap1	FALSE	FALSE
Utp3	2.86162961706237e-123	0.582087765785576	0.799	0.214	8.08496215708632e-119	1	Utp3	FALSE	FALSE
Zmynd19	3.05390585945675e-123	0.282948887820735	0.405	0.063	8.62820022472315e-119	1	Zmynd19	FALSE	FALSE
Ets1	3.11994762598623e-123	0.529206653765594	0.625	0.137	8.8147880276989e-119	1	Ets1	TRUE	FALSE
Exosc4	3.43818444027151e-123	0.475332301358927	0.639	0.143	9.7139024990991e-119	1	Exosc4	FALSE	FALSE
Eif3e	8.64279059130929e-123	0.907764560522912	0.99	0.465	2.44184762576261e-118	1	Eif3e	FALSE	FALSE
Rce1	8.64975675357933e-123	0.354847927852326	0.565	0.114	2.44381577558877e-118	1	Rce1	FALSE	FALSE
Hspbp1	9.4531655098409e-123	0.392168985683329	0.585	0.121	2.67080285149535e-118	1	Hspbp1	FALSE	FALSE
Zadh2	1.11214858441664e-122	0.40519916962349	0.522	0.1	3.14215339555232e-118	1	Zadh2	FALSE	FALSE
Cops7a	1.64427994818173e-122	0.491721264562644	0.732	0.181	4.64558413759785e-118	1	Cops7a	FALSE	FALSE
Dcun1d5	1.66006009472355e-122	0.670728293585261	0.933	0.294	4.69016778562245e-118	1	Dcun1d5	FALSE	FALSE
Sept11	1.73167648652536e-122	0.718357193815868	0.943	0.304	4.89250557738011e-118	1	Sept11	FALSE	FALSE
Rtcb	1.82587126464241e-122	0.570342668708988	0.823	0.225	5.1586340839942e-118	1	Rtcb	FALSE	FALSE
Ywhae	1.97789961684705e-122	0.909214053450703	0.993	0.53	5.58815978747796e-118	1	Ywhae	FALSE	FALSE
Psmb3	3.36682724614182e-122	0.925293181480993	0.967	0.367	9.5122970185245e-118	1	Psmb3	FALSE	FALSE
Atp1a1	5.64476198107049e-122	0.665949192261972	0.936	0.281	1.59481460251185e-117	1	Atp1a1	FALSE	TRUE
M6pr	7.35568212429667e-122	0.492833074759771	0.769	0.193	2.07820087057754e-117	1	M6pr	FALSE	TRUE
Tshz1	1.42276746049739e-121	0.5552163672847	0.662	0.155	4.01974490614329e-117	1	Tshz1	FALSE	FALSE
Ppp1r8	1.91768894549434e-121	0.350348119503557	0.492	0.09	5.41804657770515e-117	1	Ppp1r8	FALSE	FALSE
Mrps6	5.78914719175363e-121	0.457803438716849	0.702	0.167	1.63560775608615e-116	1	Mrps6	FALSE	FALSE
Yars2	8.64698626120237e-121	0.361534672741564	0.482	0.088	2.4430330283775e-116	1	Yars2	FALSE	FALSE
Ddr2	1.0006258867198e-120	0.428725944121955	0.575	0.12	2.82706831774944e-116	1	Ddr2	FALSE	FALSE
Ppp1r11	1.17822808269816e-120	0.573070560571675	0.809	0.22	3.32884780204711e-116	1	Ppp1r11	FALSE	FALSE
Phax	2.55303543716901e-120	0.48448125064034	0.716	0.176	7.2130910206336e-116	1	Phax	FALSE	FALSE
Gdnf	2.93052837717392e-120	0.342003998610229	0.391	0.061	8.27962182402947e-116	1	Gdnf	FALSE	FALSE
Polr1d	3.49637731931922e-120	0.860715521861838	0.987	0.408	9.8783148402726e-116	1	Polr1d	FALSE	FALSE
Ubfd1	3.73133593155923e-120	0.42738652720669	0.702	0.166	1.05421434074343e-115	1	Ubfd1	FALSE	FALSE
Tgs1	6.24332838029679e-120	0.408495876823282	0.676	0.155	1.76392756728525e-115	1	Tgs1	FALSE	FALSE
D17Wsu104e	7.41894580047069e-120	0.552550807268528	0.796	0.211	2.09607475700698e-115	1	D17Wsu104e	FALSE	FALSE
Tbc1d15	8.25892584369652e-120	0.485922513858781	0.706	0.171	2.33339431861958e-115	1	Tbc1d15	FALSE	FALSE
Ddx31	9.79314454911472e-120	0.264850937251119	0.355	0.051	2.76685712946138e-115	1	Ddx31	FALSE	FALSE
Sqle	1.21431768487728e-119	0.407659611172128	0.542	0.106	3.43081175508378e-115	1	Sqle	FALSE	FALSE
Dnajc8	1.41465540728974e-119	0.687267788866445	0.936	0.302	3.99682592221571e-115	1	Dnajc8	FALSE	FALSE
Dhx9	1.82240941969965e-119	0.470344991600017	0.722	0.176	5.14885333347743e-115	1	Dhx9	FALSE	FALSE
Psmd2	2.09563453062536e-119	0.697886889467531	0.94	0.297	5.92079623937584e-115	1	Psmd2	FALSE	FALSE
Noa1	3.5901520084155e-119	0.368340528094915	0.498	0.094	1.01432564693763e-114	1	Noa1	FALSE	FALSE
Myc	6.22931927730452e-119	0.747060811722413	0.916	0.289	1.75996957541685e-114	1	Myc	TRUE	FALSE
Ddx49	7.36036279906489e-119	0.39085192684013	0.582	0.124	2.0795233016198e-114	1	Ddx49	FALSE	FALSE
Ppp2r2a	7.54662535602828e-119	0.612768305921882	0.926	0.284	2.13214806183867e-114	1	Ppp2r2a	FALSE	FALSE
Prdx1	8.98587571225971e-119	0.942813607029886	0.99	0.516	2.53877946498473e-114	1	Prdx1	FALSE	FALSE
Tmem167	1.13791482183733e-118	0.623405336019014	0.873	0.256	3.214950746137e-114	1	Tmem167	FALSE	FALSE
Prpf38a	1.25037312456296e-118	0.437044886030563	0.716	0.172	3.53267918882774e-114	1	Prpf38a	FALSE	FALSE
Cnbp	1.38542605177158e-118	0.925378277454182	1	0.605	3.91424422407024e-114	1	Cnbp	TRUE	FALSE
Smndc1	1.64214820701334e-118	0.424114075932094	0.632	0.142	4.63956132927478e-114	1	Smndc1	FALSE	FALSE
Eif2b1	1.98817116160417e-118	0.385275988863958	0.559	0.117	5.61717998288027e-114	1	Eif2b1	FALSE	FALSE
Tmed9	2.09055593699075e-118	0.731361527511785	0.977	0.343	5.90644768877998e-114	1	Tmed9	FALSE	TRUE
Txndc9	2.2065520136328e-118	0.584429172911201	0.853	0.247	6.23417140411674e-114	1	Txndc9	FALSE	FALSE
Ywhab	2.21216334437532e-118	0.703426540416789	0.93	0.305	6.25002509686359e-114	1	Ywhab	FALSE	FALSE
Ythdf2	2.80654214498036e-118	0.579310549691272	0.823	0.23	7.92932352221303e-114	1	Ythdf2	FALSE	FALSE
Cmtm7	3.35378515414309e-118	0.397285418233369	0.545	0.112	9.47544919600047e-114	1	Cmtm7	FALSE	FALSE
Mars	3.62948580328582e-118	0.370302227992606	0.625	0.137	1.02543862400234e-113	1	Mars	FALSE	FALSE
Snhg12	4.6419192608306e-118	0.712750112179645	0.766	0.208	1.31148144876247e-113	1	Snhg12	FALSE	FALSE
Atf6b	7.31201141843034e-118	0.356584959312485	0.518	0.101	2.06586258604912e-113	1	Atf6b	TRUE	FALSE
Smu1	7.74207708730935e-118	0.503045580383331	0.776	0.203	2.18736903947751e-113	1	Smu1	FALSE	FALSE
AU019823	9.94836585221119e-118	0.381521923952993	0.528	0.105	2.81071180422523e-113	1	AU019823	FALSE	FALSE
1110008F13Rik	1.17496198597753e-117	0.587283314771741	0.846	0.238	3.31962009898231e-113	1	1110008F13Rik	FALSE	FALSE
Nomo1	1.28198803148267e-117	0.359706840857447	0.532	0.106	3.622000785348e-113	1	Nomo1	FALSE	FALSE
Itgb1	1.30765157230649e-117	0.839405587251989	0.98	0.39	3.69450798723753e-113	1	Itgb1	FALSE	TRUE
Rer1	1.52068685848297e-117	0.602360538964741	0.93	0.285	4.29639658127192e-113	1	Rer1	FALSE	FALSE
Xrn2	2.10919558925879e-117	0.621371502734121	0.913	0.279	5.95911029833285e-113	1	Xrn2	FALSE	FALSE
Blnk	2.15284908423376e-117	1.15196337642294	0.488	0.099	6.08244451768564e-113	1	Blnk	FALSE	FALSE
Wbp11	2.19953060968961e-117	0.449071836385811	0.823	0.218	6.21433383155605e-113	1	Wbp11	FALSE	FALSE
Rae1	2.20427161562014e-117	0.477219122301811	0.719	0.178	6.22772859561159e-113	1	Rae1	FALSE	FALSE
Mzt1	2.24329733829167e-117	0.39288002059235	0.619	0.137	6.33798796987547e-113	1	Mzt1	FALSE	FALSE
Ube2w	6.02084584368446e-117	0.419670147939219	0.699	0.168	1.70106957621617e-112	1	Ube2w	FALSE	FALSE
Uchl5	6.9779075078679e-117	0.324691174185124	0.535	0.107	1.97146820819792e-112	1	Uchl5	FALSE	FALSE
Dhx29	7.64120854468407e-117	0.32575371315502	0.488	0.092	2.15887065012959e-112	1	Dhx29	FALSE	FALSE
Carhsp1	1.14816229890487e-116	0.510402906939269	0.732	0.185	3.24390294309594e-112	1	Carhsp1	FALSE	FALSE
Prkrip1	3.07371367556499e-116	0.38562001299822	0.575	0.123	8.68416324757376e-112	1	Prkrip1	FALSE	FALSE
Ddost	3.68790394549914e-116	0.493362600595747	0.799	0.212	1.04194350172187e-111	1	Ddost	FALSE	FALSE
H2-Ke2	5.35972115025114e-116	0.591377961006333	0.856	0.245	1.51428201658045e-111	1	H2-Ke2	FALSE	FALSE
Gpank1	1.51558825632864e-115	0.288265166361661	0.408	0.067	4.28199150060531e-111	1	Gpank1	FALSE	FALSE
Trappc4	2.0723342944997e-115	0.519078477915582	0.769	0.205	5.85496608225001e-111	1	Trappc4	FALSE	FALSE
Vps36	2.60777994322771e-115	0.561222069829999	0.786	0.21	7.36776067360126e-111	1	Vps36	FALSE	FALSE
Prmt1	2.86140121734962e-115	0.796762970142068	0.98	0.373	8.08431685937787e-111	1	Prmt1	FALSE	FALSE
Mgat2	3.62836711385823e-115	0.523804880799779	0.746	0.194	1.02512256067837e-110	1	Mgat2	FALSE	TRUE
Rbm8a	4.98004298796374e-115	0.763827494744821	0.957	0.345	1.4070115453894e-110	1	Rbm8a	FALSE	FALSE
Tmod3	5.42914001031186e-115	0.347980305182027	0.545	0.111	1.53389492711341e-110	1	Tmod3	FALSE	FALSE
Ssbp1	8.11509492539677e-115	0.511947466484664	0.826	0.228	2.29275776927235e-110	1	Ssbp1	FALSE	FALSE
Rbm27	9.37482130758423e-115	0.456628600724981	0.739	0.186	2.64866826403177e-110	1	Rbm27	FALSE	FALSE
Cd63	1.02461411987949e-114	1.00451968469944	1	0.565	2.89484227289552e-110	1	Cd63	FALSE	TRUE
Fkbp1a	1.40527274859323e-114	0.833064583528018	0.967	0.405	3.97031709660045e-110	1	Fkbp1a	FALSE	FALSE
Ahsa1	1.4718667723482e-114	0.635757116066523	0.903	0.277	4.15846519191536e-110	1	Ahsa1	FALSE	FALSE
Smarcc1	1.533635568192e-114	0.509741660500172	0.763	0.199	4.33298057081286e-110	1	Smarcc1	FALSE	FALSE
Gnb2l1	1.60065440876976e-114	0.900884621791934	1	0.581	4.52232890109721e-110	1	Gnb2l1	FALSE	TRUE
Tmem33	3.90923116995433e-114	0.504657458243351	0.739	0.19	1.1044750824472e-109	1	Tmem33	FALSE	FALSE
Tmem115	6.40953373619784e-114	0.336325720612189	0.518	0.103	1.81088556648798e-109	1	Tmem115	FALSE	FALSE
Msn	6.85709052426278e-114	0.718918684705077	0.923	0.298	1.93733378581996e-109	1	Msn	FALSE	FALSE
Mrpl49	1.3990630695241e-113	0.374849858146556	0.522	0.106	3.95277289032645e-109	1	Mrpl49	FALSE	FALSE
Psmd3	1.58903882152419e-113	0.629081268369484	0.916	0.288	4.48951138245228e-109	1	Psmd3	FALSE	FALSE
Sart1	2.24535598623104e-113	0.400660193995695	0.676	0.162	6.34380426789855e-109	1	Sart1	FALSE	FALSE
Atp6v1c1	2.78257212786561e-113	0.378281623778802	0.559	0.119	7.8616010328587e-109	1	Atp6v1c1	FALSE	FALSE
Eif1ax	2.8712432167107e-113	0.733333435028947	0.946	0.337	8.11212346017273e-109	1	Eif1ax	FALSE	FALSE
Comtd1	3.76076240821673e-113	0.310289555369968	0.391	0.065	1.06252820319347e-108	1	Comtd1	FALSE	FALSE
Wdr18	3.88414859235916e-113	0.39697260854491	0.612	0.138	1.09738850179923e-108	1	Wdr18	FALSE	FALSE
Cited2	5.43202656086714e-113	0.745289947511081	0.876	0.277	1.53471046424179e-108	1	Cited2	TRUE	FALSE
Polr2b	6.26196117900419e-113	0.351155648722047	0.508	0.102	1.76919189190405e-108	1	Polr2b	FALSE	FALSE
Csnk2b	6.71277509091024e-113	0.603659130569023	0.836	0.249	1.89656034643487e-108	1	Csnk2b	FALSE	FALSE
Cct8	6.7400476782331e-113	0.756353248094241	0.973	0.363	1.9042656705312e-108	1	Cct8	FALSE	FALSE
Hspe1	7.37091982500164e-113	0.816093635861426	1	0.474	2.08250597815771e-108	1	Hspe1	FALSE	FALSE
Polr2f	8.19922505728302e-113	0.594665629363484	0.88	0.263	2.31652705543417e-108	1	Polr2f	FALSE	FALSE
Rbmxl1	9.11691682843591e-113	0.497450271305591	0.763	0.204	2.575802511538e-108	1	Rbmxl1	FALSE	FALSE
Nudt21	9.63541718826512e-113	0.469503096553924	0.783	0.204	2.72229441820054e-108	1	Nudt21	FALSE	FALSE
A430005L14Rik	1.07810284810091e-112	0.39398479645696	0.552	0.116	3.04596397673951e-108	1	A430005L14Rik	FALSE	FALSE
Eprs	1.42352659745496e-112	0.815880993634452	0.987	0.444	4.02188969578948e-108	1	Eprs	FALSE	TRUE
Cops8	1.4882574957265e-112	0.555919952614154	0.873	0.262	4.20477390267609e-108	1	Cops8	FALSE	FALSE
Cebpg	3.18213542014127e-112	0.588494929505281	0.883	0.268	8.99048720252513e-108	1	Cebpg	TRUE	FALSE
Tmem11	3.59149378805736e-112	0.514590127910802	0.856	0.245	1.01470473993984e-107	1	Tmem11	FALSE	FALSE
Ttc9c	3.7549616400327e-112	0.293164450967463	0.452	0.082	1.06088931215844e-107	1	Ttc9c	FALSE	FALSE
Gpc4	4.14347396985851e-112	0.340654567619483	0.462	0.085	1.17065570070413e-107	1	Gpc4	FALSE	TRUE
Hspa14	4.21864857358809e-112	0.37286449798077	0.518	0.106	1.19189478149584e-107	1	Hspa14	FALSE	FALSE
Ptges3	4.8106840192639e-112	0.783925103864099	0.977	0.38	1.35916255596263e-107	1	Ptges3	FALSE	FALSE
Srsf3	5.45839353036071e-112	0.880720919123078	0.987	0.566	1.54215992413281e-107	1	Srsf3	FALSE	FALSE
Mrps31	7.15797636961203e-112	0.371883560679661	0.515	0.105	2.02234306370649e-107	1	Mrps31	FALSE	FALSE
Ube2l3	9.56952959946436e-112	0.648147620746254	0.916	0.296	2.70367919773666e-107	1	Ube2l3	FALSE	FALSE
Gtf2e2	9.57756447973409e-112	0.364353079851521	0.545	0.115	2.70594929245927e-107	1	Gtf2e2	FALSE	FALSE
Txn1	1.05070854157417e-111	0.914368135939069	0.98	0.422	2.96856684250952e-107	1	Txn1	FALSE	FALSE
Zfp830	1.35693684663616e-111	0.31989379397053	0.619	0.137	3.83375367280115e-107	1	Zfp830	FALSE	FALSE
Luzp1	1.98937894685654e-111	0.451206407405864	0.759	0.198	5.62059233855379e-107	1	Luzp1	FALSE	FALSE
Cnot11	2.08079931195195e-111	0.331529458716808	0.495	0.098	5.87888229605783e-107	1	Cnot11	FALSE	FALSE
Tmem97	2.99582692780793e-111	0.366441431420315	0.441	0.081	8.46410981913576e-107	1	Tmem97	FALSE	FALSE
Rexo4	7.80386128087516e-111	0.387954035027399	0.542	0.115	2.20482492768566e-106	1	Rexo4	FALSE	FALSE
Psmg2	1.18789514990522e-110	0.393660789095153	0.565	0.124	3.35616016702723e-106	1	Psmg2	FALSE	FALSE
Gabpb1	1.1887772121197e-110	0.319903892196261	0.508	0.1	3.3586522574018e-106	1	Gabpb1	FALSE	FALSE
Pgd	1.28395546972359e-110	0.515098845950656	0.589	0.134	3.62755938861007e-106	1	Pgd	FALSE	FALSE
Trnt1	1.48573065254996e-110	0.381893670388302	0.632	0.147	4.1976348126494e-106	1	Trnt1	FALSE	FALSE
Tfrc	1.96453172252275e-110	0.327503446240137	0.756	0.189	5.55039147564352e-106	1	Tfrc	FALSE	TRUE
Prpf31	2.18775856112913e-110	0.387229443106004	0.592	0.134	6.18107426275814e-106	1	Prpf31	FALSE	FALSE
Cers5	2.33955489299803e-110	0.334113314918595	0.512	0.103	6.60994443918733e-106	1	Cers5	FALSE	FALSE
Eif3j1	2.5749817304907e-110	0.816990340848471	0.97	0.401	7.27509588315538e-106	1	Eif3j1	FALSE	FALSE
Polr2m	2.68727546873823e-110	0.587785461174218	0.916	0.291	7.59235938182611e-106	1	Polr2m	FALSE	FALSE
Pabpc1	2.99727623957971e-110	0.87117108192085	0.99	0.603	8.46820455968455e-106	1	Pabpc1	FALSE	FALSE
Stip1	3.03205257706582e-110	0.605460550166531	0.893	0.269	8.56645814598406e-106	1	Stip1	FALSE	FALSE
St13	3.92011928969185e-110	0.784499411998299	0.963	0.375	1.10755130291664e-105	1	St13	FALSE	FALSE
Vps35	5.37372974241294e-110	0.4792159885083	0.759	0.203	1.51823986412393e-105	1	Vps35	FALSE	FALSE
Eea1	9.29175568224665e-110	0.526049489021407	0.736	0.195	2.62519973290515e-105	1	Eea1	FALSE	FALSE
Abhd17c	9.40038451128836e-110	0.293893826559235	0.375	0.061	2.6558906359743e-105	1	Abhd17c	FALSE	FALSE
Zfp622	1.42648648850741e-109	0.429679349091041	0.689	0.17	4.03025227597999e-105	1	Zfp622	FALSE	FALSE
Banf1	1.64786827794299e-109	0.57952033188394	0.863	0.257	4.65572224567234e-105	1	Banf1	FALSE	FALSE
Vdac3	1.76488983202798e-109	0.705061218159899	0.89	0.302	4.98634324242864e-105	1	Vdac3	FALSE	FALSE
Elavl1	1.82085161971877e-109	0.631679994095787	0.886	0.282	5.14445208119143e-105	1	Elavl1	FALSE	FALSE
Trp53	1.93455723470241e-109	0.708209150624937	0.93	0.315	5.46570455520473e-105	1	Trp53	TRUE	FALSE
Metap1	1.94128586100475e-109	0.342303850625482	0.575	0.126	5.48471494309673e-105	1	Metap1	FALSE	FALSE
Emc7	2.42981554555441e-109	0.527814900567456	0.86	0.255	6.86495786085488e-105	1	Emc7	FALSE	FALSE
Slmo2	2.61884637898578e-109	0.49742215744472	0.779	0.213	7.39902667454854e-105	1	Slmo2	FALSE	FALSE
Arhgdia	4.18264213077142e-109	0.690337683237235	0.916	0.31	1.18172188120685e-104	1	Arhgdia	FALSE	FALSE
Emg1	4.39279543499458e-109	0.659537575509491	0.923	0.315	1.24109649424902e-104	1	Emg1	FALSE	FALSE
Adss	5.72885401715248e-109	0.650022730163432	0.913	0.309	1.61857312546609e-104	1	Adss	FALSE	FALSE
Serp1	6.94837208077743e-109	0.525721529508717	0.896	0.269	1.96312356398205e-104	1	Serp1	FALSE	FALSE
Cdc16	8.96917038489761e-109	0.397327843715877	0.639	0.153	2.53405970884512e-104	1	Cdc16	FALSE	FALSE
Ptbp1	9.26244934120997e-109	0.496010613393938	0.819	0.23	2.61691981237205e-104	1	Ptbp1	FALSE	FALSE
Ncln	9.30945678858627e-109	0.376790600175402	0.595	0.136	2.63020082647928e-104	1	Ncln	FALSE	TRUE
Immt	9.63410257784307e-109	0.559025180524978	0.89	0.271	2.721923001318e-104	1	Immt	FALSE	FALSE
Trim28	1.1185573252057e-108	0.509280258496744	0.789	0.222	3.16026001090367e-104	1	Trim28	FALSE	TRUE
Dtymk	1.32208766088643e-108	0.465071367729299	0.742	0.194	3.73529426830243e-104	1	Dtymk	FALSE	FALSE
Hdgf	1.32470871934021e-108	0.846504908971144	0.98	0.456	3.74269954475189e-104	1	Hdgf	TRUE	FALSE
Psma5	1.35312009826901e-108	0.668923629348086	0.936	0.312	3.82297021363945e-104	1	Psma5	FALSE	FALSE
Necap1	1.39839781821681e-108	0.28816753440803	0.441	0.081	3.95089335580796e-104	1	Necap1	FALSE	FALSE
Tsg101	1.46989294797026e-108	0.509289003848079	0.742	0.201	4.15288854590037e-104	1	Tsg101	FALSE	FALSE
Slc7a11	1.56292467559543e-108	0.290370491330016	0.258	0.031	4.41573108595978e-104	1	Slc7a11	FALSE	FALSE
Psmd7	1.68599302453798e-108	0.771061615581106	0.967	0.396	4.76343609222715e-104	1	Psmd7	FALSE	FALSE
Ptpn12	2.4967613907251e-108	0.522533478015579	0.769	0.213	7.05409995721562e-104	1	Ptpn12	FALSE	FALSE
Mrpl19	4.23039568784493e-108	0.336743028829489	0.582	0.129	1.19521369368683e-103	1	Mrpl19	FALSE	FALSE
Fkbp4	5.92820194808901e-108	0.707439366254205	0.903	0.304	1.67489489639359e-103	1	Fkbp4	FALSE	FALSE
Btf3	1.61950233522636e-107	0.845574233389949	0.997	0.542	4.57557994771504e-103	1	Btf3	FALSE	FALSE
Zc3h15	1.73993275522589e-107	0.62841220508283	0.916	0.302	4.91583201333972e-103	1	Zc3h15	FALSE	FALSE
Apba3	1.98389504536669e-107	0.334458429650735	0.552	0.118	5.6050986716745e-103	1	Apba3	FALSE	FALSE
D2Wsu81e	2.17384865252843e-107	0.334641613834503	0.441	0.082	6.14177459798858e-103	1	D2Wsu81e	FALSE	FALSE
Myef2	2.47260539528831e-107	0.339997012551068	0.482	0.096	6.98585202330806e-103	1	Myef2	TRUE	FALSE
Psmc6	2.82053013434258e-107	0.732117942547025	0.967	0.37	7.9688437885581e-103	1	Psmc6	FALSE	FALSE
Hnrnpu	3.03287546242051e-107	0.818016497332991	0.993	0.646	8.56878304397666e-103	1	Hnrnpu	FALSE	TRUE
Smco4	3.06736790994972e-107	0.323378878122269	0.421	0.077	8.66623455598093e-103	1	Smco4	FALSE	FALSE
Golga7	3.82627525017604e-107	0.423282029405385	0.689	0.176	1.08103754643224e-102	1	Golga7	FALSE	FALSE
Lsm14a	3.93791368136358e-107	0.381135931612774	0.769	0.202	1.11257875239565e-102	1	Lsm14a	FALSE	FALSE
Fam162a	4.44123271873182e-107	0.620320420519469	0.833	0.249	1.2547814800233e-102	1	Fam162a	FALSE	FALSE
Eif3a	7.16108630302541e-107	0.837982083976545	0.993	0.492	2.02322171319377e-102	1	Eif3a	FALSE	FALSE
Eaf1	1.11105593727195e-106	0.344205357825648	0.455	0.087	3.13906633957444e-102	1	Eaf1	FALSE	FALSE
2700029M09Rik	1.24056976233073e-106	0.376920547727552	0.662	0.161	3.504981749513e-102	1	2700029M09Rik	FALSE	FALSE
Usp14	1.97364813371211e-106	0.496125737678261	0.819	0.233	5.57614807217681e-102	1	Usp14	FALSE	FALSE
Ubl4	2.14140549432972e-106	0.416791256340399	0.595	0.14	6.05011294312975e-102	1	Ubl4	FALSE	FALSE
Gadd45gip1	2.24041578423685e-106	0.605019781555349	0.799	0.238	6.32984671520437e-102	1	Gadd45gip1	FALSE	FALSE
Cebpa	2.5510645010747e-106	0.305890723266749	0.431	0.078	7.20752253488636e-102	1	Cebpa	TRUE	FALSE
Mrpl21	4.01775535830173e-106	0.506774572275932	0.793	0.226	1.13513642138099e-101	1	Mrpl21	FALSE	FALSE
Wars	4.23622998231557e-106	0.278890850894149	0.435	0.081	1.19686205690362e-101	1	Wars	FALSE	FALSE
Rbbp7	4.61840957762573e-106	0.708778763608328	0.95	0.347	1.3048392579666e-101	1	Rbbp7	FALSE	FALSE
Gemin5	8.80841673080695e-106	0.278412571698109	0.405	0.071	2.48864197895489e-101	1	Gemin5	FALSE	FALSE
Dnaja2	1.00036591569377e-105	0.720869001629179	0.963	0.382	2.82633382160962e-101	1	Dnaja2	FALSE	FALSE
Sec13	1.1358805470131e-105	0.456184888397912	0.726	0.191	3.20920330947612e-101	1	Sec13	FALSE	FALSE
Ssr2	1.1937997206774e-105	0.544669971098725	0.876	0.262	3.37284235082987e-101	1	Ssr2	FALSE	TRUE
Slc39a10	1.84680366943634e-105	0.365698736764664	0.495	0.101	5.2177744072585e-101	1	Slc39a10	FALSE	TRUE
Impdh1	1.99960401277548e-105	0.346661511309092	0.441	0.084	5.64948121729458e-101	1	Impdh1	FALSE	FALSE
Vbp1	2.01813032168465e-105	0.44377691473949	0.763	0.209	5.70182359785563e-101	1	Vbp1	FALSE	FALSE
Ube2j2	2.22056312311174e-105	0.56155265705255	0.846	0.261	6.27375699172761e-101	1	Ube2j2	FALSE	FALSE
Vimp	2.60129231228619e-105	0.485372279363653	0.759	0.207	7.34943116990217e-101	1	Vimp	FALSE	FALSE
Tsr3	3.46748442221239e-105	0.333468522818774	0.582	0.131	9.79668373807668e-101	1	Tsr3	FALSE	FALSE
Rrad	3.72889548127705e-105	0.955600718680995	0.495	0.107	1.0535248403252e-100	1	Rrad	FALSE	FALSE
Get4	4.38433328937756e-105	0.394698755273948	0.632	0.154	1.23870568424784e-100	1	Get4	FALSE	FALSE
Commd6	5.72263649169081e-105	0.354304724601428	0.585	0.134	1.61681648799741e-100	1	Commd6	FALSE	FALSE
Hccs	6.8483645446123e-105	0.316483238888989	0.562	0.124	1.93486843478931e-100	1	Hccs	FALSE	FALSE
Srpk1	8.18831301808224e-105	0.484604263147152	0.806	0.229	2.31344407699878e-100	1	Srpk1	FALSE	FALSE
Clptm1	1.30923732969286e-104	0.383171708881913	0.686	0.172	3.69898822758124e-100	1	Clptm1	FALSE	TRUE
Rpl34	1.35152133560925e-104	0.846960864708797	0.993	0.592	3.81845322949683e-100	1	Rpl34	FALSE	TRUE
Nus1	1.61827960788419e-104	0.347040441759397	0.595	0.138	4.57212537615519e-100	1	Nus1	FALSE	FALSE
Sec11a	2.15157003595652e-104	0.525299324624007	0.833	0.245	6.07883082258797e-100	1	Sec11a	FALSE	FALSE
Hnrnpab	2.56911198723613e-104	0.696769154019675	0.967	0.353	7.25851209753824e-100	1	Hnrnpab	TRUE	FALSE
Dnaja3	2.6902459361927e-104	0.320379575998715	0.585	0.133	7.60075184352525e-100	1	Dnaja3	FALSE	FALSE
Eri1	3.98236999666764e-104	0.314672364980107	0.452	0.087	1.12513899515851e-99	1	Eri1	FALSE	FALSE
Cers2	4.06920664208902e-104	0.579412724562161	0.886	0.284	1.14967295258941e-99	1	Cers2	FALSE	FALSE
Ykt6	4.60425712085572e-104	0.332902264917803	0.522	0.112	1.30084076435537e-99	1	Ykt6	FALSE	FALSE
1110004F10Rik	4.68599408473238e-104	0.623956732228747	0.896	0.296	1.32393390875944e-99	1	1110004F10Rik	FALSE	FALSE
Rpl4	5.50512772826951e-104	0.842860825789087	1	0.595	1.55536373706799e-99	1	Rpl4	FALSE	TRUE
Wdr61	1.03293988801552e-103	0.46330746694373	0.742	0.203	2.91836506561026e-99	1	Wdr61	FALSE	FALSE
Ccdc101	1.18546307118007e-103	0.328093650243185	0.475	0.095	3.34928881500505e-99	1	Ccdc101	FALSE	FALSE
Rnmtl1	2.26603326099528e-103	0.281161385387425	0.438	0.082	6.40222377228995e-99	1	Rnmtl1	FALSE	FALSE
Lonp1	2.27967732769554e-103	0.46582279613538	0.669	0.174	6.44077235393822e-99	1	Lonp1	FALSE	FALSE
Mgme1	3.17772158151442e-103	0.281612261776441	0.391	0.067	8.97801678425268e-99	1	Mgme1	FALSE	FALSE
Nudcd1	5.80943024594547e-103	0.289710193960063	0.371	0.063	1.64133832738697e-98	1	Nudcd1	FALSE	FALSE
Eed	5.89942048280776e-103	0.303811342353064	0.589	0.134	1.66676326900768e-98	1	Eed	FALSE	FALSE
Anxa5	6.27690475624576e-103	0.84185593856831	0.977	0.431	1.77341390078211e-98	1	Anxa5	FALSE	FALSE
Psma1	7.82088415436576e-103	0.66710716127545	0.946	0.331	2.20963440013296e-98	1	Psma1	FALSE	FALSE
Pdcd6ip	1.6129920394883e-102	0.438126444925009	0.742	0.204	4.5571864091663e-98	1	Pdcd6ip	FALSE	FALSE
Riok1	2.1937844822661e-102	0.303041787919458	0.512	0.107	6.19809929774642e-98	1	Riok1	FALSE	FALSE
Vps4b	2.39845262934112e-102	0.352574972812315	0.645	0.158	6.77634821367748e-98	1	Vps4b	FALSE	FALSE
Pfn1	3.82117208744193e-102	0.844709832771599	0.99	0.561	1.07959574986497e-97	1	Pfn1	FALSE	FALSE
Cpsf2	5.73610038139099e-102	0.330137104785122	0.528	0.116	1.6206204407544e-97	1	Cpsf2	FALSE	FALSE
Spire1	5.77311801123866e-102	0.293302979981067	0.425	0.079	1.63107903171526e-97	1	Spire1	FALSE	FALSE
Nabp1	7.91200197662975e-102	0.273193451706889	0.445	0.083	2.2353779184572e-97	1	Nabp1	FALSE	FALSE
Pold2	8.69825401211255e-102	0.340317147546005	0.485	0.1	2.45751770604216e-97	1	Pold2	FALSE	FALSE
Ak2	1.24094733740036e-101	0.502219567570545	0.799	0.231	3.50604851235725e-97	1	Ak2	FALSE	FALSE
Agpat6	2.08627418641936e-101	0.340653659316768	0.639	0.155	5.89435045889062e-97	1	Agpat6	FALSE	FALSE
Cdk4	2.44994835560371e-101	0.62283348672669	0.856	0.272	6.92183908908716e-97	1	Cdk4	FALSE	FALSE
Pfdn2	2.56661969083548e-101	0.690372254064496	0.97	0.375	7.25147061251748e-97	1	Pfdn2	FALSE	FALSE
Pcna	3.16935257747906e-101	0.356104925215498	0.609	0.143	8.95437183715158e-97	1	Pcna	FALSE	TRUE
0610037L13Rik	3.57180454033966e-101	0.410856497575859	0.699	0.185	1.00914193678217e-96	1	0610037L13Rik	FALSE	FALSE
Srp54b	4.09231269629909e-101	0.289353197327523	0.485	0.098	1.15620110608538e-96	1	Srp54b	FALSE	FALSE
Pelo	4.27927334067975e-101	0.304541821401874	0.455	0.09	1.20902309694225e-96	1	Pelo	FALSE	FALSE
Eml4	5.20659585791227e-101	0.302993340681123	0.542	0.119	1.47101952773595e-96	1	Eml4	FALSE	FALSE
Brk1	6.43807587142614e-101	0.539113526052495	0.86	0.267	1.81894957595403e-96	1	Brk1	FALSE	FALSE
Fip1l1	7.36690919997085e-101	0.465945825739482	0.816	0.239	2.08137285626776e-96	1	Fip1l1	FALSE	FALSE
Snrpd2	1.17173965431694e-100	0.714328101369424	0.95	0.37	3.31051604534164e-96	1	Snrpd2	FALSE	TRUE
Taf12	1.21519817926413e-100	0.387838670559778	0.652	0.165	3.43329941587493e-96	1	Taf12	TRUE	FALSE
Polr2k	1.25246442961824e-100	0.486239179304745	0.819	0.243	3.53858775300041e-96	1	Polr2k	FALSE	FALSE
Psmb4	1.29410663622676e-100	0.69933133329151	0.94	0.356	3.65623947933146e-96	1	Psmb4	FALSE	FALSE
Cd151	1.56754509751939e-100	0.492044880251079	0.763	0.212	4.42878516402152e-96	1	Cd151	FALSE	TRUE
Rpl5	1.86528486966532e-100	0.817939351211189	1	0.57	5.26998934226543e-96	1	Rpl5	FALSE	FALSE
Dctpp1	2.07486344885657e-100	0.466180769493778	0.649	0.165	5.86211170205447e-96	1	Dctpp1	FALSE	FALSE
Eif1	2.28414051052954e-100	0.863723671975783	1	0.607	6.45338218439912e-96	1	Eif1	FALSE	FALSE
Ube2d3	2.65419656528599e-100	0.809054717180569	0.99	0.54	7.49890155590252e-96	1	Ube2d3	FALSE	FALSE
Zmpste24	2.72289359941867e-100	0.282452610806183	0.498	0.104	7.69299128643757e-96	1	Zmpste24	FALSE	FALSE
Atg5	2.74197733945437e-100	0.304014189617048	0.522	0.114	7.74690857716044e-96	1	Atg5	FALSE	FALSE
Emc6	3.04212507431346e-100	0.532358178102604	0.856	0.27	8.59491597245783e-96	1	Emc6	FALSE	FALSE
Zwint	3.40729705342669e-100	0.4836088783127	0.669	0.174	9.62663636504644e-96	1	Zwint	FALSE	FALSE
Tmed7	3.44015920172099e-100	0.468510982599404	0.783	0.224	9.71948179262232e-96	1	Tmed7	FALSE	FALSE
Hiat1	3.48366004026508e-100	0.38248960543289	0.642	0.159	9.84238471176093e-96	1	Hiat1	FALSE	FALSE
Map2k1	3.97688567356743e-100	0.475899732546139	0.645	0.169	1.123589509353e-95	1	Map2k1	FALSE	FALSE
Gdi2	5.01598313841458e-100	0.636252053097223	0.93	0.323	1.41716571609627e-95	1	Gdi2	FALSE	FALSE
Otud6b	5.70538965407276e-100	0.329615240939079	0.622	0.151	1.61194373896518e-95	1	Otud6b	FALSE	FALSE
Txnl1	8.54567927374229e-100	0.712477604823112	0.98	0.427	2.41441076521041e-95	1	Txnl1	FALSE	FALSE
Ccdc25	9.94718080884866e-100	0.279934709999807	0.559	0.125	2.81037699392401e-95	1	Ccdc25	FALSE	FALSE
Pvr	1.5853692000691e-99	0.547115736601322	0.816	0.247	4.47914360095522e-95	1	Pvr	FALSE	FALSE
Prmt7	1.6872442026153e-99	0.348408482381915	0.605	0.145	4.766971045649e-95	1	Prmt7	FALSE	FALSE
Tomm5	1.87435818436075e-99	0.640537174333046	0.833	0.267	5.29562417827442e-95	1	Tomm5	FALSE	FALSE
Slc16a1	1.97925234867063e-99	0.366980647331502	0.592	0.14	5.59198166069914e-95	1	Slc16a1	FALSE	FALSE
Cnot2	1.99480222617258e-99	0.363682010282718	0.669	0.172	5.6359147296054e-95	1	Cnot2	FALSE	FALSE
Sft2d1	4.36081318742498e-99	0.260622712320039	0.512	0.108	1.23206054984318e-94	1	Sft2d1	FALSE	FALSE
Usp39	5.0269998733396e-99	0.324059346755617	0.495	0.105	1.42027827421464e-94	1	Usp39	FALSE	FALSE
Ddx39b	5.61020333452373e-99	0.715959639478849	0.977	0.436	1.58505074810299e-94	1	Ddx39b	FALSE	FALSE
Il17ra	8.77929100156959e-99	0.330859315276628	0.609	0.142	2.48041308667346e-94	1	Il17ra	FALSE	TRUE
Sqstm1	9.15643195702379e-99	0.820721441946804	0.987	0.483	2.58696672081793e-94	1	Sqstm1	FALSE	FALSE
Rbm34	9.15918236473072e-99	0.334937916712953	0.575	0.134	2.58774379350737e-94	1	Rbm34	FALSE	FALSE
Afg3l2	9.4835012765267e-99	0.32484066207198	0.615	0.149	2.67937361565709e-94	1	Afg3l2	FALSE	FALSE
Txn2	1.19574635913881e-98	0.713207445718085	0.95	0.373	3.37834218847489e-94	1	Txn2	FALSE	FALSE
Naa50	1.22608462051005e-98	0.738499841234554	0.977	0.426	3.46405687832706e-94	1	Naa50	FALSE	FALSE
Med31	1.23971465438633e-98	0.364031944041948	0.615	0.151	3.50256581303769e-94	1	Med31	FALSE	FALSE
Polr1b	1.57444138543385e-98	0.273507395624043	0.395	0.071	4.44826924626624e-94	1	Polr1b	FALSE	FALSE
Hdac2	1.8023107998936e-98	0.521631492531292	0.823	0.252	5.0920687029394e-94	1	Hdac2	FALSE	FALSE
Ybx1	2.47707042890799e-98	0.840214279513449	0.983	0.591	6.99846708279375e-94	1	Ybx1	TRUE	TRUE
Zfp706	2.73224201993406e-98	0.584185145322968	0.936	0.33	7.71940337891971e-94	1	Zfp706	FALSE	FALSE
Gm16286	3.66959028800557e-98	0.554588981099636	0.856	0.279	1.03676934407021e-93	1	Gm16286	FALSE	FALSE
Ube2n	6.11568483359517e-98	0.624216241630542	0.95	0.349	1.72786443603564e-93	1	Ube2n	FALSE	FALSE
Sarnp	9.46303825394833e-98	0.584990456742767	0.903	0.302	2.67359219788802e-93	1	Sarnp	TRUE	FALSE
Psmb7	1.47352337778194e-97	0.612385642354628	0.957	0.339	4.16314559924731e-93	1	Psmb7	FALSE	FALSE
2700038G22Rik	1.53453146015863e-97	0.325189902546957	0.525	0.113	4.33551173438618e-93	1	2700038G22Rik	FALSE	FALSE
Rps3	1.81953771225657e-97	0.808089310019406	1	0.589	5.14073989843849e-93	1	Rps3	FALSE	FALSE
Ptcd2	1.91338683714793e-97	0.30604952493884	0.492	0.106	5.40589183099404e-93	1	Ptcd2	FALSE	FALSE
Tm9sf3	2.59820514989844e-97	0.5481911295454	0.873	0.28	7.34070901000805e-93	1	Tm9sf3	FALSE	TRUE
Fam192a	4.25255519280605e-97	0.301471301764597	0.525	0.118	1.20147441862349e-92	1	Fam192a	FALSE	FALSE
Med28	4.49451146466396e-97	0.495882574479921	0.793	0.235	1.26983432411151e-92	1	Med28	FALSE	FALSE
Pafah1b2	7.02961415568648e-97	0.422875565558618	0.702	0.19	1.9860768874061e-92	1	Pafah1b2	FALSE	FALSE
Zbtb20	7.73467660790975e-97	-2.18880200330944	0.201	0.765	2.18527818203274e-92	1	Zbtb20	TRUE	FALSE
Rhoa	1.08438613973148e-96	0.695321910295277	0.973	0.398	3.06371616058335e-92	1	Rhoa	FALSE	FALSE
Dnajb11	1.0879675781921e-96	0.382629657900364	0.696	0.185	3.07383479866615e-92	1	Dnajb11	FALSE	FALSE
Tsen15	1.10499345753252e-96	0.323745125824752	0.482	0.103	3.12193801556663e-92	1	Tsen15	FALSE	FALSE
Ptpn2	1.15917871932287e-96	0.360601594486557	0.699	0.186	3.27502763570291e-92	1	Ptpn2	FALSE	FALSE
Tmed5	1.26582089718163e-96	0.458184182105648	0.823	0.247	3.57632378080726e-92	1	Tmed5	FALSE	FALSE
Psmg4	1.40277280736515e-96	0.410506900068987	0.722	0.2	3.96325401264876e-92	1	Psmg4	FALSE	FALSE
Nhp2l1	2.36581661666914e-96	0.726275596965749	0.973	0.414	6.68414168707531e-92	1	Nhp2l1	FALSE	FALSE
Bcas2	2.76187395396473e-96	0.524438841150049	0.863	0.274	7.80312248213655e-92	1	Bcas2	FALSE	FALSE
Tipin	2.79088432887917e-96	0.329697129249386	0.548	0.126	7.88508549438231e-92	1	Tipin	FALSE	FALSE
Map2k3	3.84192297264215e-96	0.729691407453085	0.957	0.377	1.08545849746059e-91	1	Map2k3	FALSE	FALSE
9430016H08Rik	4.45217249024609e-96	0.286241121389293	0.495	0.107	1.25787229366923e-91	1	9430016H08Rik	FALSE	FALSE
Fam207a	4.52079386717116e-96	0.276942202743608	0.431	0.086	1.27725989129187e-91	1	Fam207a	FALSE	FALSE
Grpel1	5.40749382620543e-96	0.505347008592475	0.853	0.262	1.52777923071782e-91	1	Grpel1	FALSE	FALSE
Mrpl17	5.56512176269088e-96	0.534739276255101	0.816	0.249	1.57231385161305e-91	1	Mrpl17	FALSE	FALSE
Scpep1	6.12358684864979e-96	0.373887377961652	0.515	0.114	1.73009699234902e-91	1	Scpep1	FALSE	TRUE
Kat2a	6.75204407230924e-96	0.286922128576058	0.592	0.14	1.90765501174953e-91	1	Kat2a	FALSE	FALSE
Mrps30	7.97476675852831e-96	0.339916750021089	0.562	0.133	2.253110852287e-91	1	Mrps30	FALSE	FALSE
Eny2	9.23132998451649e-96	0.583350810399432	0.916	0.313	2.60812766052544e-91	1	Eny2	FALSE	FALSE
Odc1	1.01750469037125e-95	0.670746582887558	0.967	0.41	2.87475600170588e-91	1	Odc1	FALSE	FALSE
Trmt10a	1.06216769848731e-95	0.297392763028237	0.438	0.087	3.00094239853619e-91	1	Trmt10a	FALSE	FALSE
Polr2e	1.07245457584372e-95	0.483323034281179	0.759	0.22	3.03000591313127e-91	1	Polr2e	FALSE	FALSE
Lsm1	1.32465546449541e-95	0.351374705515118	0.612	0.153	3.74254908383887e-91	1	Lsm1	FALSE	FALSE
Jmjd6	1.4686530659018e-95	0.422208051216237	0.739	0.21	4.14938550709235e-91	1	Jmjd6	FALSE	FALSE
Rbpj	1.55685842452578e-95	0.468780939277594	0.726	0.205	4.39859210681268e-91	1	Rbpj	TRUE	FALSE
Axl	1.56769473749511e-95	0.447990872668798	0.585	0.144	4.42920794184493e-91	1	Axl	FALSE	TRUE
Dohh	1.59235134495498e-95	0.402231117848192	0.676	0.181	4.49887025490129e-91	1	Dohh	FALSE	FALSE
Lsm2	2.73167124686434e-95	0.368765260910456	0.666	0.174	7.71779077376583e-91	1	Lsm2	FALSE	FALSE
Gpn1	2.74895871657826e-95	0.284434249020841	0.548	0.126	7.76663306194856e-91	1	Gpn1	FALSE	FALSE
Acot7	2.76868993975073e-95	0.329780985189834	0.465	0.097	7.82237968677773e-91	1	Acot7	FALSE	FALSE
Magoh	4.60534228567497e-95	0.498284040161313	0.803	0.245	1.30114735597175e-90	1	Magoh	FALSE	FALSE
Clic4	5.02063863207806e-95	0.40320175051378	0.89	0.277	1.41848103272101e-90	1	Clic4	FALSE	FALSE
Tbpl1	5.78841852394414e-95	0.384822028416312	0.635	0.164	1.63540188556994e-90	1	Tbpl1	TRUE	FALSE
Akirin1	6.29457295551281e-95	0.413558306659174	0.672	0.182	1.77840569712103e-90	1	Akirin1	FALSE	FALSE
Egfr	6.711243236884e-95	0.37650229564049	0.559	0.132	1.89612755171684e-90	1	Egfr	FALSE	TRUE
Kdelr2	7.16694891069697e-95	0.463334001412584	0.86	0.263	2.02487807573921e-90	1	Kdelr2	FALSE	FALSE
Ftl1	8.50695906936966e-95	0.886615863375368	0.993	0.545	2.40347114586901e-90	1	Ftl1	FALSE	FALSE
Cd82	1.03760705669298e-94	0.79448835112476	0.967	0.41	2.93155121727467e-90	1	Cd82	FALSE	TRUE
Gm26205	1.15525114857952e-94	0.267152926813778	0.475	0.098	3.26393107008172e-90	1	Gm26205	FALSE	FALSE
Snrnp48	1.17998922151158e-94	0.380857398265517	0.726	0.199	3.33382354753666e-90	1	Snrnp48	FALSE	FALSE
Isyna1	1.29615567145829e-94	0.315452227487676	0.381	0.07	3.66202861857112e-90	1	Isyna1	FALSE	FALSE
Srsf6	2.4613938890943e-94	0.713588605994349	0.98	0.452	6.95417615485813e-90	1	Srsf6	FALSE	FALSE
Rexo2	3.02734602959029e-94	0.560345543345461	0.836	0.271	8.55316073740145e-90	1	Rexo2	FALSE	FALSE
Pfkl	7.8733224314101e-94	0.398249928716661	0.378	0.071	2.2244497865463e-89	1	Pfkl	FALSE	FALSE
Uba1	8.98243339851343e-94	0.44948164385082	0.706	0.199	2.537806908082e-89	1	Uba1	FALSE	FALSE
Tbca	9.94550437217762e-94	0.620330882382354	0.953	0.342	2.80990335027134e-89	1	Tbca	FALSE	FALSE
Parl	1.4195392236334e-93	0.390477480049973	0.666	0.179	4.01062416853146e-89	1	Parl	FALSE	FALSE
Rbm7	1.63994760683119e-93	0.417795182112002	0.776	0.227	4.63334397358016e-89	1	Rbm7	FALSE	TRUE
Hnrnpa1	1.69320940888977e-93	0.794497177361158	0.97	0.431	4.78382454293626e-89	1	Hnrnpa1	FALSE	FALSE
Gid4	3.09511953582284e-93	0.288632420585533	0.455	0.095	8.74464122456026e-89	1	Gid4	FALSE	FALSE
Erp44	3.36315055879744e-93	0.340294697745087	0.656	0.17	9.5019092737704e-89	1	Erp44	FALSE	FALSE
Rabggtb	4.3927373784221e-93	0.497089984262594	0.786	0.244	1.2410800915256e-88	1	Rabggtb	FALSE	FALSE
Nop9	9.73673397515262e-93	0.279221101292495	0.445	0.092	2.75091944999987e-88	1	Nop9	FALSE	FALSE
Txlna	1.20731844777519e-92	0.368092072579906	0.676	0.181	3.41103681049925e-88	1	Txlna	FALSE	FALSE
Akirin2	1.48701796824073e-92	0.451140429553091	0.746	0.218	4.20127186567054e-88	1	Akirin2	FALSE	FALSE
Psma7	1.6235156736949e-92	0.72780561623067	0.96	0.415	4.58691883289021e-88	1	Psma7	FALSE	FALSE
Rpsa	1.71041140282171e-92	0.791058657977857	1	0.591	4.83242533639217e-88	1	Rpsa	FALSE	FALSE
Max	3.46825416017749e-92	0.408320520890102	0.739	0.212	9.79885847874946e-88	1	Max	TRUE	FALSE
Tiprl	4.89986804279829e-92	0.361939524762465	0.642	0.17	1.3843597181318e-87	1	Tiprl	FALSE	FALSE
Ufd1l	6.03811246672995e-92	0.357989267022667	0.686	0.183	1.70594791522521e-87	1	Ufd1l	FALSE	FALSE
Vapa	7.39925901454165e-92	0.767940108177909	0.967	0.435	2.09051264937845e-87	1	Vapa	FALSE	FALSE
Wibg	1.24612462676127e-91	0.254202134627981	0.398	0.076	3.52067590798861e-87	1	Wibg	FALSE	FALSE
Tmem70	1.41320698497515e-91	0.359204993970182	0.656	0.174	3.99273369465029e-87	1	Tmem70	FALSE	FALSE
Cpsf3l	1.69506521873251e-91	0.285052021785793	0.455	0.096	4.78906776248496e-87	1	Cpsf3l	FALSE	FALSE
Ptp4a1	1.73555222841353e-91	0.633879245643921	0.977	0.41	4.90345571093674e-87	1	Ptp4a1	FALSE	FALSE
Ostc	1.77160235455542e-91	0.406673097151798	0.709	0.197	5.00530813232543e-87	1	Ostc	FALSE	FALSE
2410006H16Rik	1.94401613361885e-91	0.720453022204423	0.977	0.406	5.49242878231333e-87	1	2410006H16Rik	FALSE	FALSE
Ddx1	3.64194272077775e-91	0.439671445992449	0.729	0.21	1.02895807690134e-86	1	Ddx1	FALSE	FALSE
Fam104a	4.47423657448317e-91	0.475979654104515	0.856	0.273	1.26410605938873e-86	1	Fam104a	FALSE	FALSE
Cdc37	4.88406834683533e-91	0.601218798379888	0.91	0.331	1.37989583003139e-86	1	Cdc37	FALSE	FALSE
Me1	5.28885175957836e-91	0.323695164619607	0.528	0.123	1.49425928763367e-86	1	Me1	FALSE	FALSE
Sf3a3	6.18265985751735e-91	0.307515606708968	0.595	0.147	1.74678688954438e-86	1	Sf3a3	FALSE	FALSE
Zzz3	7.79908758081409e-91	0.330897666662785	0.692	0.188	2.2034762142074e-86	1	Zzz3	FALSE	FALSE
Cnpy3	8.13222949308112e-91	0.309567401057788	0.418	0.085	2.29759879868021e-86	1	Cnpy3	FALSE	FALSE
Cbx1	8.39919872752309e-91	0.506189833489913	0.896	0.304	2.3730256164871e-86	1	Cbx1	FALSE	FALSE
Cdc5l	1.1335652068018e-90	0.416080272794642	0.732	0.213	3.20266177877713e-86	1	Cdc5l	TRUE	FALSE
Rbm18	1.4508421323954e-90	0.348742790643814	0.719	0.2	4.09906427665673e-86	1	Rbm18	FALSE	FALSE
Hnrnpd	1.87420406028363e-90	0.517417224454272	0.86	0.282	5.29518873151934e-86	1	Hnrnpd	FALSE	FALSE
Rps26	2.06658489694748e-90	0.810154773960284	0.997	0.567	5.83872230934572e-86	1	Rps26	FALSE	FALSE
Snrpb	2.38365387402109e-90	0.718513031526397	0.98	0.468	6.73453729027179e-86	1	Snrpb	FALSE	FALSE
Atxn7l3b	2.79483833599914e-90	0.484001383855586	0.866	0.28	7.89625675069837e-86	1	Atxn7l3b	FALSE	FALSE
Hspa8	3.15412069041949e-90	0.823066845095115	1	0.63	8.91133718664218e-86	1	Hspa8	FALSE	TRUE
Hsph1	3.22718721808522e-90	0.344263740722305	0.906	0.302	9.11777204725616e-86	1	Hsph1	FALSE	FALSE
Noc4l	3.28991787736885e-90	0.267908602140327	0.458	0.097	9.2950049789302e-86	1	Noc4l	FALSE	FALSE
Ube2k	3.32579258135749e-90	0.571433957229578	0.89	0.316	9.39636178010931e-86	1	Ube2k	FALSE	FALSE
Sept7	3.67564088896702e-90	0.576360304855694	0.953	0.355	1.03847882035985e-85	1	Sept7	FALSE	FALSE
Mrpl46	3.72290504663076e-90	0.254368837254309	0.505	0.114	1.05183236282459e-85	1	Mrpl46	FALSE	FALSE
Dusp6	4.01333459784278e-90	0.290612900448915	0.365	0.067	1.13388742392852e-85	1	Dusp6	FALSE	FALSE
Chic2	6.05961768168179e-90	0.561271877163024	0.9	0.315	1.71202378360556e-85	1	Chic2	FALSE	FALSE
Hnrnpk	7.64660304785637e-90	0.710244434609238	0.993	0.57	2.16039475911086e-85	1	Hnrnpk	TRUE	TRUE
Emc3	1.04483878270237e-89	0.348324198731814	0.642	0.171	2.95198301276901e-85	1	Emc3	FALSE	FALSE
Phb2	1.06207631006589e-89	0.619317182213108	0.946	0.358	3.00068419882916e-85	1	Phb2	FALSE	TRUE
Ube2e1	1.10003995972633e-89	0.464453486592532	0.816	0.261	3.10794289821479e-85	1	Ube2e1	FALSE	FALSE
Ormdl2	1.56402976707749e-89	0.291003941128757	0.431	0.09	4.41885330092403e-85	1	Ormdl2	FALSE	FALSE
Mtmr2	1.81902580564699e-89	0.279035610113048	0.421	0.086	5.13929360869444e-85	1	Mtmr2	FALSE	FALSE
Rplp0	2.33038435670025e-89	0.780049546066382	1	0.599	6.5840349229852e-85	1	Rplp0	FALSE	FALSE
Id2	3.01946816493755e-89	0.539304633124569	0.649	0.18	8.53090340639805e-85	1	Id2	TRUE	FALSE
Pdzd8	3.16560340724972e-89	0.255384426347517	0.428	0.087	8.94377930650263e-85	1	Pdzd8	FALSE	FALSE
Rpl8	3.30804690797532e-89	0.756099241688403	1	0.596	9.34622492910266e-85	1	Rpl8	FALSE	FALSE
Cdipt	3.46703898813134e-89	0.282216467099046	0.455	0.099	9.79542525316749e-85	1	Cdipt	FALSE	FALSE
Pdcd6	4.37223298988026e-89	0.401424548251307	0.749	0.218	1.23528698663087e-84	1	Pdcd6	FALSE	FALSE
Tmem5	4.4583962908874e-89	0.438101396135146	0.595	0.157	1.25963070406442e-84	1	Tmem5	FALSE	TRUE
Mrps18a	5.62757952682189e-89	0.481130798070895	0.806	0.256	1.58996004371299e-84	1	Mrps18a	FALSE	FALSE
Rbm22	5.84404333522134e-89	0.39202230249279	0.749	0.22	1.65111756350008e-84	1	Rbm22	FALSE	FALSE
Faf1	8.22248003960339e-89	0.336536226988889	0.589	0.151	2.32309728558914e-84	1	Faf1	FALSE	FALSE
Rpl9	8.68874947746052e-89	0.837738691008154	1	0.539	2.45483238986692e-84	1	Rpl9	FALSE	TRUE
Pcbp1	9.9450772091997e-89	0.623389051481046	0.946	0.369	2.80978266391519e-84	1	Pcbp1	TRUE	TRUE
Tmed2	1.23774985965537e-88	0.673961542253668	0.97	0.415	3.49701467848432e-84	1	Tmed2	FALSE	FALSE
Traf2	1.28944578875899e-88	0.292834410273002	0.505	0.116	3.64307118698076e-84	1	Traf2	FALSE	FALSE
Mterfd1	1.58793225058482e-88	0.267433394967603	0.522	0.121	4.48638498757729e-84	1	Mterfd1	FALSE	FALSE
Cks2	2.68978931627075e-88	0.386379632274891	0.498	0.116	7.59946175525974e-84	1	Cks2	FALSE	FALSE
Rnf121	3.04911153205817e-88	0.265449923604605	0.465	0.102	8.61465481152394e-84	1	Rnf121	FALSE	FALSE
Mtpn	3.58643353418262e-88	0.423756563311336	0.692	0.199	1.01327506641262e-83	1	Mtpn	FALSE	FALSE
Ube2f	3.77445729538169e-88	0.433537547421418	0.729	0.217	1.06639741966419e-83	1	Ube2f	FALSE	FALSE
Cyr61	3.95861287201848e-88	1.17108455711162	0.696	0.226	1.11842689473138e-83	1	Cyr61	FALSE	FALSE
Hif1a	4.09388969961709e-88	0.314645414067132	0.666	0.179	1.15664665683282e-83	1	Hif1a	TRUE	FALSE
Pomp	4.23622395701342e-88	0.593357110047645	0.91	0.332	1.196860354575e-83	1	Pomp	FALSE	FALSE
Smc3	4.40922101410387e-88	0.430576523927444	0.766	0.233	1.24573721311477e-83	1	Smc3	FALSE	FALSE
Atf1	4.99109192330027e-88	0.378866939715769	0.779	0.231	1.41013320109003e-83	1	Atf1	TRUE	FALSE
Kif5b	5.02637398224512e-88	0.658918577643601	0.977	0.453	1.42010144120371e-83	1	Kif5b	FALSE	FALSE
Sap30bp	5.42253712296817e-88	0.329933063020924	0.512	0.121	1.5320294133522e-83	1	Sap30bp	FALSE	FALSE
Ppp1ca	6.07318703739697e-88	0.600839229278378	0.953	0.351	1.71585753367577e-83	1	Ppp1ca	FALSE	FALSE
Fth1	6.29083671584284e-88	0.854256672443589	1	0.604	1.77735009732708e-83	1	Fth1	FALSE	FALSE
Cfl1	7.0701990066132e-88	0.740442930758377	0.987	0.444	1.99754332533843e-83	1	Cfl1	FALSE	FALSE
Pmpcb	7.10245269924615e-88	0.406843158498742	0.726	0.212	2.00665596111801e-83	1	Pmpcb	FALSE	FALSE
Psmd4	8.83126807130364e-88	0.675986465238123	0.963	0.429	2.49509816818542e-83	1	Psmd4	FALSE	FALSE
Cmtm6	1.08888018252561e-87	0.272025698887905	0.458	0.099	3.07641317968959e-83	1	Cmtm6	FALSE	FALSE
Btaf1	1.60387650611448e-87	0.300731157553241	0.659	0.174	4.53143229272525e-83	1	Btaf1	FALSE	FALSE
Ccdc9	1.63164712996484e-87	0.295275910551847	0.478	0.106	4.60989263628967e-83	1	Ccdc9	FALSE	FALSE
BC003965	3.14009411077118e-87	0.307849529342886	0.595	0.154	8.87170789116181e-83	1	BC003965	FALSE	FALSE
Nup62	3.61429648217172e-87	0.357697084221138	0.545	0.134	1.02114718510798e-82	1	Nup62	FALSE	FALSE
Clcf1	5.38263091235259e-87	0.399832260313097	0.649	0.175	1.52075471166698e-82	1	Clcf1	FALSE	FALSE
Tmed10	6.87746617685469e-87	0.561056593656794	0.923	0.33	1.94309051894675e-82	1	Tmed10	FALSE	FALSE
Plrg1	7.1455790038599e-87	0.269948850808936	0.408	0.083	2.01884043596054e-82	1	Plrg1	FALSE	FALSE
Prkcsh	7.92767289134194e-87	0.308526093285731	0.569	0.142	2.23980542199084e-82	1	Prkcsh	FALSE	TRUE
Prpf40a	9.81236815999068e-87	0.554248309464117	0.923	0.338	2.77228837624217e-82	1	Prpf40a	FALSE	FALSE
Eapp	1.02682995121973e-86	0.34830016625381	0.609	0.161	2.9011026611811e-82	1	Eapp	FALSE	FALSE
Nop10	1.40913435900979e-86	0.605936425710161	0.943	0.361	3.98122730451035e-82	1	Nop10	FALSE	FALSE
Rad23b	1.44613993505916e-86	0.567659604376388	0.957	0.367	4.08577915852264e-82	1	Rad23b	FALSE	FALSE
Mta2	1.57731573799715e-86	0.322295287353298	0.562	0.141	4.45639015456334e-82	1	Mta2	FALSE	FALSE
Gtf2h5	1.74981859248117e-86	0.474842979033096	0.863	0.282	4.94376246933704e-82	1	Gtf2h5	FALSE	FALSE
Taf10	2.05176556994936e-86	0.366608479612068	0.672	0.185	5.79685326477794e-82	1	Taf10	FALSE	FALSE
Antxr2	2.727971984529e-86	0.364164231266598	0.482	0.11	7.70733924788978e-82	1	Antxr2	FALSE	TRUE
Chchd1	3.05565228800911e-86	0.45984410630569	0.849	0.281	8.63313440931215e-82	1	Chchd1	FALSE	FALSE
Zcchc10	3.57305705160389e-86	0.26879146066202	0.508	0.118	1.00949580878965e-81	1	Zcchc10	FALSE	FALSE
Tmem128	3.65417822839823e-86	0.290718041019215	0.492	0.114	1.03241497486935e-81	1	Tmem128	FALSE	FALSE
Trmt112	4.02739533644166e-86	0.471661027895203	0.806	0.255	1.13786000440486e-81	1	Trmt112	FALSE	FALSE
Mcfd2	5.21983458519335e-86	0.315545811133782	0.522	0.126	1.47475986535468e-81	1	Mcfd2	FALSE	FALSE
Cd2bp2	5.59994973465606e-86	0.301405428460678	0.462	0.104	1.58215379853238e-81	1	Cd2bp2	FALSE	FALSE
Fdx1l	7.66927274762676e-86	0.393849263717468	0.682	0.196	2.16679962938699e-81	1	Fdx1l	FALSE	FALSE
Fam98a	9.08477355064625e-86	0.304313145030597	0.472	0.107	2.56672107126408e-81	1	Fam98a	FALSE	FALSE
Arf1	1.00807794240207e-85	0.645901212317879	0.99	0.44	2.84812261066858e-81	1	Arf1	FALSE	FALSE
Btg3	1.57853334837976e-85	0.341172630754665	0.589	0.15	4.45983026917734e-81	1	Btg3	FALSE	FALSE
Eif3m	1.6117540731704e-85	0.610005082936558	0.933	0.361	4.55368878292834e-81	1	Eif3m	FALSE	FALSE
Puf60	1.70263907113284e-85	0.470391222477668	0.803	0.26	4.81046616767162e-81	1	Puf60	FALSE	FALSE
Gorasp2	2.63604125479356e-85	0.351247910665895	0.619	0.167	7.44760735716823e-81	1	Gorasp2	FALSE	FALSE
Pon2	2.70202385121598e-85	0.325920703198159	0.535	0.131	7.6340279868405e-81	1	Pon2	FALSE	TRUE
Mettl6	3.49488702599604e-85	0.251865526907764	0.485	0.11	9.8741043145466e-81	1	Mettl6	FALSE	FALSE
Hsf1	4.52147720771036e-85	0.278478763251416	0.485	0.111	1.27745295549441e-80	1	Hsf1	TRUE	FALSE
Rpl19	5.12332276815772e-85	0.748134212584759	1	0.596	1.4474923816876e-80	1	Rpl19	FALSE	FALSE
Tomm22	6.16848664136361e-85	0.458603478066471	0.856	0.272	1.74278253078446e-80	1	Tomm22	FALSE	FALSE
Arhgap22	8.28119828069967e-85	0.280074360445808	0.375	0.073	2.33968695024608e-80	1	Arhgap22	FALSE	FALSE
Ndrg1	9.2059656912001e-85	0.391840180156101	0.756	0.227	2.60096148673476e-80	1	Ndrg1	FALSE	FALSE
Hnrnpc	9.58166831986882e-85	0.647039112787578	0.963	0.422	2.70710875041254e-80	1	Hnrnpc	FALSE	FALSE
Lman2	1.20595465111293e-84	0.42348108132584	0.736	0.221	3.40718367578935e-80	1	Lman2	FALSE	TRUE
2310036O22Rik	2.4561613641498e-84	0.495763416208258	0.913	0.318	6.93939270213244e-80	1	2310036O22Rik	FALSE	FALSE
Pacsin2	2.51196599184095e-84	0.358684616922744	0.632	0.173	7.09705751674824e-80	1	Pacsin2	FALSE	FALSE
Glud1	3.43542146962909e-84	0.428529849430784	0.719	0.217	9.70609627814307e-80	1	Glud1	FALSE	FALSE
Kpna3	4.10104868945255e-84	0.329002273670233	0.605	0.162	1.15866928623103e-79	1	Kpna3	FALSE	FALSE
Ncbp1	4.55139003470771e-84	0.25563159315872	0.498	0.117	1.28590422650597e-79	1	Ncbp1	FALSE	FALSE
Slc29a1	6.01428614956741e-84	0.441956252546306	0.746	0.228	1.69921626583728e-79	1	Slc29a1	FALSE	TRUE
Zranb2	7.48040790418497e-84	0.635244470723352	0.96	0.42	2.11343964516938e-79	1	Zranb2	FALSE	FALSE
Stt3a	9.04937388037125e-84	0.362951813286777	0.666	0.187	2.55671960242129e-79	1	Stt3a	FALSE	TRUE
Cyp51	9.64016656759931e-84	0.345901317946992	0.462	0.102	2.72363626034383e-79	1	Cyp51	FALSE	FALSE
Pmpca	1.20879743862341e-83	0.31743880813993	0.538	0.136	3.41521540334271e-79	1	Pmpca	FALSE	FALSE
Ggps1	1.58860887596475e-83	0.259626611076892	0.408	0.085	4.48829665726322e-79	1	Ggps1	FALSE	FALSE
Grpel2	1.6084096700146e-83	0.264390207361469	0.431	0.093	4.54423984069224e-79	1	Grpel2	FALSE	FALSE
Brox	3.18471849343611e-83	0.271347148164394	0.518	0.125	8.99778515950505e-79	1	Brox	FALSE	FALSE
Eef1g	3.80720672464143e-83	0.74076298425185	0.993	0.627	1.07565011591294e-78	1	Eef1g	FALSE	FALSE
Nfkb2	4.15553390833262e-83	0.375739156699744	0.635	0.174	1.17406299512121e-78	1	Nfkb2	TRUE	FALSE
Pop7	4.36989147756252e-83	0.29519994254732	0.425	0.093	1.23462543915574e-78	1	Pop7	FALSE	FALSE
2310011J03Rik	4.9789047687865e-83	0.290958416472232	0.482	0.113	1.40668996432525e-78	1	2310011J03Rik	FALSE	FALSE
Scamp3	5.54099788727334e-83	0.286653568674349	0.609	0.162	1.56549813309134e-78	1	Scamp3	FALSE	FALSE
Cald1	6.02335051562003e-83	0.687231529625353	0.849	0.313	1.70177722117813e-78	1	Cald1	FALSE	FALSE
Naa38	6.85134501334018e-83	0.358572498310168	0.602	0.164	1.935710506619e-78	1	Naa38	FALSE	FALSE
Psmd6	8.48975893359307e-83	0.464218675185977	0.863	0.286	2.39861159150805e-78	1	Psmd6	FALSE	FALSE
Cops6	1.07471086687636e-82	0.394468763487866	0.773	0.231	3.03638061218579e-78	1	Cops6	FALSE	FALSE
Gadd45b	1.08406697014611e-82	0.573450859503835	0.853	0.302	3.0628144107538e-78	1	Gadd45b	FALSE	FALSE
Psmd8	1.20936110702898e-82	0.616336414102896	0.94	0.389	3.41680793568896e-78	1	Psmd8	FALSE	FALSE
Wipi2	1.29450788434858e-82	0.378019827622872	0.666	0.193	3.65737312565004e-78	1	Wipi2	FALSE	FALSE
Nsa2	1.49548578187623e-82	0.52390916134872	0.89	0.317	4.22519597953493e-78	1	Nsa2	FALSE	FALSE
9430008C03Rik	2.07596976074429e-82	0.256749309969441	0.375	0.074	5.86523736503085e-78	1	9430008C03Rik	FALSE	FALSE
Rexo1	2.09906387036284e-82	0.278747783326786	0.582	0.151	5.93048515293614e-78	1	Rexo1	FALSE	FALSE
Rap2b	2.80196096555123e-82	0.37897849124756	0.502	0.122	7.91638031597188e-78	1	Rap2b	FALSE	FALSE
Emc8	3.5730307020608e-82	0.312489532980427	0.582	0.153	1.00948836425324e-77	1	Emc8	FALSE	FALSE
Supt4a	3.81804658435242e-82	0.410747018445234	0.732	0.224	1.07871270147709e-77	1	Supt4a	FALSE	FALSE
Hn1	4.82666105786246e-82	0.437449079170531	0.829	0.267	1.36367654867788e-77	1	Hn1	FALSE	FALSE
Idh3a	5.28339841527069e-82	0.313169397062901	0.873	0.279	1.49271855426643e-77	1	Idh3a	FALSE	FALSE
Cmas	5.32473679092868e-82	0.272338074242611	0.462	0.106	1.50439788554108e-77	1	Cmas	FALSE	FALSE
Caprin1	6.10934902461893e-82	0.442895740046809	0.846	0.285	1.72607437992559e-77	1	Caprin1	FALSE	FALSE
Arpc4	6.60440428419843e-82	0.384511775992117	0.686	0.199	1.86594234241458e-77	1	Arpc4	FALSE	FALSE
Otub1	7.01671060440232e-82	0.327736553860356	0.569	0.15	1.98243124706179e-77	1	Otub1	FALSE	FALSE
Arhgef2	1.14612908100986e-81	0.431214017408593	0.819	0.269	3.23815849257714e-77	1	Arhgef2	FALSE	FALSE
Got1	1.15895323185749e-81	0.270125434523077	0.763	0.229	3.27439056596698e-77	1	Got1	FALSE	FALSE
Polr2c	1.37980494704827e-81	0.390157513188617	0.816	0.258	3.89836291689548e-77	1	Polr2c	FALSE	FALSE
Ppp1r15b	2.02701005322521e-81	0.305983505566957	0.508	0.123	5.72691150337718e-77	1	Ppp1r15b	FALSE	FALSE
Ptpmt1	2.16644554686148e-81	0.376401324515799	0.659	0.192	6.12085860354774e-77	1	Ptpmt1	FALSE	FALSE
Phc2	2.19831955022898e-81	0.282529942542722	0.468	0.109	6.21091222526193e-77	1	Phc2	FALSE	FALSE
Rbx1	2.51323635239999e-81	0.564164542427437	0.957	0.383	7.10064666643568e-77	1	Rbx1	FALSE	FALSE
Srp19	3.51140542232786e-81	0.416191943925108	0.823	0.268	9.9207737397029e-77	1	Srp19	FALSE	FALSE
Eif5	3.51574017119411e-81	0.726729383034072	0.977	0.515	9.93302070567472e-77	1	Eif5	FALSE	FALSE
Klhl21	3.54581970271948e-81	0.250114763303724	0.475	0.109	1.00180044060933e-76	1	Klhl21	FALSE	FALSE
Cisd2	4.16296905119377e-81	0.471894589728792	0.916	0.328	1.17616364603378e-76	1	Cisd2	FALSE	FALSE
Snrpb2	4.16620304689232e-81	0.396917742011262	0.749	0.226	1.17707734683849e-76	1	Snrpb2	FALSE	FALSE
Qtrt1	6.29164723999152e-81	0.26593247258302	0.525	0.129	1.7775790947148e-76	1	Qtrt1	FALSE	FALSE
Minpp1	6.3993925091283e-81	0.299111623308118	0.458	0.107	1.80802036560402e-76	1	Minpp1	FALSE	FALSE
Luc7l	6.73248611387628e-81	0.445568942932755	0.86	0.294	1.90212930175347e-76	1	Luc7l	FALSE	FALSE
Fam195b	9.15860478080093e-81	0.385825637649355	0.722	0.218	2.58758060871969e-76	1	Fam195b	FALSE	FALSE
Tubb6	1.89921936185897e-80	0.576495669092811	0.853	0.302	5.36586446306014e-76	1	Tubb6	FALSE	TRUE
Rnf126	2.66812757447514e-80	0.321655631369584	0.575	0.154	7.53826083616461e-76	1	Rnf126	FALSE	FALSE
Errfi1	3.95541048847432e-80	0.555408237012576	0.97	0.422	1.11752212530865e-75	1	Errfi1	FALSE	FALSE
Ddx52	4.04783147909516e-80	0.292290761478315	0.559	0.145	1.14363382778876e-75	1	Ddx52	FALSE	FALSE
Cox5a	4.41437899488512e-80	0.351307913354342	0.977	0.425	1.24719449742489e-75	1	Cox5a	FALSE	FALSE
Nup50	4.88776734543832e-80	0.285780210471716	0.552	0.142	1.38094090810669e-75	1	Nup50	FALSE	FALSE
Ctage5	5.84920649924925e-80	0.489317118841307	0.93	0.352	1.65257631223289e-75	1	Ctage5	FALSE	FALSE
Fam49b	6.90630906817083e-80	0.288946999687913	0.512	0.127	1.95123950103031e-75	1	Fam49b	FALSE	FALSE
Zcchc9	7.55673494547442e-80	0.351084949509009	0.689	0.202	2.13500432414489e-75	1	Zcchc9	FALSE	FALSE
Kctd11	7.83415152402357e-80	0.271390949523715	0.321	0.059	2.21338283008238e-75	1	Kctd11	FALSE	FALSE
Tmx1	1.06926986411773e-79	0.309783483183959	0.579	0.154	3.02100814709182e-75	1	Tmx1	FALSE	FALSE
Ccdc55	1.1020327358624e-79	0.275214317287187	0.559	0.144	3.11357308863205e-75	1	Ccdc55	FALSE	FALSE
Sbds	1.14776855646389e-79	0.4024040403194	0.813	0.267	3.24279050257741e-75	1	Sbds	FALSE	FALSE
Mrps17	1.33870605157612e-79	0.441922136264251	0.779	0.255	3.782246207518e-75	1	Mrps17	FALSE	FALSE
Rdx	1.37008846130039e-79	0.526945239100298	0.92	0.35	3.87091092971199e-75	1	Rdx	FALSE	FALSE
Mrpl43	1.52493960063418e-79	0.330659618303112	0.642	0.182	4.30841185367176e-75	1	Mrpl43	FALSE	FALSE
Snx9	1.53319595049698e-79	0.280164899015962	0.435	0.098	4.33173851893911e-75	1	Snx9	FALSE	FALSE
Pop5	3.03687848716634e-79	0.290588218753321	0.575	0.15	8.58009278979106e-75	1	Pop5	FALSE	FALSE
5430416N02Rik	3.16753008233242e-79	0.278908177836907	0.355	0.069	8.94922274161379e-75	1	5430416N02Rik	FALSE	FALSE
Nelfe	3.30218441530599e-79	0.270311894476205	0.465	0.109	9.329661628564e-75	1	Nelfe	FALSE	FALSE
Rnf11	3.3423364535431e-79	0.429648648267102	0.816	0.271	9.44310318219531e-75	1	Rnf11	FALSE	FALSE
Vmp1	3.54854443932788e-79	0.351817139274633	0.86	0.279	1.0025702604433e-74	1	Vmp1	FALSE	FALSE
Faf2	3.79388482312896e-79	0.26550696108494	0.562	0.146	1.07188627907863e-74	1	Faf2	FALSE	FALSE
Ubtf	6.81532397041776e-79	0.412042737785766	0.712	0.22	1.92553348136213e-74	1	Ubtf	FALSE	FALSE
Rpl11	1.17461707435505e-78	0.785272059610395	0.997	0.491	3.31864562017533e-74	1	Rpl11	FALSE	FALSE
Rpl15	1.79164903970077e-78	0.761622224722958	0.997	0.535	5.06194603186658e-74	1	Rpl15	FALSE	FALSE
Cyb5b	2.65849328960975e-78	0.311505914351377	0.662	0.189	7.51104109113442e-74	1	Cyb5b	FALSE	FALSE
Larp7	2.99484380549668e-78	0.364029525040411	0.629	0.18	8.46133220366978e-74	1	Larp7	FALSE	FALSE
Arl4c	3.1538509679199e-78	0.475401306161414	0.381	0.082	8.91057513966409e-74	1	Arl4c	FALSE	FALSE
Anxa7	3.20401887944698e-78	0.410243270924452	0.649	0.19	9.05231454010155e-74	1	Anxa7	FALSE	FALSE
Pcmt1	3.6958029081665e-78	0.403672000855727	0.809	0.267	1.04417519564428e-73	1	Pcmt1	FALSE	FALSE
Derl1	4.74878442859803e-78	0.363056814483121	0.652	0.192	1.3416740646118e-73	1	Derl1	FALSE	FALSE
Rps12	8.02802320946152e-78	0.751122729653869	0.99	0.475	2.26815739736916e-73	1	Rps12	FALSE	FALSE
Rtfdc1	9.03464630786778e-78	0.313586301403108	0.522	0.135	2.55255862136188e-73	1	Rtfdc1	FALSE	FALSE
Psmd11	9.31510036530047e-78	0.630830526150364	0.98	0.465	2.63179530620834e-73	1	Psmd11	FALSE	FALSE
Fam168b	1.45150626599369e-77	0.262038717744235	0.622	0.171	4.10094065331197e-73	1	Fam168b	FALSE	FALSE
Ei24	1.45844553252388e-77	0.36005250334568	0.639	0.184	4.12054616303973e-73	1	Ei24	FALSE	FALSE
Psma4	1.57272203338419e-77	0.583903563886983	0.953	0.399	4.44341156092034e-73	1	Psma4	FALSE	FALSE
Gtf3c6	2.02076538259002e-77	0.292463172030131	0.478	0.117	5.70926843543158e-73	1	Gtf3c6	FALSE	FALSE
D19Ertd737e	2.11185222820755e-77	0.325271824200804	0.619	0.175	5.9666161003548e-73	1	D19Ertd737e	FALSE	FALSE
Ralbp1	2.13240096857025e-77	0.380432949305132	0.753	0.243	6.02467245650152e-73	1	Ralbp1	FALSE	FALSE
Ufm1	2.55561965009068e-77	0.332847279930837	0.609	0.171	7.22039219740121e-73	1	Ufm1	FALSE	FALSE
Atad3a	2.69132415597474e-77	0.345458277149954	0.839	0.278	7.60379813787543e-73	1	Atad3a	FALSE	FALSE
Hsp90ab1	3.61863647411725e-77	0.732632060447373	1	0.629	1.02237336303235e-72	1	Hsp90ab1	FALSE	TRUE
Urm1	3.80652738520118e-77	0.287925648158109	0.599	0.166	1.07545818214089e-72	1	Urm1	FALSE	FALSE
Slc9a3r1	3.95555490601379e-77	0.282852259237343	0.498	0.121	1.11756292759608e-72	1	Slc9a3r1	FALSE	FALSE
Polr2g	4.1085293728697e-77	0.339316608132165	0.605	0.171	1.16078280371688e-72	1	Polr2g	FALSE	FALSE
Acsl3	5.55322708456181e-77	0.336217247558172	0.615	0.172	1.56895324820125e-72	1	Acsl3	FALSE	FALSE
Mtx2	5.92772077981026e-77	0.300210414689999	0.605	0.17	1.67475895191979e-72	1	Mtx2	FALSE	FALSE
Aimp2	7.70595002738169e-77	0.340962218171229	0.672	0.2	2.17716206123615e-72	1	Aimp2	FALSE	FALSE
Ado	9.06447165488047e-77	0.2696753504435	0.528	0.136	2.56098517665338e-72	1	Ado	FALSE	FALSE
Rnf187	9.95138216566028e-77	0.421442177771404	0.739	0.234	2.811564003264e-72	1	Rnf187	FALSE	FALSE
Polr2l	1.1991735624532e-76	0.387101870875842	0.776	0.244	3.38802506599901e-72	1	Polr2l	FALSE	FALSE
Snrpc	1.39208860532147e-76	0.390517952617451	0.779	0.249	3.93306793661475e-72	1	Snrpc	FALSE	FALSE
Fabp5	1.66699773154783e-76	0.757522279922544	0.338	0.069	4.70976869094207e-72	1	Fabp5	FALSE	FALSE
Kpna4	1.68631633060504e-76	0.353841500449965	0.746	0.235	4.76434952885842e-72	1	Kpna4	FALSE	FALSE
Rps6	1.72731112671789e-76	0.741653992636488	1	0.584	4.88017212631604e-72	1	Rps6	FALSE	FALSE
Usp50	1.83626602318785e-76	0.280604538284449	0.565	0.148	5.18800239531263e-72	1	Usp50	FALSE	FALSE
Exosc9	2.59965495692034e-76	0.25557028730819	0.445	0.104	7.34480514978705e-72	1	Exosc9	FALSE	FALSE
Soat1	3.73244032789822e-76	0.291085869329044	0.398	0.088	1.05452636584108e-71	1	Soat1	FALSE	FALSE
2410004N09Rik	6.95124208623174e-76	0.37282873006926	0.575	0.159	1.96393442662306e-71	1	2410004N09Rik	FALSE	FALSE
0610010K14Rik	8.02941945501971e-76	0.306075050216553	0.458	0.111	2.26855187862672e-71	1	0610010K14Rik	FALSE	FALSE
Mrps7	8.23929058383431e-76	0.329794791601678	0.766	0.24	2.32784676865071e-71	1	Mrps7	FALSE	FALSE
Tnfaip1	8.67899866304989e-76	0.294255926176396	0.532	0.14	2.45207749227148e-71	1	Tnfaip1	FALSE	FALSE
Cops5	1.20322367999636e-75	0.363225692797432	0.763	0.244	3.39946786309371e-71	1	Cops5	FALSE	FALSE
Srpr	1.36312717012714e-75	0.398261535134742	0.86	0.299	3.8512431937602e-71	1	Srpr	FALSE	FALSE
Sec22b	1.71556810885867e-75	0.322241935628256	0.625	0.181	4.84699457795841e-71	1	Sec22b	FALSE	FALSE
Sgta	1.74561471289127e-75	0.352479046189883	0.759	0.241	4.9318852483317e-71	1	Sgta	FALSE	FALSE
Acot9	2.10166512281304e-75	0.365233185880092	0.572	0.159	5.93783447148369e-71	1	Acot9	FALSE	FALSE
Prpf19	2.49626662703935e-75	0.37380727994351	0.793	0.259	7.05270210137426e-71	1	Prpf19	FALSE	FALSE
Usp10	2.59405265479188e-75	0.261649340319016	0.585	0.159	7.32897696558351e-71	1	Usp10	FALSE	FALSE
Kif2a	2.86116317531456e-75	0.302002436789927	0.502	0.128	8.08364431921623e-71	1	Kif2a	FALSE	FALSE
Ccdc59	5.16937642273391e-75	0.359260981660596	0.769	0.249	1.46050392071501e-70	1	Ccdc59	FALSE	FALSE
Mbd3	5.21388860786185e-75	0.434445764050562	0.736	0.243	1.47307994837921e-70	1	Mbd3	FALSE	FALSE
Arfip1	5.78507091083436e-75	0.272532932357081	0.472	0.116	1.63445608443803e-70	1	Arfip1	FALSE	FALSE
Gtf2f1	8.30040350298102e-75	0.322367781914379	0.525	0.14	2.34511300169723e-70	1	Gtf2f1	FALSE	FALSE
Rangrf	9.57419664227988e-75	0.289112928368813	0.569	0.153	2.70499777734333e-70	1	Rangrf	FALSE	FALSE
Smarca5	1.01576971874565e-74	0.545678884495239	0.933	0.371	2.86985418637208e-70	1	Smarca5	FALSE	FALSE
Rpl7	1.21954933165174e-74	0.70429660112023	1	0.586	3.44559272671566e-70	1	Rpl7	FALSE	FALSE
Smim7	1.45060568936701e-74	0.374942505826821	0.779	0.256	4.09839625416861e-70	1	Smim7	FALSE	FALSE
Dhrs7	2.50874288477733e-74	0.272049941069254	0.371	0.078	7.08795127236139e-70	1	Dhrs7	FALSE	FALSE
Snrpg	2.51568955509936e-74	0.496392214002184	0.933	0.36	7.10757770002223e-70	1	Snrpg	FALSE	FALSE
Commd7	3.17557832717689e-74	0.274016703318333	0.458	0.112	8.97196144777288e-70	1	Commd7	FALSE	FALSE
Acbd6	4.40620562091419e-74	0.335269803414766	0.676	0.204	1.24488527407689e-69	1	Acbd6	FALSE	FALSE
Prdx3	6.30375245398438e-74	0.351320763164341	0.662	0.2	1.78099918082421e-69	1	Prdx3	FALSE	FALSE
Tpr	9.90411532673897e-74	0.510257791265462	0.953	0.398	2.79820970326356e-69	1	Tpr	FALSE	FALSE
Lamtor3	1.04999588216742e-73	0.271059737940141	0.582	0.161	2.96655336588761e-69	1	Lamtor3	FALSE	FALSE
Dync1li2	1.06087116124986e-73	0.255988393329612	0.592	0.165	2.99727929187923e-69	1	Dync1li2	FALSE	FALSE
Szrd1	1.23141578040463e-73	0.29528917851361	0.605	0.172	3.47911900437721e-69	1	Szrd1	FALSE	FALSE
H2afj	1.32935022009289e-73	0.389531021568397	0.676	0.209	3.75581317682845e-69	1	H2afj	FALSE	FALSE
Atp6v0b	1.67254078053814e-73	0.507180210806575	0.93	0.374	4.72542946725442e-69	1	Atp6v0b	FALSE	FALSE
Naca	1.72850032378819e-73	0.663056407735536	0.993	0.713	4.88353196479877e-69	1	Naca	FALSE	FALSE
Copz1	2.19205107178496e-73	0.258309941383395	0.585	0.161	6.19320189311404e-69	1	Copz1	FALSE	FALSE
Gstp1	2.86983735634571e-73	0.604621935773723	0.913	0.371	8.10815148288354e-69	1	Gstp1	FALSE	FALSE
Hdhd2	3.80772064735631e-73	0.300644477998759	0.495	0.129	1.07579531449758e-68	1	Hdhd2	FALSE	FALSE
Rps17	4.11343354984233e-73	0.685912727586174	0.997	0.589	1.16216838083695e-68	1	Rps17	FALSE	FALSE
Rps11	7.88948097632046e-73	0.692763948254116	0.997	0.595	2.22901506023982e-68	1	Rps11	FALSE	FALSE
Ppp2r4	7.97046519400069e-73	0.253647885932993	0.599	0.168	2.25189553126101e-68	1	Ppp2r4	FALSE	FALSE
Rcc2	8.05610776904143e-73	0.251933312805201	0.542	0.145	2.27609212798728e-68	1	Rcc2	FALSE	FALSE
Arfrp1	9.01507460938708e-73	0.29345672274541	0.666	0.2	2.54702902939013e-68	1	Arfrp1	FALSE	FALSE
Bpnt1	1.05768135223567e-72	0.250655331076174	0.462	0.113	2.98826712447143e-68	1	Bpnt1	FALSE	FALSE
Naa20	1.15231530889572e-72	0.315352693457609	0.696	0.215	3.25563644222307e-68	1	Naa20	FALSE	FALSE
Psmb6	1.26303064839852e-72	0.56939850920078	0.963	0.42	3.56844049092033e-68	1	Psmb6	FALSE	FALSE
Tm9sf2	1.33267692781685e-72	0.318029838553274	0.582	0.166	3.76521212416094e-68	1	Tm9sf2	FALSE	FALSE
Chd1	1.39512346990161e-72	0.344274944997453	0.779	0.254	3.94164233951302e-68	1	Chd1	FALSE	FALSE
Ubap1	1.4321477032435e-72	0.303712794623052	0.518	0.137	4.04624690597387e-68	1	Ubap1	FALSE	FALSE
Tgif1	1.63900623067713e-72	0.422574473721081	0.826	0.29	4.63068430353208e-68	1	Tgif1	TRUE	FALSE
Pphln1	1.69211815477812e-72	0.257124968361403	0.418	0.098	4.78074142269461e-68	1	Pphln1	FALSE	FALSE
Rassf1	1.89817197976641e-72	0.336618629535454	0.625	0.184	5.36290529443405e-68	1	Rassf1	FALSE	FALSE
Mrp63	1.95396387935731e-72	0.323036604919461	0.639	0.19	5.5205341483482e-68	1	Mrp63	FALSE	FALSE
Tfg	2.35225767722579e-72	0.315008044799307	0.679	0.207	6.64583361546602e-68	1	Tfg	FALSE	FALSE
Gbe1	2.84254895837969e-72	0.372800938660291	0.709	0.218	8.03105357211014e-68	1	Gbe1	FALSE	FALSE
Sf3b2	2.85100183805489e-72	0.471315075322621	0.906	0.337	8.05493549305648e-68	1	Sf3b2	FALSE	FALSE
Timm10b	3.27579914474292e-72	0.356609111049857	0.625	0.186	9.25511532364217e-68	1	Timm10b	FALSE	FALSE
Gnai3	3.40638733523123e-72	0.305736425409351	0.645	0.192	9.62406613822879e-68	1	Gnai3	FALSE	FALSE
Rwdd1	3.99793537141577e-72	0.3558503532125	0.856	0.289	1.1295366804861e-67	1	Rwdd1	FALSE	FALSE
Ube2d2a	5.61461594481869e-72	0.427198611804786	0.906	0.33	1.58629744288963e-67	1	Ube2d2a	FALSE	FALSE
Rac1	5.67068240627331e-72	0.457056071026976	0.866	0.312	1.6021379002444e-67	1	Rac1	FALSE	FALSE
Paics	5.97237356396359e-72	0.323853240984124	0.706	0.218	1.68737470302663e-67	1	Paics	FALSE	FALSE
Runx1	6.2640284776165e-72	0.400918801578188	0.933	0.356	1.76977596578099e-67	1	Runx1	TRUE	FALSE
Aimp1	7.65654689410283e-72	0.497401675505381	0.776	0.272	2.16320419399087e-67	1	Aimp1	FALSE	FALSE
Oser1	8.23647755889121e-72	0.302903929180838	0.679	0.207	2.32705200471353e-67	1	Oser1	FALSE	FALSE
Smarce1	9.45988544290694e-72	0.344983088326331	0.773	0.258	2.6727014341845e-67	1	Smarce1	FALSE	FALSE
Fau	9.59607589931403e-72	0.738246158681164	1	0.485	2.71117932383319e-67	1	Fau	FALSE	FALSE
Amfr	9.93827696342461e-72	0.292533726905111	0.545	0.15	2.80786139047636e-67	1	Amfr	FALSE	FALSE
Tsn	9.94289586160261e-72	0.370481213664513	0.819	0.275	2.80916636777858e-67	1	Tsn	FALSE	FALSE
Ict1	1.00186105118892e-71	0.295948111670293	0.599	0.171	2.83055802792406e-67	1	Ict1	FALSE	FALSE
Sod1	1.36129778225979e-71	0.38386420854512	0.773	0.253	3.84607462421859e-67	1	Sod1	FALSE	FALSE
Ppp2r1a	1.41615736505775e-71	0.350090362643406	0.666	0.205	4.00106940349766e-67	1	Ppp2r1a	FALSE	FALSE
Psmd13	1.49649162776487e-71	0.353342430282831	0.719	0.226	4.22803779592407e-67	1	Psmd13	FALSE	FALSE
Ndfip2	1.56577576089925e-71	0.296568555212394	0.699	0.216	4.42378625726865e-67	1	Ndfip2	FALSE	FALSE
Eif1a	1.75634952298169e-71	0.454847755380693	0.843	0.307	4.96221430728017e-67	1	Eif1a	FALSE	FALSE
Eif4b	2.33298355641349e-71	0.474067356695514	0.88	0.328	6.59137844193504e-67	1	Eif4b	FALSE	FALSE
Mrpl9	2.35985810664013e-71	0.27849634826904	0.582	0.164	6.66730710869037e-67	1	Mrpl9	FALSE	FALSE
Rps8	2.47551363868256e-71	0.688391661214254	1	0.609	6.99406868336985e-67	1	Rps8	FALSE	TRUE
Utp11l	2.66843788905001e-71	0.398923103268585	0.86	0.307	7.53913756793299e-67	1	Utp11l	FALSE	FALSE
Ccnd1	3.21845669223666e-71	0.440256527889174	0.405	0.094	9.09310569257623e-67	1	Ccnd1	FALSE	FALSE
H13	4.31094522978517e-71	0.407197741349328	0.823	0.283	1.2179713557712e-66	1	H13	FALSE	FALSE
Sap18	4.6295564204773e-71	0.365026883152775	0.806	0.275	1.30798857547745e-66	1	Sap18	FALSE	FALSE
Tgoln1	4.81992603693893e-71	0.332926764219307	0.686	0.211	1.36177370321636e-66	1	Tgoln1	FALSE	TRUE
March5	6.85562553153015e-71	0.382757286433639	0.786	0.266	1.93691988142321e-66	1	March5	FALSE	FALSE
Topors	7.72468221499521e-71	0.26984855758643	0.492	0.128	2.1824544662026e-66	1	Topors	FALSE	FALSE
Pgk1	7.74847385610405e-71	0.28384995479016	0.482	0.123	2.18917631856508e-66	1	Pgk1	FALSE	FALSE
Memo1	9.24168041909046e-71	0.25981143164511	0.518	0.139	2.61105196880563e-66	1	Memo1	FALSE	FALSE
Snrnp40	1.11001576337926e-70	0.279975685537441	0.612	0.177	3.13612753627543e-66	1	Snrnp40	FALSE	FALSE
Yif1a	1.17753828742024e-70	0.282804358581107	0.528	0.143	3.32689892344841e-66	1	Yif1a	FALSE	FALSE
Eif3l	1.39893849609401e-70	0.424391351067553	0.826	0.289	3.95242093301441e-66	1	Eif3l	FALSE	FALSE
Rad23a	1.40454146992478e-70	0.350305555909467	0.726	0.233	3.96825101497848e-66	1	Rad23a	FALSE	FALSE
Myo10	1.98398447781632e-70	0.334887934705966	0.572	0.165	5.60535134517444e-66	1	Myo10	FALSE	FALSE
Ppig	2.2197864954015e-70	0.436289300832719	0.93	0.356	6.27156278545786e-66	1	Ppig	FALSE	FALSE
Ppp1cc	2.62971066228706e-70	0.442602904508594	0.866	0.324	7.42972153415963e-66	1	Ppp1cc	FALSE	FALSE
Skp1a	2.91648529153883e-70	0.390122892340288	0.856	0.295	8.23994589418466e-66	1	Skp1a	FALSE	FALSE
Ilf2	3.72128162868146e-70	0.376720044166658	0.739	0.242	1.05137369855137e-65	1	Ilf2	FALSE	FALSE
Eif3h	4.33775129674621e-70	0.597951452736254	0.987	0.48	1.22554487386971e-65	1	Eif3h	FALSE	FALSE
Ddb1	4.72992662816597e-70	0.385814901197916	0.722	0.237	1.33634617025573e-65	1	Ddb1	FALSE	FALSE
Ptpla	5.02640362185104e-70	0.294413850734425	0.726	0.225	1.42010981528157e-65	1	Ptpla	FALSE	FALSE
Riok3	5.32411828588236e-70	0.330567535368006	0.783	0.263	1.50422313931034e-65	1	Riok3	FALSE	FALSE
Zrsr2	5.739554344032e-70	0.324531345219044	0.719	0.231	1.62159628881936e-65	1	Zrsr2	FALSE	FALSE
Hsp90aa1	5.77468871451448e-70	0.479175121069668	0.997	0.506	1.63152280251178e-65	1	Hsp90aa1	FALSE	TRUE
Ndufaf4	6.41878735445052e-70	0.389420574748648	0.849	0.306	1.8134999912529e-65	1	Ndufaf4	FALSE	FALSE
Rpn2	6.48887702469421e-70	0.380535779539203	0.766	0.255	1.83330242578685e-65	1	Rpn2	FALSE	TRUE
Nfe2l2	6.92365890712611e-70	0.405117251008633	0.833	0.296	1.95614135103034e-65	1	Nfe2l2	TRUE	FALSE
Coq10b	7.31210742235627e-70	0.339173248207303	0.773	0.255	2.06588971003832e-65	1	Coq10b	FALSE	FALSE
Syncrip	8.48083275903567e-70	0.480780818502522	0.92	0.367	2.39608967941035e-65	1	Syncrip	FALSE	FALSE
Lsm4	1.36302865575903e-69	0.407366810991809	0.826	0.289	3.85096486111598e-65	1	Lsm4	FALSE	FALSE
Ccng1	1.71506423243848e-69	0.350616274022852	0.692	0.218	4.84557097590844e-65	1	Ccng1	FALSE	FALSE
Mlf2	1.76394612010848e-69	0.36133753117848	0.819	0.278	4.9836769731425e-65	1	Mlf2	FALSE	FALSE
Srsf4	1.9865476200999e-69	0.282581409356136	0.602	0.176	5.61259299106824e-65	1	Srsf4	FALSE	FALSE
Clta	3.53803336371195e-69	0.491126427155315	0.94	0.374	9.99600566249537e-65	1	Clta	FALSE	FALSE
Rrp7a	5.02228019478693e-69	0.277049842351616	0.482	0.126	1.41894482343315e-64	1	Rrp7a	FALSE	FALSE
Ssu72	6.42654687387965e-69	0.386400627172585	0.686	0.221	1.81569228827722e-64	1	Ssu72	FALSE	FALSE
Lamp1	7.0573524823977e-69	0.50185538541901	0.926	0.369	1.99391379685182e-64	1	Lamp1	FALSE	TRUE
Elp5	8.90967078195558e-69	0.25015233082449	0.535	0.147	2.51724928602591e-64	1	Elp5	FALSE	FALSE
Papola	8.92271766229063e-69	0.479659276922824	0.916	0.365	2.52093542112697e-64	1	Papola	FALSE	FALSE
Nucks1	1.01757608346904e-68	0.430141281087052	0.819	0.292	2.87495770862508e-64	1	Nucks1	TRUE	FALSE
Pnpla2	1.40587043918216e-68	0.291615603645668	0.595	0.173	3.97200575182137e-64	1	Pnpla2	FALSE	FALSE
Taldo1	2.28962815611195e-68	0.56391564798581	0.706	0.239	6.46888642946309e-64	1	Taldo1	FALSE	FALSE
Akr1b3	2.37874686155298e-68	0.64800070526744	0.936	0.418	6.72067350794563e-64	1	Akr1b3	FALSE	FALSE
Ppp1r2	2.43683986880914e-68	0.377228809631939	0.816	0.289	6.88480368134646e-64	1	Ppp1r2	FALSE	FALSE
Por	2.83156169820298e-68	0.316751570790663	0.729	0.238	8.00001126593287e-64	1	Por	FALSE	FALSE
Dnajc7	4.85159025053566e-68	0.356135006276992	0.846	0.302	1.37071979348384e-63	1	Dnajc7	FALSE	FALSE
Snrnp27	5.10564965167258e-68	0.366525545228388	0.766	0.26	1.44249919608705e-63	1	Snrnp27	FALSE	FALSE
Asf1a	5.13902458786321e-68	0.272580907942263	0.458	0.118	1.45192861680899e-63	1	Asf1a	FALSE	FALSE
Dld	5.30035745699096e-68	0.324067495357269	0.699	0.225	1.49750999232366e-63	1	Dld	FALSE	FALSE
Kansl2	7.20503736941843e-68	0.345742188581195	0.833	0.297	2.03563920798179e-63	1	Kansl2	FALSE	FALSE
Dad1	8.6238214309294e-68	0.458653628113769	0.923	0.354	2.43648826888048e-63	1	Dad1	FALSE	FALSE
Arf6	1.08936594415909e-67	0.345296766759514	0.682	0.218	3.07778560203266e-63	1	Arf6	FALSE	FALSE
Mrpl32	1.47775612229358e-67	0.319301278082717	0.669	0.21	4.17510437231606e-63	1	Mrpl32	FALSE	FALSE
Gtf2a2	1.89142437824781e-67	0.345368335791393	0.826	0.288	5.34384129586355e-63	1	Gtf2a2	FALSE	FALSE
Gmps	2.67816819638339e-67	0.312958852370423	0.692	0.222	7.56662860524199e-63	1	Gmps	FALSE	FALSE
Wdr45b	2.75803227268131e-67	0.299950493190057	0.632	0.194	7.79226858000651e-63	1	Wdr45b	FALSE	FALSE
Fam96b	4.00130524177665e-67	0.303471369434764	0.666	0.207	1.13048876995916e-62	1	Fam96b	FALSE	FALSE
Ppia	4.74353464880797e-67	0.59348028382913	0.983	0.427	1.34019084432772e-62	1	Ppia	FALSE	FALSE
Psmb1	4.86341843463345e-67	0.529499981390694	0.95	0.397	1.37406161033699e-62	1	Psmb1	FALSE	FALSE
Rps15a	5.70478549897372e-67	0.676207250462032	0.997	0.6	1.61177304702504e-62	1	Rps15a	FALSE	TRUE
Atg3	5.73461479504322e-67	0.295736245754208	0.639	0.197	1.62020071804356e-62	1	Atg3	FALSE	FALSE
Rpl23	8.29919827350947e-67	0.648626564836607	0.997	0.601	2.34477248821463e-62	1	Rpl23	FALSE	FALSE
Serinc1	9.45218439608972e-67	0.368272021794983	0.819	0.289	2.67052565742723e-62	1	Serinc1	FALSE	FALSE
Mpp6	1.07547838590194e-66	0.257700078775897	0.622	0.187	3.03854908368877e-62	1	Mpp6	FALSE	FALSE
Rplp1	1.10913769213479e-66	0.662397587056486	1	0.596	3.13364672158842e-62	1	Rplp1	FALSE	FALSE
Psma3	1.46718726480314e-66	0.560558128828379	0.997	0.641	4.14524417924832e-62	1	Psma3	FALSE	FALSE
Spcs1	1.67651243314563e-66	0.432555340979841	0.87	0.312	4.73665057736636e-62	1	Spcs1	FALSE	FALSE
Tbcc	2.18749454797068e-66	0.258439642045578	0.418	0.104	6.18032834638156e-62	1	Tbcc	FALSE	FALSE
1110038F14Rik	2.96480382390224e-66	0.273484357291868	0.552	0.159	8.37646024367098e-62	1	1110038F14Rik	FALSE	FALSE
Gas5	3.16464183981297e-66	0.672793695791285	1	0.6	8.94106259002359e-62	1	Gas5	FALSE	FALSE
Trap1	4.30060145523024e-66	0.253889382084923	0.572	0.167	1.2150489291462e-61	1	Trap1	FALSE	TRUE
Sys1	4.60641492993996e-66	0.290718524561791	0.562	0.165	1.30145041015594e-61	1	Sys1	FALSE	FALSE
Poldip2	6.09454142829876e-66	0.252234719696589	0.605	0.18	1.72189078973725e-61	1	Poldip2	FALSE	FALSE
H2afz	6.92286818307196e-66	0.517711956243641	0.96	0.454	1.95591794776332e-61	1	H2afz	FALSE	FALSE
Sf3b5	7.50660300169382e-66	0.340794928154271	0.689	0.222	2.12084054606855e-61	1	Sf3b5	FALSE	FALSE
Bnip2	7.58781465909055e-66	0.282615988200074	0.722	0.233	2.14378527563285e-61	1	Bnip2	FALSE	FALSE
Krtcap2	1.56714349569469e-65	0.430612692889255	0.803	0.287	4.42765051838622e-61	1	Krtcap2	FALSE	FALSE
Hnrnpr	1.70363853950855e-65	0.288921241554458	0.819	0.279	4.81328996567352e-61	1	Hnrnpr	FALSE	FALSE
Khdrbs1	1.73451632687231e-65	0.363393602292772	0.816	0.29	4.90052897831234e-61	1	Khdrbs1	FALSE	FALSE
Syf2	1.74362787033916e-65	0.333958546523594	0.746	0.255	4.92627182206922e-61	1	Syf2	FALSE	FALSE
Frg1	1.79475074412665e-65	0.27830855091683	0.572	0.168	5.07070927738102e-61	1	Frg1	FALSE	FALSE
Syce2	1.8755596470325e-65	0.261139042394941	0.244	0.043	5.29901867076091e-61	1	Syce2	FALSE	FALSE
Mrps25	3.31164438284219e-65	0.259446492836187	0.548	0.158	9.35638887484405e-61	1	Mrps25	FALSE	FALSE
Glrx5	3.33953599501694e-65	0.270100896973331	0.699	0.22	9.43519104672137e-61	1	Glrx5	FALSE	FALSE
Dnajc1	3.91376281813488e-65	0.273978810065344	0.689	0.222	1.10575540900765e-60	1	Dnajc1	FALSE	FALSE
Cstb	4.37573021520351e-65	0.460227255152798	0.749	0.263	1.23627505770145e-60	1	Cstb	FALSE	FALSE
Mdh2	7.10277082356913e-65	0.466197703203358	0.957	0.428	2.00674584078299e-60	1	Mdh2	FALSE	FALSE
Ppp5c	7.32239198099832e-65	0.277764530574627	0.518	0.147	2.06879540639146e-60	1	Ppp5c	FALSE	FALSE
Cdk2ap2	8.20242750844594e-65	0.3829893194549	0.656	0.211	2.31743184396123e-60	1	Cdk2ap2	FALSE	FALSE
Herpud1	9.52172273297746e-65	0.326177727390049	0.712	0.232	2.69017232374812e-60	1	Herpud1	FALSE	FALSE
Mrps33	1.87205141966763e-64	0.339672247904013	0.786	0.27	5.28910687598695e-60	1	Mrps33	FALSE	FALSE
RPL24	2.11280659400015e-64	0.658278291711011	0.993	0.579	5.96931247002863e-60	1	RPL24	FALSE	FALSE
Sar1a	2.44343542860417e-64	0.432740666476317	0.906	0.359	6.90343811643536e-60	1	Sar1a	FALSE	FALSE
Btf3l4	3.3902089954798e-64	0.291349243720043	0.649	0.205	9.57835747492909e-60	1	Btf3l4	FALSE	FALSE
Tor2a	3.6586003602759e-64	0.267022242024459	0.398	0.098	1.03366435978875e-59	1	Tor2a	FALSE	TRUE
Tardbp	3.6749016643228e-64	0.406419880060139	0.906	0.363	1.03826996722112e-59	1	Tardbp	FALSE	FALSE
Tmem147	3.74589035349872e-64	0.298580389986076	0.719	0.236	1.05832640157399e-59	1	Tmem147	FALSE	FALSE
Lamtor1	4.53255584336681e-64	0.275453646453096	0.659	0.21	1.28058300242643e-59	1	Lamtor1	FALSE	FALSE
Tmem230	4.64994709183738e-64	0.281347274636332	0.462	0.125	1.31374955185682e-59	1	Tmem230	FALSE	FALSE
Tcea1	9.10241037006599e-64	0.382913636217934	0.736	0.256	2.57170400185474e-59	1	Tcea1	FALSE	FALSE
Mesdc2	1.18071681453285e-63	0.260560242587587	0.502	0.14	3.33587921609967e-59	1	Mesdc2	FALSE	FALSE
l7Rn6	1.2876927179771e-63	0.296380010508918	0.605	0.189	3.63811823610069e-59	1	l7Rn6	FALSE	FALSE
Rpl18	1.30773776897887e-63	0.652704179399669	1	0.589	3.69475151869599e-59	1	Rpl18	FALSE	TRUE
Grb10	1.8640393684048e-63	0.273799646487843	0.712	0.232	5.26647042755408e-59	1	Grb10	FALSE	FALSE
Cops2	2.00614819194542e-63	0.306564880659569	0.649	0.209	5.6679704867034e-59	1	Cops2	FALSE	FALSE
Atp1b3	2.33021459157337e-63	0.308944856916761	0.749	0.252	6.58355528557224e-59	1	Atp1b3	FALSE	TRUE
Dhx15	2.38348957968648e-63	0.288115912424457	0.806	0.282	6.73407310948822e-59	1	Dhx15	FALSE	FALSE
Dnaja1	2.82612214137277e-63	0.37856506097108	0.977	0.439	7.98464288602048e-59	1	Dnaja1	FALSE	FALSE
Arl1	2.91943886038783e-63	0.376383551406509	0.833	0.298	8.24829061225375e-59	1	Arl1	FALSE	FALSE
Uba2	3.25742987811008e-63	0.273910715786138	0.672	0.219	9.20321663462442e-59	1	Uba2	FALSE	FALSE
Rpl6	3.97565331147271e-63	0.700945195904166	1	0.562	1.12324133009039e-58	1	Rpl6	FALSE	FALSE
Rab7	4.28451972459967e-63	0.456576582061341	0.93	0.39	1.21050535779115e-58	1	Rab7	FALSE	FALSE
2700089E24Rik	5.08332659406839e-63	0.312305490732621	0.729	0.248	1.43619226262214e-58	1	2700089E24Rik	FALSE	FALSE
Osgin1	5.25124329203155e-63	0.254388354724679	0.472	0.125	1.48363376729767e-58	1	Osgin1	FALSE	FALSE
Emd	6.11711925752735e-63	0.254421498478886	0.706	0.232	1.7282697038292e-58	1	Emd	FALSE	FALSE
Idi1	6.3144897632484e-63	0.353057566069395	0.448	0.117	1.78403279281057e-58	1	Idi1	FALSE	FALSE
Aurkaip1	1.13529427326494e-62	0.319079425301209	0.732	0.244	3.20754691025543e-58	1	Aurkaip1	FALSE	FALSE
Rps13	1.22989728068317e-62	0.636304575122028	0.997	0.592	3.47482878711416e-58	1	Rps13	FALSE	FALSE
Maoa	1.52685804140269e-62	0.260590852482884	0.378	0.092	4.31383202437501e-58	1	Maoa	FALSE	FALSE
Cwc15	1.74316770808035e-62	0.331535240901039	0.729	0.251	4.92497172563943e-58	1	Cwc15	FALSE	FALSE
Cggbp1	2.0812506619782e-62	0.275111184089136	0.689	0.225	5.88015749528701e-58	1	Cggbp1	TRUE	FALSE
Atp2a1	3.57170679098018e-62	-3.23519568627755	0.007	0.53	1.00911431965563e-57	1	Atp2a1	FALSE	FALSE
Anapc11	3.67915086780634e-62	0.356652551436183	0.729	0.254	1.03947049468133e-57	1	Anapc11	FALSE	FALSE
Rpl27	3.91449275044204e-62	0.631004418493695	0.987	0.467	1.10596163678239e-57	1	Rpl27	FALSE	FALSE
Ifrd1	7.71925370306382e-62	0.473987451790779	0.993	0.585	2.18092074872662e-57	1	Ifrd1	FALSE	FALSE
Tnnt3	8.69688482913556e-62	-3.84603812134525	0	0.524	2.45713087077567e-57	1	Tnnt3	FALSE	FALSE
Cbfb	9.37495924341746e-62	0.256577334237443	0.676	0.22	2.64870723504273e-57	1	Cbfb	FALSE	FALSE
Alyref	1.17987632490937e-61	0.277750979781034	0.629	0.199	3.33350458076644e-57	1	Alyref	FALSE	FALSE
Sec31a	1.24944670746609e-61	0.299273787938218	0.706	0.238	3.53006178260394e-57	1	Sec31a	FALSE	FALSE
Mrfap1	1.43741509155184e-61	0.53180364653364	0.987	0.48	4.06112885816142e-57	1	Mrfap1	FALSE	FALSE
Gpx8	1.59371283748497e-61	0.372870626823754	0.482	0.137	4.50271687974629e-57	1	Gpx8	FALSE	FALSE
Pttg1ip	1.95277866938578e-61	0.449142033633366	0.719	0.258	5.51718557461565e-57	1	Pttg1ip	FALSE	TRUE
Hmgb2	2.62525890624558e-61	0.289166251223868	0.528	0.156	7.41714398781563e-57	1	Hmgb2	FALSE	FALSE
Rab5a	4.71510474359307e-61	0.277703463857477	0.699	0.234	1.33215854320735e-56	1	Rab5a	FALSE	FALSE
Sumo2	5.50329814360084e-61	0.524424613981436	0.98	0.455	1.55484682451155e-56	1	Sumo2	FALSE	FALSE
Tmbim4	6.63278971502546e-61	0.268765441281558	0.615	0.194	1.87396207818614e-56	1	Tmbim4	FALSE	FALSE
Clint1	7.01352926420809e-61	0.289942834785613	0.569	0.177	1.98153242301671e-56	1	Clint1	FALSE	FALSE
Scaf11	7.73822379455776e-61	0.405898322819807	0.87	0.342	2.1862803686764e-56	1	Scaf11	FALSE	FALSE
Rcn1	1.0702010875948e-60	0.281786595162064	0.559	0.167	3.0236391327816e-56	1	Rcn1	FALSE	FALSE
Chtop	1.09972189307192e-60	0.318036838689529	0.826	0.306	3.10704426449611e-56	1	Chtop	FALSE	FALSE
Srsf9	1.39518991851253e-60	0.259271006163117	0.645	0.207	3.94183007677344e-56	1	Srsf9	FALSE	FALSE
Mrpl27	1.45066294670577e-60	0.259284528704325	0.498	0.143	4.09855802332781e-56	1	Mrpl27	FALSE	FALSE
Malat1	2.04797746175227e-60	-1.72186748588088	1	0.911	5.78615072268869e-56	1	Malat1	FALSE	FALSE
Hypk	2.52490539015625e-60	0.287394557324115	0.756	0.259	7.13361519880847e-56	1	Hypk	FALSE	FALSE
Rbm3	4.00911790631601e-60	0.548271138560368	0.98	0.496	1.13269608207146e-55	1	Rbm3	FALSE	FALSE
Ywhaq	4.94999601396039e-60	0.421083897591979	0.883	0.345	1.39852237382423e-55	1	Ywhaq	FALSE	FALSE
Ctbp1	5.30558289339942e-60	0.356895237792557	0.779	0.279	1.49898633487214e-55	1	Ctbp1	FALSE	FALSE
Csnk2a1	6.18845784180091e-60	0.428171865162589	0.916	0.384	1.74842499404401e-55	1	Csnk2a1	FALSE	FALSE
Ppp1r15a	7.22298339480166e-60	0.364675571705515	0.943	0.386	2.04070949853331e-55	1	Ppp1r15a	FALSE	FALSE
Bag1	7.49510322878889e-60	0.315403907978923	0.806	0.289	2.11759151522972e-55	1	Bag1	FALSE	FALSE
Rab10	7.92698327565044e-60	0.395931658205409	0.89	0.35	2.23961058486952e-55	1	Rab10	FALSE	FALSE
Stk40	8.35178462674373e-60	0.262392776935448	0.645	0.208	2.35962971059391e-55	1	Stk40	FALSE	FALSE
Lrrc58	8.62275187209428e-60	0.335748910048354	0.783	0.284	2.4361860864228e-55	1	Lrrc58	FALSE	FALSE
P4ha1	1.02702347811989e-59	0.271865620835219	0.609	0.192	2.90164943273213e-55	1	P4ha1	FALSE	TRUE
Sumo1	1.17898112603623e-59	0.437813520822163	0.933	0.397	3.33097537539017e-55	1	Sumo1	FALSE	FALSE
Ube3a	1.19758235374951e-59	0.380811858045839	0.86	0.34	3.38352942404849e-55	1	Ube3a	FALSE	FALSE
Nudcd2	1.2350076372372e-59	0.282700785795534	0.512	0.149	3.48926707748627e-55	1	Nudcd2	FALSE	FALSE
Ehd1	1.28133061940685e-59	0.273015645016125	0.488	0.14	3.62014339901016e-55	1	Ehd1	FALSE	FALSE
Cul1	1.94891483485862e-59	0.325001731456956	0.866	0.326	5.50626908292605e-55	1	Cul1	FALSE	FALSE
Ccdc47	3.7845098701208e-59	0.283409553277259	0.669	0.223	1.06923757360523e-54	1	Ccdc47	FALSE	FALSE
Selt	4.74718159776823e-59	0.291522433666845	0.676	0.225	1.34122121681746e-54	1	Selt	FALSE	FALSE
Traf4	5.65823667763985e-59	0.264987351353248	0.428	0.115	1.59862160853359e-54	1	Traf4	FALSE	FALSE
Ttn	6.20892397333184e-59	-5.99497705948705	0	0.508	1.75420729018545e-54	1	Ttn	FALSE	TRUE
Rpl14	8.24173242288595e-59	0.637785969326565	1	0.594	2.32853666143797e-54	1	Rpl14	FALSE	FALSE
Ccdc124	9.65771267041075e-59	0.271244297986825	0.632	0.202	2.72859356077115e-54	1	Ccdc124	FALSE	FALSE
Ap2m1	1.07044117801018e-58	0.325058508247239	0.789	0.282	3.02431746023217e-54	1	Ap2m1	FALSE	TRUE
Snrpf	1.70590185602946e-58	0.478760259019529	0.96	0.428	4.81968451384003e-54	1	Snrpf	FALSE	FALSE
Rpl12	1.7318342032235e-58	0.599766140830065	0.99	0.487	4.89295117436735e-54	1	Rpl12	FALSE	FALSE
Rpl36al	2.0242006452693e-58	0.576774931233976	0.973	0.518	5.71897408307935e-54	1	Rpl36al	FALSE	FALSE
Calu	2.0988492176437e-58	0.254630084379307	0.716	0.238	5.92987869460874e-54	1	Calu	FALSE	TRUE
Hnrnpa3	2.36692566643602e-58	0.539880613005558	0.97	0.562	6.68727508538169e-54	1	Hnrnpa3	FALSE	FALSE
Morf4l2	3.23266731943508e-58	0.495529336538889	0.946	0.435	9.13325497759994e-54	1	Morf4l2	FALSE	FALSE
Emc10	3.55676018454046e-58	0.286360692972432	0.615	0.199	1.00489145493822e-53	1	Emc10	FALSE	FALSE
Cyc1	4.09960468034261e-58	0.412554279104638	0.946	0.427	1.1582613103372e-53	1	Cyc1	FALSE	FALSE
Rpl32	5.25175706371435e-58	0.628006414812932	1	0.596	1.48377892321122e-53	1	Rpl32	FALSE	TRUE
Rpn1	6.13116756828457e-58	0.273469949595307	0.595	0.19	1.73223877306744e-53	1	Rpn1	FALSE	TRUE
Atp1a2	6.46606982025298e-58	-2.43825970991226	0.013	0.514	1.82685870631607e-53	1	Atp1a2	FALSE	FALSE
Ndrg2	7.37885637323851e-58	-1.70013563779617	0.033	0.525	2.08474829113108e-53	1	Ndrg2	FALSE	FALSE
Copb1	8.06149859241621e-58	0.312754120511879	0.656	0.22	2.27761519731535e-53	1	Copb1	FALSE	TRUE
Mrps14	9.1769740491684e-58	0.291566972218735	0.809	0.287	2.59277047811155e-53	1	Mrps14	FALSE	FALSE
Ndufa12	9.34846724837834e-58	0.3147903890813	0.916	0.372	2.64122245168433e-53	1	Ndufa12	FALSE	FALSE
Rnf7	9.66299391762308e-58	0.354597952606476	0.843	0.317	2.73008567154605e-53	1	Rnf7	FALSE	FALSE
Ift20	1.60790218877962e-57	0.305132506800923	0.679	0.231	4.54280605395905e-53	1	Ift20	FALSE	FALSE
Ctnnb1	1.68203634473424e-57	0.298008538544742	0.769	0.269	4.75225728477766e-53	1	Ctnnb1	TRUE	FALSE
Eif4g2	1.75072731694478e-57	0.53057980021681	0.98	0.582	4.94632988856408e-53	1	Eif4g2	FALSE	FALSE
Atp2b1	2.01537751560643e-57	0.466212209332128	0.873	0.366	5.69404609484284e-53	1	Atp2b1	FALSE	FALSE
Eif4e2	2.2327749846928e-57	0.267433936375437	0.753	0.263	6.30825916425256e-53	1	Eif4e2	FALSE	FALSE
Rpl37	2.73421989923745e-57	0.634058160326755	1	0.597	7.72499148131557e-53	1	Rpl37	FALSE	FALSE
Rpl13a	4.10731102705634e-57	0.618127070874552	1	0.605	1.16043858447423e-52	1	Rpl13a	FALSE	FALSE
Nol7	6.23584695927201e-57	0.401670354129528	0.806	0.315	1.76181384140312e-52	1	Nol7	FALSE	FALSE
Dap3	6.6075136399097e-57	0.270234009290635	0.595	0.192	1.86682082868369e-52	1	Dap3	FALSE	FALSE
Prkar1a	6.79501242117785e-57	0.416063947705434	0.963	0.424	1.91979485935538e-52	1	Prkar1a	FALSE	FALSE
Rpl29	6.8267552582282e-57	0.590959882433006	0.99	0.55	1.92876316310721e-52	1	Rpl29	FALSE	FALSE
Mien1	7.53241045514567e-57	0.258195127814781	0.528	0.162	2.12813192589231e-52	1	Mien1	FALSE	FALSE
Psmd1	7.89552775828818e-57	0.327040377466999	0.806	0.296	2.23072345754916e-52	1	Psmd1	FALSE	FALSE
Eif1b	9.4142413298641e-57	0.355931545042974	0.659	0.231	2.65980560292651e-52	1	Eif1b	FALSE	FALSE
Mapk1	1.49554964160583e-56	0.265137072754592	0.692	0.242	4.22537640242894e-52	1	Mapk1	FALSE	FALSE
Bsg	1.52565210695726e-56	0.514542430957306	0.95	0.462	4.31042489778635e-52	1	Bsg	FALSE	TRUE
Arpc5	1.63309650295375e-56	0.251504877587283	0.676	0.224	4.61398754979524e-52	1	Arpc5	FALSE	FALSE
Chmp2a	1.79644062596335e-56	0.372248217547051	0.833	0.326	5.07548370053426e-52	1	Chmp2a	FALSE	FALSE
Slc25a39	2.0861975928743e-56	0.259137022341647	0.502	0.151	5.89413405914776e-52	1	Slc25a39	FALSE	FALSE
Rps7	2.45277555732727e-56	0.645005807678654	0.997	0.5	6.92982678211674e-52	1	Rps7	FALSE	FALSE
Arpc3	2.85044543891605e-56	0.287661470744198	0.886	0.345	8.05336349856952e-52	1	Arpc3	FALSE	FALSE
Neb	3.18753359141323e-56	-4.41966024105893	0.027	0.51	9.0057386558198e-52	1	Neb	FALSE	FALSE
Arf4	3.1917933664686e-56	0.354384168314275	0.97	0.423	9.01777379828374e-52	1	Arf4	FALSE	FALSE
Bcar1	3.60574153113505e-56	0.262894650332342	0.301	0.069	1.01873015479159e-51	1	Bcar1	FALSE	FALSE
Txndc5	4.2437153251363e-56	0.267370628665946	0.582	0.185	1.19897689081076e-51	1	Txndc5	FALSE	FALSE
Rala	4.58962310330663e-56	0.253082067309272	0.605	0.193	1.29670621537722e-51	1	Rala	FALSE	FALSE
Rbbp4	5.54226424742191e-56	0.306749123914759	0.829	0.31	1.56585591782411e-51	1	Rbbp4	FALSE	FALSE
Raly	7.03439322078014e-56	0.340975451436396	0.846	0.323	1.98742711666701e-51	1	Raly	FALSE	FALSE
Morf4l1	7.76053308933754e-56	0.498017041238613	0.987	0.527	2.19258341373053e-51	1	Morf4l1	FALSE	FALSE
Josd2	9.87175351546755e-56	0.275458129348017	0.629	0.212	2.78906652072505e-51	1	Josd2	FALSE	FALSE
Fam32a	1.1991261829084e-55	0.2522370613986	0.512	0.155	3.38789120457112e-51	1	Fam32a	FALSE	FALSE
Naa15	1.55266356518991e-55	0.26093782276798	0.819	0.304	4.38674037073105e-51	1	Naa15	FALSE	FALSE
Rps23	5.33046614318935e-55	0.627087949817979	1	0.597	1.50601659943529e-50	1	Rps23	FALSE	TRUE
Rps3a1	5.38066512964845e-55	0.604241354692479	1	0.59	1.52019931907958e-50	1	Rps3a1	FALSE	FALSE
Hmgn1	6.10818643041248e-55	0.597077138566702	0.936	0.47	1.72574591218444e-50	1	Hmgn1	FALSE	FALSE
Mettl9	6.61929155127184e-55	0.250719752382131	0.545	0.171	1.87014844198083e-50	1	Mettl9	FALSE	TRUE
Sgpl1	8.61436990421932e-55	0.486061862214858	0.338	0.085	2.43381792903908e-50	1	Sgpl1	FALSE	FALSE
Plod2	9.00214177943522e-55	0.25249579089977	0.398	0.107	2.54337511694383e-50	1	Plod2	FALSE	TRUE
Frmd6	9.65598953576523e-55	0.253664982044328	0.686	0.236	2.72810672353975e-50	1	Frmd6	FALSE	FALSE
Rps10	1.18171361507873e-54	0.583442429422718	0.993	0.574	3.33869547668192e-50	1	Rps10	FALSE	FALSE
Eif3k	1.66105541413995e-54	0.483659408418091	0.97	0.455	4.6929798615696e-50	1	Eif3k	FALSE	FALSE
Metap2	3.61987644459358e-54	0.467515368727462	0.98	0.552	1.02272369189102e-49	1	Metap2	FALSE	FALSE
Nedd8	3.94950825545992e-54	0.366274306872544	0.896	0.35	1.11585456741509e-49	1	Nedd8	FALSE	FALSE
Neat1	7.21299103325931e-54	-3.06727995948232	0.525	0.73	2.03788635662675e-49	1	Neat1	FALSE	FALSE
Mrpl28	8.96619358495513e-54	0.264507588793281	0.629	0.209	2.53321867355737e-49	1	Mrpl28	FALSE	FALSE
Snx3	1.04514840820575e-53	0.300892731879859	0.846	0.324	2.9528577977037e-49	1	Snx3	FALSE	FALSE
Fam49a	1.44732368235801e-53	0.2506946965275	0.401	0.109	4.08912359976608e-49	1	Fam49a	FALSE	FALSE
Gng5	1.88913575929059e-53	0.355769359656146	0.98	0.484	5.33737526072372e-49	1	Gng5	FALSE	FALSE
Gltscr2	1.89460548101115e-53	0.380214139843787	0.946	0.42	5.35282886550081e-49	1	Gltscr2	FALSE	FALSE
Atp6v0c	2.089854026316e-53	0.379333382630395	0.967	0.439	5.90446458055059e-49	1	Atp6v0c	FALSE	FALSE
Pdia3	2.83138128936168e-53	0.298199875809633	0.843	0.321	7.99950155683355e-49	1	Pdia3	FALSE	FALSE
Tpm2	4.37817175862889e-53	-2.67725743301248	0.007	0.48	1.23696486696542e-48	1	Tpm2	FALSE	FALSE
Surf4	1.0281147756743e-52	0.250176817491842	0.545	0.174	2.90473267571261e-48	1	Surf4	FALSE	FALSE
Sdcbp	2.02784663399923e-52	0.269314135963676	0.709	0.257	5.72927509503802e-48	1	Sdcbp	FALSE	FALSE
Ddt	4.03204843091675e-52	0.3814687544903	0.535	0.175	1.13917464318691e-47	1	Ddt	FALSE	FALSE
Rps25	4.49435428813893e-52	0.570718355558985	0.997	0.59	1.26978991702789e-47	1	Rps25	FALSE	FALSE
Eef1b2	1.52581450629673e-51	0.445780515868033	0.98	0.51	4.31088372464015e-47	1	Eef1b2	FALSE	FALSE
Ubxn4	2.1227803705134e-51	0.375938119610328	0.953	0.435	5.99749138081151e-47	1	Ubxn4	FALSE	FALSE
Srp14	2.24400607581672e-51	0.328598899348122	0.87	0.347	6.33999036600498e-47	1	Srp14	FALSE	FALSE
Ier3ip1	2.60164644766266e-51	0.2751308203297	0.829	0.314	7.35043170858132e-47	1	Ier3ip1	FALSE	FALSE
Tnni2	3.45254294371247e-51	-3.27116418877742	0.003	0.465	9.75446957887083e-47	1	Tnni2	FALSE	FALSE
Myl1	3.89658416330466e-51	-3.5741817459435	0	0.462	1.10090192365846e-46	1	Myl1	FALSE	FALSE
Smc1a	5.58678276286291e-51	0.291099955999846	0.806	0.319	1.57843373399166e-46	1	Smc1a	FALSE	FALSE
Hbegf	6.47534831904168e-51	0.252250341464202	0.411	0.117	1.82948016057885e-46	1	Hbegf	FALSE	FALSE
Mrps26	1.17936202288543e-50	0.253418619825784	0.548	0.182	3.33205152325821e-46	1	Mrps26	FALSE	FALSE
Sms	1.52646314659167e-50	0.297533394784094	0.739	0.284	4.31271632806545e-46	1	Sms	FALSE	FALSE
Trdn	2.56437602784847e-50	-3.04020954260443	0	0.457	7.24513159148027e-46	1	Trdn	FALSE	FALSE
Rpl23a	3.05815845308881e-50	0.619102483830618	0.997	0.486	8.64021507751182e-46	1	Rpl23a	FALSE	FALSE
Pygm	9.38700717004328e-50	-2.20925712908082	0.017	0.466	2.65211113575233e-45	1	Pygm	FALSE	FALSE
Timm13	1.26476381985913e-49	0.353396636311175	0.783	0.302	3.573337220248e-45	1	Timm13	FALSE	FALSE
Map1b	3.32062605116019e-49	0.262630448874355	0.709	0.268	9.38176478234288e-45	1	Map1b	FALSE	FALSE
Arpp19	3.74451044466074e-49	0.304642846132326	0.849	0.338	1.05793653593e-44	1	Arpp19	FALSE	FALSE
Nfkbia	5.921655845941e-49	0.291438231202398	0.886	0.382	1.67304542615371e-44	1	Nfkbia	FALSE	FALSE
Mrpl52	9.02332555188562e-49	0.373718230032136	0.896	0.375	2.54936016817424e-44	1	Mrpl52	FALSE	FALSE
Vcp	1.13248203861349e-48	0.457035635158692	0.97	0.546	3.1996015036947e-44	1	Vcp	FALSE	FALSE
Rpl35	1.20428739741041e-48	0.578211278565707	1	0.565	3.40247318390364e-44	1	Rpl35	FALSE	TRUE
Ppp1cb	1.30725676467627e-48	0.283604792702197	0.843	0.342	3.69339253723987e-44	1	Ppp1cb	FALSE	FALSE
Ryr1	1.34546563482016e-48	-3.00907808045749	0.003	0.449	3.8013440580574e-44	1	Ryr1	FALSE	FALSE
Dek	1.49179499316435e-48	0.257450530815605	0.773	0.295	4.21476839418724e-44	1	Dek	FALSE	FALSE
Ssr4	1.97912170499344e-48	0.317934427684217	0.786	0.305	5.59161255311797e-44	1	Ssr4	FALSE	FALSE
Acta1	3.55022822605522e-48	-3.93296628770041	0.007	0.449	1.00304598070738e-43	1	Acta1	FALSE	FALSE
Ube2s	3.80499772452789e-48	0.285455906026799	0.923	0.392	1.07502600711086e-43	1	Ube2s	FALSE	FALSE
Capza2	5.2612027897783e-48	0.378712253966574	0.906	0.407	1.48644762419606e-43	1	Capza2	FALSE	FALSE
Edf1	1.03632505404137e-47	0.387445485140926	0.916	0.397	2.92792917518309e-43	1	Edf1	FALSE	FALSE
Rplp2	1.72340244756593e-47	0.562493295482174	1	0.594	4.86912893510804e-43	1	Rplp2	FALSE	TRUE
Aig1	1.99102525118931e-47	0.257955567758046	0.445	0.137	5.62524364218517e-43	1	Aig1	FALSE	FALSE
Ddx24	2.04942864117796e-47	0.309686878566994	0.876	0.367	5.79025073992008e-43	1	Ddx24	FALSE	FALSE
Ckm	2.55919345789809e-47	-3.25845572377677	0.007	0.444	7.23048927659947e-43	1	Ckm	FALSE	FALSE
Acp1	4.5161351453858e-47	0.254944782602997	0.599	0.209	1.27594366262585e-42	1	Acp1	FALSE	FALSE
Rap1a	2.36852354621239e-46	0.251909396784952	0.749	0.29	6.69178957511386e-42	1	Rap1a	FALSE	FALSE
Rpl36	2.94549081473501e-46	0.546452086378988	1	0.596	8.32189519887083e-42	1	Rpl36	FALSE	FALSE
Gpbp1	5.72209502139423e-46	0.280627492729112	0.769	0.309	1.61666350639451e-41	1	Gpbp1	TRUE	FALSE
Ldb3	5.73152986138909e-46	-2.13105284432685	0	0.429	1.61932913173826e-41	1	Ldb3	FALSE	FALSE
Sox4	6.8804439558081e-46	0.269046312423719	0.659	0.242	1.94393183083446e-41	1	Sox4	TRUE	FALSE
Rpl18a	1.15169142011648e-45	0.541238517732115	1	0.603	3.2538737692551e-41	1	Rpl18a	FALSE	FALSE
Pnn	1.42441190658833e-45	0.288931500491914	0.89	0.393	4.024390959684e-41	1	Pnn	FALSE	FALSE
Srsf10	1.53147526452437e-45	0.28669454904645	0.946	0.422	4.3268770648607e-41	1	Srsf10	FALSE	FALSE
Dmd	2.71947637994086e-45	-2.5272773314862	0.104	0.499	7.6833366162469e-41	1	Dmd	FALSE	FALSE
Zfp207	3.71281567692126e-45	0.304387179276469	0.853	0.368	1.04898181320056e-40	1	Zfp207	FALSE	FALSE
D8Ertd738e	5.07222757734749e-45	0.304355185151619	0.9	0.381	1.43305645742799e-40	1	D8Ertd738e	FALSE	FALSE
Nono	5.85091136070894e-45	0.277514333868782	0.686	0.262	1.6530579867411e-40	1	Nono	FALSE	FALSE
Ankrd11	1.71701773672021e-44	0.306865665509698	0.923	0.442	4.8510902115556e-40	1	Ankrd11	FALSE	FALSE
Ctsd	2.08385123684501e-44	0.300656980167024	0.769	0.313	5.8875048994582e-40	1	Ctsd	FALSE	TRUE
Nctc1	3.24626149697081e-44	-2.71402435789571	0	0.417	9.17166260739163e-40	1	Nctc1	FALSE	FALSE
Adh5	3.39743295078201e-44	0.26561758668931	0.538	0.188	9.59876731584442e-40	1	Adh5	FALSE	FALSE
Ndufa2	4.83144431933127e-44	0.254329382913796	0.957	0.441	1.36502796354066e-39	1	Ndufa2	FALSE	TRUE
Myl12a	5.3539183175453e-44	0.445630609038963	0.997	0.552	1.51264254225607e-39	1	Myl12a	FALSE	FALSE
Rab2a	5.42829862934435e-44	0.309497552288984	0.88	0.374	1.53365721174866e-39	1	Rab2a	FALSE	FALSE
Map2k2	8.87394637599458e-44	0.265628271369954	0.836	0.339	2.50715606960975e-39	1	Map2k2	FALSE	FALSE
Eef1d	1.90638756906318e-43	0.406280460816471	0.983	0.511	5.38611679887421e-39	1	Eef1d	FALSE	FALSE
Mef2c	2.13845303076759e-43	-1.91382588898387	0.003	0.415	6.04177134782767e-39	1	Mef2c	TRUE	FALSE
Ociad1	3.53069671103988e-43	0.275143036739407	0.706	0.28	9.97527741770098e-39	1	Ociad1	FALSE	FALSE
Ank3	1.22226705822301e-42	-1.57208335736839	0.013	0.419	3.45327111959746e-38	1	Ank3	FALSE	FALSE
Obscn	1.40973093585447e-42	-2.72545546467819	0	0.406	3.98291281306964e-38	1	Obscn	FALSE	FALSE
Vdac2	3.18150193742138e-42	0.284413951447741	0.89	0.382	8.98869742379663e-38	1	Vdac2	FALSE	TRUE
Capzb	4.66564509295607e-42	0.294453053062473	0.896	0.386	1.31818470811288e-37	1	Capzb	FALSE	FALSE
Pfkm	4.72641360561106e-42	-1.77481822266172	0.003	0.406	1.33535363599329e-37	1	Pfkm	FALSE	FALSE
Chchd2	7.16393075842704e-42	0.439147266866564	0.997	0.571	2.02402535717839e-37	1	Chchd2	FALSE	FALSE
Eif5b	8.05516552248087e-42	0.340195644133821	0.933	0.453	2.27582591506652e-37	1	Eif5b	FALSE	FALSE
Rpl3	3.07338914950698e-41	0.523437175835687	1	0.532	8.68324636410206e-37	1	Rpl3	FALSE	TRUE
Tpm1	3.37143627241732e-41	-3.17957988191206	0.405	0.627	9.52531890046065e-37	1	Tpm1	FALSE	FALSE
Rps5	3.39633966467025e-41	0.510219692790917	1	0.597	9.59567845459285e-37	1	Rps5	FALSE	FALSE
Rps18	1.66420068944372e-40	0.530293820702483	1	0.597	4.70186620788533e-36	1	Rps18	FALSE	FALSE
2410015M20Rik	2.18481017146732e-40	0.267860108012113	0.773	0.315	6.17274417744663e-36	1	2410015M20Rik	FALSE	FALSE
Pebp1	2.78147338726343e-40	0.34230039938589	0.957	0.432	7.85849676103538e-36	1	Pebp1	FALSE	FALSE
Lrrfip1	4.20767715869161e-40	0.306518436491268	0.923	0.473	1.18879502764514e-35	1	Lrrfip1	TRUE	FALSE
Rgs16	6.86282556382869e-40	0.276650657876168	0.197	0.041	1.93895410654852e-35	1	Rgs16	FALSE	FALSE
Fxyd1	9.16135204594502e-40	-1.12843695968886	0.003	0.39	2.58835679354085e-35	1	Fxyd1	FALSE	FALSE
Fkbp3	1.25667150422138e-39	0.258070241940959	0.773	0.321	3.55047400087666e-35	1	Fkbp3	FALSE	FALSE
Tpm4	1.49798274194785e-39	0.346146334699138	0.662	0.269	4.23225064082526e-35	1	Tpm4	FALSE	FALSE
Sep15	1.55310602716756e-39	0.304415424787302	0.903	0.399	4.38799045855651e-35	1	Sep15	FALSE	FALSE
Rab14	2.24707227497898e-39	0.264120128839279	0.863	0.378	6.34865329849812e-35	1	Rab14	FALSE	FALSE
Zfp36l2	3.89028318467827e-39	0.269144892650835	0.692	0.289	1.09912170816715e-34	1	Zfp36l2	FALSE	FALSE
H3f3b	5.32863076077582e-39	0.35772118311832	1	0.558	1.50549804884199e-34	1	H3f3b	FALSE	FALSE
Rbms1	6.02435102051052e-39	0.319961469744074	0.92	0.455	1.70205989382484e-34	1	Rbms1	FALSE	FALSE
Mybpc1	7.11177285998143e-39	-2.03423132015619	0	0.38	2.00928918613055e-34	1	Mybpc1	FALSE	FALSE
mmu-mir-6236	7.61600865615027e-39	-2.23760658898095	0	0.38	2.15175092562214e-34	1	mmu-mir-6236	FALSE	FALSE
2310050B05Rik	1.23388913320383e-38	-1.98223293234503	0	0.379	3.48610696804079e-34	1	2310050B05Rik	FALSE	FALSE
Hnrnpa2b1	1.55835099972158e-38	0.351345010215034	1	0.701	4.40280907951338e-34	1	Hnrnpa2b1	FALSE	FALSE
Ldha	2.92212679950134e-38	0.328091170375362	0.963	0.577	8.25588484663112e-34	1	Ldha	FALSE	FALSE
Eno3	5.09955973432682e-38	-2.28509160523148	0.057	0.422	1.44077861173936e-33	1	Eno3	FALSE	FALSE
Actn3	1.24594462895709e-37	-1.82775799374323	0.023	0.394	3.52016736019245e-33	1	Actn3	FALSE	FALSE
Filip1l	1.71200303987552e-37	-1.59651269122625	0.054	0.416	4.83692218856029e-33	1	Filip1l	FALSE	FALSE
Phkg1	2.08237599455651e-37	-1.89805690986822	0.003	0.373	5.8833368974205e-33	1	Phkg1	FALSE	FALSE
Cox6a1	2.10005118506187e-37	0.263476784729799	0.926	0.405	5.93327461315531e-33	1	Cox6a1	FALSE	FALSE
Des	3.3665595003082e-37	-1.5857529698826	0.498	0.645	9.51154055622075e-33	1	Des	FALSE	FALSE
Rps24	3.66123231172136e-37	0.472922719808148	1	0.6	1.03440796503064e-32	1	Rps24	FALSE	FALSE
Rbfox1	4.99132182208912e-37	-1.83170642438837	0.003	0.37	1.41019815439484e-32	1	Rbfox1	FALSE	FALSE
Nrap	5.79998689675599e-37	-1.8399536330696	0	0.367	1.63867029794047e-32	1	Nrap	FALSE	FALSE
Cmya5	6.1887227751385e-37	-1.85033400020765	0.003	0.369	1.74849984565988e-32	1	Cmya5	FALSE	FALSE
Rpl31	1.1708029298246e-36	0.473049547687941	1	0.577	3.30786951763344e-32	1	Rpl31	FALSE	FALSE
Myot	4.31329341072946e-36	-1.5955681553164	0	0.36	1.21863478733339e-31	1	Myot	FALSE	FALSE
Shfm1	4.79979986898942e-36	0.30029568203758	0.963	0.445	1.35608745698558e-31	1	Shfm1	FALSE	FALSE
Myh4	5.43039898262401e-36	-3.33416787818711	0	0.359	1.53425062456076e-31	1	Myh4	FALSE	FALSE
Mylk2	8.28658965044776e-36	-1.99247660244542	0.04	0.393	2.341210173941e-31	1	Mylk2	FALSE	FALSE
Rpl26	1.7221922179413e-35	0.487648954823429	1	0.597	4.86570967334954e-31	1	Rpl26	FALSE	FALSE
Atp5b	1.88856565948599e-35	0.31670956135388	0.983	0.7	5.33576455774578e-31	1	Atp5b	FALSE	FALSE
Xirp2	5.43132718123269e-35	-1.79748203307475	0	0.352	1.53451286851367e-30	1	Xirp2	FALSE	FALSE
Tnc	9.04578573803422e-35	0.263078335251431	0.177	0.039	2.55570584456681e-30	1	Tnc	FALSE	TRUE
Myom1	1.0824585494995e-34	-1.58710143851946	0	0.349	3.05827013990093e-30	1	Myom1	FALSE	FALSE
Eif4a2	2.53142539010532e-34	0.343849901206595	0.957	0.547	7.15203615466455e-30	1	Eif4a2	FALSE	FALSE
Rpl30	5.15818396900065e-34	0.392414425134644	0.99	0.586	1.45734171676175e-29	1	Rpl30	FALSE	FALSE
Blvrb	6.62612054698043e-34	0.283278553877758	0.458	0.169	1.87207783813838e-29	1	Blvrb	FALSE	FALSE
D4Wsu53e	1.05514077566583e-33	-1.73746997600045	0.846	0.784	2.98108923348868e-29	1	D4Wsu53e	FALSE	FALSE
Gm26924	1.8050109222437e-33	-2.91596055050741	0.826	0.771	5.09969735861513e-29	1	Gm26924	FALSE	FALSE
Dst	2.41383468943182e-33	-1.97936014017223	0.231	0.509	6.81980714805173e-29	1	Dst	FALSE	FALSE
Rpl27a	5.1067458663534e-33	0.292142091952024	0.99	0.506	1.44280890962083e-28	1	Rpl27a	FALSE	TRUE
Pacsin3	9.9337465661055e-33	-1.37480580416288	0.003	0.338	2.80658141732179e-28	1	Pacsin3	FALSE	FALSE
Mat2a	1.54393866716826e-32	0.277702375612854	0.993	0.603	4.36208991635049e-28	1	Mat2a	FALSE	FALSE
Rps27a	1.77119495959727e-32	0.476946032876918	0.997	0.6	5.00415711935018e-28	1	Rps27a	FALSE	FALSE
Trim63	1.88988851356089e-32	-1.79223633204164	0	0.332	5.33950201736358e-28	1	Trim63	FALSE	FALSE
Pdlim3	2.59844295523581e-32	-1.37721109731725	0	0.331	7.34138088142775e-28	1	Pdlim3	FALSE	FALSE
Svil	4.09037759220325e-32	-1.53037223479647	0.043	0.371	1.15565438112518e-27	1	Svil	FALSE	FALSE
Tceb2	8.14957209844372e-32	0.29546117354441	0.95	0.466	2.3024986049733e-27	1	Tceb2	FALSE	FALSE
Tcap	1.00139723576497e-31	-2.03988057111953	0	0.326	2.82924761020676e-27	1	Tcap	FALSE	FALSE
Rps20	1.72660784937679e-31	0.360546011764013	1	0.593	4.87818515684424e-27	1	Rps20	FALSE	FALSE
Myoz1	2.03168821247407e-31	-1.76817081661122	0	0.324	5.740128706703e-27	1	Myoz1	FALSE	FALSE
Rpl22	3.00393110912836e-31	0.372781499404762	0.99	0.552	8.48700656262037e-27	1	Rpl22	FALSE	FALSE
Gm26917	3.83932530849437e-31	-1.71563119546061	0.02	0.342	1.08472457940891e-26	1	Gm26917	FALSE	FALSE
Tnnc2	4.3964513684887e-31	-3.53749283777619	0.01	0.331	1.24212940513911e-26	1	Tnnc2	FALSE	FALSE
Rpl38	4.84748361865811e-31	0.413392103376602	0.993	0.586	1.36955954677948e-26	1	Rpl38	FALSE	FALSE
Cuedc1	6.02532069744717e-31	-1.37937750091888	0.11	0.419	1.70233385664975e-26	1	Cuedc1	FALSE	FALSE
Rps9	6.15259625475546e-31	0.435927139864244	1	0.6	1.73829301985606e-26	1	Rps9	FALSE	FALSE
Lars2	8.45143637118598e-31	-1.37334423737601	0.037	0.355	2.38778431795118e-26	1	Lars2	FALSE	FALSE
Ksr1	8.91096128713436e-31	-1.54854358010674	0.013	0.332	2.51761389245407e-26	1	Ksr1	FALSE	FALSE
Speg	9.66922847355449e-31	-1.36176022813634	0	0.318	2.73184712063335e-26	1	Speg	FALSE	FALSE
Tnrc6b	1.86489563703887e-30	-1.29097899930518	0.064	0.378	5.26888964332591e-26	1	Tnrc6b	FALSE	FALSE
Eef1a1	1.94167428617306e-30	0.401138540129315	1	0.54	5.48581236072475e-26	1	Eef1a1	FALSE	FALSE
Gm26740	2.18248127226844e-30	-1.903002497206	0	0.315	6.16616433854003e-26	1	Gm26740	FALSE	FALSE
Rpl41	3.93884845160188e-30	0.371620073944033	1	0.599	1.11284285303108e-25	1	Rpl41	FALSE	FALSE
Agl	5.02368088859776e-30	-1.49336516797464	0.04	0.353	1.41934056145552e-25	1	Agl	FALSE	FALSE
Rbm24	5.58075301352805e-30	-1.36245866467616	0.02	0.332	1.57673014891208e-25	1	Rbm24	FALSE	FALSE
Mylk4	1.92572234617531e-29	-2.13623467970667	0	0.308	5.44074334464911e-25	1	Mylk4	FALSE	FALSE
Mybpc2	2.45054373977084e-29	-1.59437582866138	0	0.307	6.92352122797456e-25	1	Mybpc2	FALSE	FALSE
Pvalb	2.51606740380044e-29	-2.44784585929437	0	0.307	7.10864523595739e-25	1	Pvalb	FALSE	FALSE
Kif1b	5.14183484358921e-29	-1.47597059946195	0.181	0.451	1.45272259835926e-24	1	Kif1b	FALSE	FALSE
Ugp2	1.25643604127798e-28	-1.47354982713778	0.13	0.417	3.54980874742266e-24	1	Ugp2	FALSE	FALSE
Myom2	1.61272525993977e-28	-1.53452554532491	0	0.3	4.55643267690783e-24	1	Myom2	FALSE	FALSE
Art1	5.9900673403171e-28	-1.22460391078778	0	0.295	1.69237372565979e-23	1	Art1	FALSE	FALSE
Rps27	6.10536616206244e-28	0.321460855329108	0.997	0.473	1.7249491017675e-23	1	Rps27	FALSE	FALSE
Casq1	9.70833825528499e-28	-1.3490409657276	0	0.293	2.74289680726567e-23	1	Casq1	FALSE	FALSE
Rpl3l	1.53110357748963e-27	-1.20106476305949	0	0.292	4.32582693748146e-23	1	Rpl3l	FALSE	FALSE
Mlxipl	1.77462930277125e-27	-1.39024720007439	0.01	0.302	5.01386016911961e-23	1	Mlxipl	TRUE	FALSE
Asb2	5.675931890677e-27	-1.17011585979142	0	0.287	1.60362103707297e-22	1	Asb2	FALSE	FALSE
Hint1	1.19725023917196e-26	0.268162518736223	0.97	0.498	3.38259110073255e-22	1	Hint1	FALSE	FALSE
Ampd1	1.24776541583166e-26	-1.34681074545571	0.003	0.288	3.52531162934919e-22	1	Ampd1	FALSE	FALSE
Mylpf	2.55686785072892e-26	-3.710296953142	0	0.281	7.22391873866441e-22	1	Mylpf	FALSE	FALSE
Slc25a4	3.54951995989787e-26	-1.5279324389352	0.769	0.711	1.00284587426995e-21	1	Slc25a4	FALSE	FALSE
Dgkz	1.08181173816862e-25	-1.30589217830776	0.043	0.322	3.0564427038478e-21	1	Dgkz	FALSE	FALSE
Clec2d	3.42087505004472e-25	-1.31678471877105	0.05	0.325	9.66499827889136e-21	1	Clec2d	FALSE	TRUE
Map4	3.93911328750556e-25	-1.87817518356562	0.318	0.508	1.11291767711895e-20	1	Map4	FALSE	FALSE
Jsrp1	5.87424832743511e-25	-0.937305711226903	0.13	0.391	1.65965137995024e-20	1	Jsrp1	FALSE	FALSE
Pgam2	6.67037438053298e-25	-1.7736371544857	0	0.269	1.88458087373198e-20	1	Pgam2	FALSE	FALSE
Cacna1s	7.20102570138492e-25	-1.19696390247199	0	0.268	2.03450579141228e-20	1	Cacna1s	FALSE	TRUE
Slc38a3	8.65171389976959e-25	-1.35412122761495	0	0.268	2.4443687281019e-20	1	Slc38a3	FALSE	TRUE
Ankrd23	1.06818566299276e-24	-1.4061922561671	0.007	0.274	3.01794495365344e-20	1	Ankrd23	FALSE	FALSE
Nexn	1.4593647967563e-24	-1.59658393573042	0.227	0.455	4.12314336027557e-20	1	Nexn	FALSE	FALSE
Rps29	2.67520391380101e-24	0.339024121757029	1	0.595	7.55825361766199e-20	1	Rps29	FALSE	FALSE
Sh3bgr	2.67620862983985e-24	-1.07040448939441	0	0.263	7.56109224188652e-20	1	Sh3bgr	FALSE	FALSE
Clk1	3.8247480830488e-24	-1.18760377988155	0.395	0.548	1.08060607590378e-19	1	Clk1	FALSE	FALSE
Clcn1	4.08785794103565e-24	-1.20117218727575	0	0.262	1.1549425040808e-19	1	Clcn1	FALSE	FALSE
Ppp1r12b	6.63254188995725e-24	-1.3697813347842	0.057	0.319	1.87389206016962e-19	1	Ppp1r12b	FALSE	FALSE
Camk2a	1.46680172705906e-23	-1.19340226054943	0	0.256	4.14415491945996e-19	1	Camk2a	FALSE	FALSE
Cped1	1.6423823326569e-23	-1.3003308958145	0.02	0.279	4.64022280445554e-19	1	Cped1	FALSE	FALSE
Peg3	1.69546935968459e-23	-1.47368098751787	0.1	0.357	4.79020958191686e-19	1	Peg3	FALSE	FALSE
Fhl1	2.913471890666e-23	-1.27248907571333	0.043	0.302	8.23143213269866e-19	1	Fhl1	FALSE	FALSE
Maf	3.02202752037908e-23	-1.2552118358862	0.03	0.288	8.538134353327e-19	1	Maf	TRUE	FALSE
Luc7l2	3.12164024142552e-23	-1.794702008775	0.819	0.737	8.81957017409953e-19	1	Luc7l2	FALSE	FALSE
Unc45b	6.36787993610489e-23	-1.09248444151481	0.013	0.266	1.79911711834771e-18	1	Unc45b	FALSE	FALSE
Rpl10a	6.65844805482294e-23	0.294996555847036	0.997	0.603	1.88121132892913e-18	1	Rpl10a	FALSE	FALSE
Phka1	6.66453233632376e-23	-1.23952709851931	0.01	0.262	1.88293032098155e-18	1	Phka1	FALSE	FALSE
Myh1	7.84127671136546e-23	-2.32522391299869	0	0.25	2.21539590926208e-18	1	Myh1	FALSE	FALSE
Maff	9.14784499914367e-23	-0.358917590610427	0.676	0.295	2.58454064760806e-18	1	Maff	TRUE	FALSE
Pde7a	1.14382130441142e-22	-1.61531851249041	0.037	0.289	3.23163833135357e-18	1	Pde7a	FALSE	FALSE
Gsn	1.3386109346691e-22	-1.12481863925217	0.067	0.326	3.78197747372061e-18	1	Gsn	FALSE	FALSE
Crip1	1.36643186974234e-22	-1.48698054160291	0.05	0.308	3.86057996158303e-18	1	Crip1	FALSE	FALSE
Tns1	2.20293989244434e-22	-1.10740429952405	0.013	0.262	6.223966078123e-18	1	Tns1	FALSE	FALSE
Rps16	2.41568639315539e-22	0.37327900226538	1	0.59	6.82503876658193e-18	1	Rps16	FALSE	FALSE
Klhl31	2.57095498199065e-22	-1.00292317018996	0	0.245	7.26371911061817e-18	1	Klhl31	FALSE	FALSE
Tnik	2.80311213915656e-22	-1.04355455486812	0.06	0.311	7.91963272675902e-18	1	Tnik	FALSE	FALSE
Pbxip1	3.71388827268149e-22	-1.1674120628476	0.13	0.372	1.0492848536807e-17	1	Pbxip1	FALSE	TRUE
Rps19	3.7401931934874e-22	0.402513805107359	1	0.597	1.056716782956e-17	1	Rps19	FALSE	FALSE
Txlnb	3.90381636750775e-22	-0.984939611698153	0	0.243	1.10294523831197e-17	1	Txlnb	FALSE	FALSE
Tnrc6c	6.57931175268495e-22	-1.11734226062412	0.067	0.314	1.85885294948608e-17	1	Tnrc6c	FALSE	FALSE
Napb	8.03294024075408e-22	-1.18737453456359	0.007	0.248	2.26954660622025e-17	1	Napb	FALSE	FALSE
Tmod4	1.2430196510326e-21	-0.994539117197553	0	0.238	3.5119034200624e-17	1	Tmod4	FALSE	FALSE
Adssl1	1.62804004182432e-21	-1.03143739014542	0.003	0.242	4.59970153016626e-17	1	Adssl1	FALSE	FALSE
Chodl	1.81916227991425e-21	-1.17615936370814	0.037	0.285	5.13967918944172e-17	1	Chodl	FALSE	FALSE
Rpl37a	2.36891850275171e-21	0.344707970153421	1	0.598	6.6929054458244e-17	1	Rpl37a	FALSE	FALSE
Filip1	2.58394374763011e-21	-1.08019740827364	0	0.235	7.30041627017935e-17	1	Filip1	FALSE	FALSE
Myo18b	3.85728975571613e-21	-1.04795709329466	0.003	0.238	1.08980007468248e-16	1	Myo18b	FALSE	FALSE
Apoe	5.26676665486023e-21	-1.76051321481496	0.127	0.365	1.48801958299766e-16	1	Apoe	FALSE	FALSE
Alpk3	8.51632347065098e-21	-1.01324460456844	0.003	0.235	2.40611687016302e-16	1	Alpk3	FALSE	FALSE
Rpl28	9.53700858767175e-21	0.300639764460342	0.997	0.591	2.6944910362749e-16	1	Rpl28	FALSE	FALSE
Tmem38a	9.88462941427516e-21	-0.955931148131596	0.05	0.286	2.79270434841516e-16	1	Tmem38a	FALSE	FALSE
Pdlim7	1.86816612887022e-20	-1.00823947427558	0.177	0.393	5.27812976389702e-16	1	Pdlim7	FALSE	FALSE
Flnc	2.09133517219879e-20	-1.31925899332607	0.304	0.478	5.90864926201324e-16	1	Flnc	FALSE	FALSE
Rps15	3.15293026711527e-20	0.3163386728276	0.997	0.598	8.90797388368076e-16	1	Rps15	FALSE	FALSE
Serping1	3.29369262207086e-20	-0.868341078331289	0.03	0.264	9.30566976513681e-16	1	Serping1	FALSE	FALSE
Mypn	3.4533128411895e-20	-0.938741449530157	0	0.225	9.75664477021269e-16	1	Mypn	FALSE	FALSE
Lpl	3.53591129506335e-20	-1.08360113335878	0.023	0.256	9.99001018194249e-16	1	Lpl	FALSE	TRUE
Nr4a1	3.55688460725787e-20	-0.840688062677605	0.054	0.291	1.00492660808856e-15	1	Nr4a1	TRUE	FALSE
Actn2	3.57137676452121e-20	-1.13180327418951	0.003	0.229	1.00902107728018e-15	1	Actn2	FALSE	FALSE
Adck3	5.12356931589575e-20	-0.868420793671421	0.01	0.236	1.44756203882003e-15	1	Adck3	FALSE	FALSE
Pde4d	6.00337051061616e-20	-0.957504888536781	0.094	0.325	1.69613227036438e-15	1	Pde4d	FALSE	TRUE
Ggnbp1	8.19633712180954e-20	-1.04112259748735	0.023	0.249	2.31571112702485e-15	1	Ggnbp1	FALSE	FALSE
Ckmt2	1.16371161678014e-19	-1.01815350445067	0	0.219	3.28783443088892e-15	1	Ckmt2	FALSE	FALSE
Palld	1.18043482208059e-19	-0.875196017118709	0.017	0.242	3.3350825028243e-15	1	Palld	FALSE	FALSE
Plin4	1.28998301562174e-19	-1.03160306223715	0	0.219	3.64458901403609e-15	1	Plin4	FALSE	FALSE
Pbx1	1.79566626067349e-19	-0.834052664006984	0.017	0.239	5.0732958862808e-15	1	Pbx1	TRUE	FALSE
Igfbp5	1.89419963299542e-19	-1.15934247611182	0.01	0.231	5.35168222310196e-15	1	Igfbp5	FALSE	FALSE
Hfe2	2.00080447181535e-19	-0.832408937174039	0	0.217	5.6528728742199e-15	1	Hfe2	FALSE	FALSE
Lpin1	2.10873844938028e-19	-1.10294697550231	0.013	0.234	5.9578187410341e-15	1	Lpin1	FALSE	FALSE
Tcea3	2.33655917065291e-19	-0.941985005779339	0.003	0.221	6.60148062484566e-15	1	Tcea3	FALSE	FALSE
Mpp5	2.93887593986333e-19	-1.32365916029001	0.224	0.417	8.30320619289587e-15	1	Mpp5	FALSE	FALSE
Gpcpd1	3.02841872431404e-19	-1.41533299087979	0.147	0.361	8.55619142180446e-15	1	Gpcpd1	FALSE	FALSE
Ptp4a3	3.62634822021734e-19	-1.2630142807973	0.134	0.35	1.024552162658e-14	1	Ptp4a3	FALSE	FALSE
Coq10a	4.03311077453882e-19	-0.872524661270587	0.017	0.235	1.13947478713045e-14	1	Coq10a	FALSE	FALSE
Fyco1	4.73405227216964e-19	-1.07736175988896	0.05	0.272	1.33751178845609e-14	1	Fyco1	FALSE	FALSE
Prkag3	4.87035336340703e-19	-1.31547323287777	0	0.213	1.37602093576339e-14	1	Prkag3	FALSE	FALSE
Nfia	6.35324716880986e-19	-0.752838805223525	0.064	0.288	1.79498292260385e-14	1	Nfia	TRUE	FALSE
Sparc	6.8931300753289e-19	-1.22707583508726	0.084	0.304	1.94751604018267e-14	1	Sparc	FALSE	FALSE
Coro6	9.81784604402709e-19	-0.890672218627792	0.007	0.219	2.77383604281897e-14	1	Coro6	FALSE	FALSE
Nfic	1.60759090216507e-18	-0.813623801278097	0.147	0.356	4.54192657588698e-14	1	Nfic	TRUE	FALSE
Etl4	1.68255910017352e-18	-0.919528572141443	0.003	0.212	4.75373422572024e-14	1	Etl4	FALSE	FALSE
Usp2	2.13227252013918e-18	-1.06347661320807	0.097	0.312	6.02430955114922e-14	1	Usp2	FALSE	FALSE
Fos	4.30777674481225e-18	-1.29807441619021	0.08	0.3	1.2170761637118e-13	1	Fos	TRUE	FALSE
Cacna2d1	4.79364220776503e-18	-1.0522574368295	0.06	0.273	1.35434773295985e-13	1	Cacna2d1	FALSE	TRUE
Abcc5	6.98562176766384e-18	-0.918589045164255	0.037	0.247	1.97364771801806e-13	1	Abcc5	FALSE	TRUE
Vamp5	8.60504150761958e-18	-0.791944228502971	0.02	0.227	2.43118237714776e-13	1	Vamp5	FALSE	FALSE
Acacb	8.81831081377881e-18	-0.904686051896851	0	0.201	2.49143735421693e-13	1	Acacb	FALSE	FALSE
Ppip5k1	1.18548787026305e-17	-1.18430570553883	0.027	0.233	3.34935887985419e-13	1	Ppip5k1	FALSE	FALSE
Mapk12	2.77119668295085e-17	-0.872920879268777	0.04	0.245	7.82946198834103e-13	1	Mapk12	FALSE	FALSE
Fosb	4.20409266115508e-17	-1.43149749688976	0.05	0.257	1.18778229955615e-12	1	Fosb	TRUE	FALSE
Trim7	4.36397827744879e-17	-1.20975179015165	0.023	0.223	1.23295478272761e-12	1	Trim7	FALSE	FALSE
Itgb1bp2	4.80983158418127e-17	-0.841635919095025	0	0.193	1.35892171747874e-12	1	Itgb1bp2	FALSE	FALSE
Myo18a	7.45012504497506e-17	-0.84624490512796	0.033	0.234	2.1048838289568e-12	1	Myo18a	FALSE	FALSE
Son	8.33383507756201e-17	-1.01790179513351	0.96	0.809	2.35455842446359e-12	1	Son	FALSE	FALSE
Pgm2	8.75486969512085e-17	-0.963704252843586	0.064	0.266	2.47351333496249e-12	1	Pgm2	FALSE	FALSE
Limch1	9.60624004853686e-17	-0.908341597367854	0	0.19	2.71405100091312e-12	1	Limch1	FALSE	FALSE
Col3a1	9.85269531319992e-17	-0.799774917420331	0.017	0.212	2.78368200683837e-12	1	Col3a1	FALSE	TRUE
Uba52	1.05473490663973e-16	-0.332209470667359	0.903	0.448	2.97994253172924e-12	1	Uba52	FALSE	FALSE
Ubr3	1.29079274271265e-16	-0.996832326745186	0.097	0.298	3.64687673598604e-12	1	Ubr3	FALSE	FALSE
Ppp1r3a	1.37339999526378e-16	-0.833751112938548	0	0.188	3.88026700661876e-12	1	Ppp1r3a	FALSE	FALSE
Chpt1	1.68784864134023e-16	-0.732674114224871	0.067	0.268	4.76867876637854e-12	1	Chpt1	FALSE	FALSE
Ubn2	2.3057823428728e-16	-1.16155108292045	0.221	0.391	6.51452685331852e-12	1	Ubn2	FALSE	FALSE
Map7d1	3.00689386153041e-16	-0.807945401594076	0.181	0.367	8.49537722698188e-12	1	Map7d1	FALSE	FALSE
Ndufb9	3.08793989280461e-16	-0.266670458801418	0.846	0.398	8.72435657914088e-12	1	Ndufb9	FALSE	FALSE
Pde4dip	4.34944622071945e-16	-2.28344224802441	0.385	0.474	1.22884904073987e-11	1	Pde4dip	FALSE	FALSE
Cd200	5.74740257953909e-16	-0.784382703899814	0.047	0.243	1.62381365079718e-11	1	Cd200	FALSE	TRUE
Mlf1	9.18296721522722e-16	-0.757454001922864	0	0.18	2.59446372731815e-11	1	Mlf1	FALSE	FALSE
Lrrc2	9.51223323583171e-16	-0.931590391895726	0.003	0.184	2.68749125611953e-11	1	Lrrc2	FALSE	FALSE
Dvl1	1.72211235523045e-15	-0.805357273520769	0.043	0.232	4.86548403723258e-11	1	Dvl1	FALSE	FALSE
Scn1b	1.7759034770212e-15	-0.795326693488187	0.043	0.232	5.01746009362799e-11	1	Scn1b	FALSE	FALSE
Htra3	1.82119451278946e-15	-0.653754047992924	0.013	0.195	5.14542085698407e-11	1	Htra3	FALSE	FALSE
Man2a2	2.58668379114906e-15	-0.645351654042232	0.013	0.193	7.30815771513345e-11	1	Man2a2	FALSE	FALSE
Krba1	2.80681324779172e-15	-0.869873416336353	0.02	0.201	7.93008946898594e-11	1	Krba1	FALSE	FALSE
Tead1	3.30364273398993e-15	-1.4090105626377	0.301	0.432	9.33378181634176e-11	1	Tead1	TRUE	FALSE
Ube2b	3.68831752881381e-15	-0.84545030331877	0.753	0.65	1.04206035141577e-10	1	Ube2b	FALSE	FALSE
Sepp1	3.8964577939874e-15	-0.572371206037311	0.03	0.216	1.10086622053526e-10	1	Sepp1	FALSE	FALSE
Gas1	4.97997133953135e-15	-0.873798175258307	0.033	0.22	1.40699130255779e-10	1	Gas1	FALSE	FALSE
Stac3	5.38537966266278e-15	-0.794317580481009	0.043	0.226	1.52153131609211e-10	1	Stac3	FALSE	FALSE
Rev3l	5.43068560151945e-15	-1.14204036617783	0.104	0.287	1.53433160299729e-10	1	Rev3l	FALSE	FALSE
Trip10	5.97779647152865e-15	-0.845330698512873	0.147	0.327	1.68890683710099e-10	1	Trip10	FALSE	FALSE
Per3	6.165919672073e-15	-0.772887827457347	0.007	0.18	1.74205728495079e-10	1	Per3	FALSE	FALSE
Sox6	6.58008224639041e-15	-0.809252775546683	0.007	0.18	1.85907063707268e-10	1	Sox6	TRUE	FALSE
Atp5j2	7.18023676910674e-15	-0.251050442904847	0.89	0.447	2.02863229437573e-10	1	Atp5j2	FALSE	FALSE
Nmrk2	7.25528290064681e-15	-0.929830895834306	0	0.17	2.04983507791974e-10	1	Nmrk2	FALSE	FALSE
Rilpl1	7.70259876270241e-15	-0.885565654722936	0.074	0.257	2.17621522842631e-10	1	Rilpl1	FALSE	FALSE
Ppp1r27	8.83999482553919e-15	-0.744399339811531	0	0.169	2.49756373805959e-10	1	Ppp1r27	FALSE	FALSE
Asph	1.09973338791335e-14	-1.0898815872463	0.214	0.373	3.10707674087158e-10	1	Asph	FALSE	FALSE
Xist	1.41056853751189e-14	-1.33851062806613	0.007	0.177	3.98527928903234e-10	1	Xist	FALSE	FALSE
2010107E04Rik	1.73814613073395e-14	-0.252085402319895	0.826	0.411	4.91078426316263e-10	1	2010107E04Rik	FALSE	FALSE
Ak1	1.97426043775883e-14	-0.898219158576471	0.02	0.194	5.57787801480003e-10	1	Ak1	FALSE	FALSE
Tmod1	2.05941528362533e-14	-0.65817533809662	0.007	0.175	5.81846600082665e-10	1	Tmod1	FALSE	FALSE
Dnmt3a	2.1750253314479e-14	-0.88362394208506	0.06	0.239	6.14509906893975e-10	1	Dnmt3a	FALSE	FALSE
Zbtb16	2.27294072124534e-14	-0.712771853817855	0.003	0.169	6.42173941973446e-10	1	Zbtb16	TRUE	FALSE
Tuba4a	2.67138058042354e-14	-0.347074573722383	0.575	0.278	7.54745155387062e-10	1	Tuba4a	FALSE	FALSE
Spag9	2.72211125309212e-14	-1.19515121321737	0.431	0.502	7.69078092336116e-10	1	Spag9	FALSE	FALSE
Chd6	2.88845823464143e-14	-0.939252857327765	0.084	0.261	8.16076105033243e-10	1	Chd6	FALSE	FALSE
Mbnl1	3.26392249823795e-14	-1.23174856131978	0.435	0.506	9.22156023427169e-10	1	Mbnl1	FALSE	FALSE
Kbtbd12	3.32006863494108e-14	-0.764500410330919	0.007	0.172	9.38018991429903e-10	1	Kbtbd12	FALSE	FALSE
Slc2a4	3.3599405743998e-14	-0.743499027097747	0.01	0.177	9.49284010485176e-10	1	Slc2a4	FALSE	TRUE
Npc1	3.76829061520136e-14	-0.953689480134341	0.04	0.215	1.06465514751284e-09	1	Npc1	FALSE	TRUE
Phkb	4.14661756287262e-14	-0.729332526740902	0.017	0.185	1.1715438600384e-09	1	Phkb	FALSE	FALSE
C2cd2	4.34925122014733e-14	-0.867521123980449	0.03	0.201	1.22879394722823e-09	1	C2cd2	FALSE	FALSE
Eef1a2	4.41375955888283e-14	-0.745193369454813	0	0.162	1.24701948817117e-09	1	Eef1a2	FALSE	FALSE
Atp5j	4.7187224533759e-14	-0.288942038696278	0.916	0.478	1.33318065475229e-09	1	Atp5j	FALSE	FALSE
Cpeb4	4.86215279426081e-14	-0.907646822306635	0.07	0.246	1.37370402896251e-09	1	Cpeb4	FALSE	FALSE
Parp3	5.32446352505391e-14	-0.590602064051012	0.027	0.197	1.50432067973348e-09	1	Parp3	FALSE	FALSE
Casz1	5.63464598367125e-14	-0.738242903202407	0	0.16	1.59195652976664e-09	1	Casz1	FALSE	FALSE
Aes	8.12542244014396e-14	-0.791115228416557	0.067	0.24	2.29567560201387e-09	1	Aes	FALSE	FALSE
Rpl13	1.0426605554471e-13	0.266200365909057	1	0.606	2.9458288673047e-09	1	Rpl13	FALSE	FALSE
2310015B20Rik	1.07037024050354e-13	-0.486266573167845	0.003	0.163	3.02411704049466e-09	1	2310015B20Rik	FALSE	FALSE
Cxcl2	1.13180592861324e-13	-0.583412652807506	0.157	0.055	3.197691290111e-09	1	Cxcl2	FALSE	FALSE
Mapt	1.26813830705984e-13	-0.734472691932518	0.013	0.175	3.58287115893618e-09	1	Mapt	FALSE	FALSE
Mb	1.55241859634816e-13	-1.74164830527135	0	0.155	4.38604826026246e-09	1	Mb	FALSE	FALSE
Sorbs2	2.01025290853081e-13	-1.05275650632083	0.007	0.164	5.6795675424721e-09	1	Sorbs2	FALSE	FALSE
Fgfr4	2.07899738619498e-13	-0.495497103783255	0.02	0.183	5.87379131521669e-09	1	Fgfr4	FALSE	FALSE
Cox8b	2.3133536713156e-13	-1.19310281222392	0	0.154	6.53591812756798e-09	1	Cox8b	FALSE	FALSE
Hspg2	2.35361302151717e-13	-0.49893862132667	0.03	0.196	6.64966286969246e-09	1	Hspg2	FALSE	TRUE
Hspb6	2.85757863775913e-13	-0.977517041278933	0.003	0.157	8.07351692526087e-09	1	Hspb6	FALSE	FALSE
Acss2	3.02368659371691e-13	-0.771051655798515	0.007	0.162	8.54282173322838e-09	1	Acss2	FALSE	FALSE
Sypl2	3.15947082518192e-13	-0.694725061570932	0	0.152	8.92645292238647e-09	1	Sypl2	FALSE	FALSE
A330023F24Rik	3.16071691235641e-13	-0.737912122416386	0.003	0.157	8.92997349248056e-09	1	A330023F24Rik	FALSE	FALSE
Slc8a3	3.18278661906273e-13	-0.748554921476902	0	0.152	8.99232703483794e-09	1	Slc8a3	FALSE	FALSE
Ank1	3.7398074363788e-13	-0.862828863733292	0.244	0.381	1.0566077950001e-08	1	Ank1	FALSE	FALSE
Dusp13	4.19195747634403e-13	-0.637511083616541	0.003	0.156	1.18435374579148e-08	1	Dusp13	FALSE	FALSE
Sema6c	4.71915600938845e-13	-0.646363399938504	0	0.15	1.33330314733252e-08	1	Sema6c	FALSE	FALSE
Lmo7	4.91017403334847e-13	-0.672847864216377	0.007	0.16	1.38727146964194e-08	1	Lmo7	FALSE	FALSE
Tln2	5.26777180090236e-13	-0.631461872554104	0.12	0.289	1.48830356690894e-08	1	Tln2	FALSE	FALSE
Tcf4	5.3748835675311e-13	-0.775703818511233	0.204	0.352	1.51856585433456e-08	1	Tcf4	TRUE	FALSE
2010111I01Rik	5.94676089431864e-13	-0.559062734929754	0.09	0.26	1.68013835547185e-08	1	2010111I01Rik	FALSE	FALSE
Inppl1	6.46306051825867e-13	-0.550442578684829	0.01	0.163	1.82600848822362e-08	1	Inppl1	FALSE	FALSE
Sgca	6.91900642996313e-13	-0.585841089048706	0.033	0.194	1.95482688665748e-08	1	Sgca	FALSE	FALSE
Lrrc14b	7.58983818526906e-13	-0.6448171138942	0	0.148	2.14435698248407e-08	1	Lrrc14b	FALSE	FALSE
Gdap10	8.73453896946148e-13	-0.793328959209898	0.007	0.157	2.46776929504195e-08	1	Gdap10	FALSE	FALSE
Thra	9.02580712677652e-13	-0.528973478257954	0.06	0.226	2.55006128752817e-08	1	Thra	TRUE	FALSE
H19	9.19572505675323e-13	-1.04397659294012	0	0.147	2.59806820028449e-08	1	H19	FALSE	FALSE
Jph2	1.01901865887033e-12	-0.539951776826235	0.007	0.157	2.87903341690634e-08	1	Jph2	FALSE	FALSE
Fbxo40	1.12461502868598e-12	-0.641687194638524	0	0.146	3.17737484054651e-08	1	Fbxo40	FALSE	FALSE
Plcd4	1.17758637989814e-12	-0.713457154878309	0	0.146	3.32703479912621e-08	1	Plcd4	FALSE	FALSE
Rarres2	1.21336129792156e-12	-0.55402164647799	0.007	0.156	3.42810967501779e-08	1	Rarres2	FALSE	FALSE
Usp13	1.2693702354561e-12	-0.642084714407374	0	0.145	3.58635172623411e-08	1	Usp13	FALSE	FALSE
Pdlim5	1.5036315506701e-12	-0.969209931584212	0.167	0.318	4.24821022010822e-08	1	Pdlim5	FALSE	FALSE
Fry	1.52037143026012e-12	-0.539102273987799	0.003	0.15	4.29550540191391e-08	1	Fry	FALSE	FALSE
Tppp3	1.72567357929923e-12	-0.550415777073526	0.02	0.174	4.87554556359411e-08	1	Tppp3	FALSE	FALSE
Abra	1.89563643694398e-12	-0.67737313635318	0	0.143	5.35574162529782e-08	1	Abra	FALSE	FALSE
Fitm1	2.06562110561369e-12	-0.515270515827196	0.017	0.167	5.83599930969037e-08	1	Fitm1	FALSE	FALSE
Srl	2.13134882590212e-12	-0.553882719328384	0.007	0.153	6.02169983782126e-08	1	Srl	FALSE	FALSE
Me3	2.13815281160679e-12	-0.616238818715972	0.003	0.148	6.04092313863267e-08	1	Me3	FALSE	FALSE
Zmynd8	2.14334767452237e-12	-0.609649480377413	0.017	0.167	6.05560018482806e-08	1	Zmynd8	FALSE	FALSE
Cacng1	2.1852697280671e-12	-0.496146021131263	0	0.143	6.17404256270796e-08	1	Cacng1	FALSE	FALSE
Dtna	2.67474683912507e-12	-0.599528028236473	0	0.142	7.55696224458006e-08	1	Dtna	FALSE	FALSE
Kmt2c	3.32200870225005e-12	-0.839706972167473	0.104	0.262	9.38567118646706e-08	1	Kmt2c	FALSE	FALSE
Ltbp4	3.40465018086034e-12	-0.537853654782678	0.033	0.187	9.61915815598472e-08	1	Ltbp4	FALSE	TRUE
Slco5a1	3.64009496925921e-12	-0.686858486754519	0.003	0.145	1.0284360316648e-07	1	Slco5a1	FALSE	FALSE
Notch3	3.67629484087531e-12	-0.413969663572709	0.003	0.146	1.0386635813925e-07	1	Notch3	FALSE	FALSE
Pde4a	3.95196461886865e-12	-0.765884367128623	0.017	0.163	1.11654856376896e-07	1	Pde4a	FALSE	FALSE
9330159F19Rik	4.11941181045021e-12	-0.598759867720321	0	0.139	1.1638574188065e-07	1	9330159F19Rik	FALSE	FALSE
Hspb8	4.28374698289319e-12	-0.666922461320406	0.007	0.149	1.21028703507681e-07	1	Hspb8	FALSE	FALSE
Stim1	4.31718645361307e-12	-0.663780884914423	0.01	0.154	1.2197346887393e-07	1	Stim1	FALSE	TRUE
Fam214a	4.37346718262679e-12	-0.542208632961626	0	0.139	1.23563568310755e-07	1	Fam214a	FALSE	FALSE
Pcnt	4.62624678661603e-12	-0.697197899995195	0.037	0.189	1.30705350462263e-07	1	Pcnt	FALSE	FALSE
Dmpk	4.63370283248769e-12	-0.953452672265929	0.187	0.334	1.30916006126275e-07	1	Dmpk	FALSE	FALSE
Ky	4.95268878535213e-12	-0.646640651985655	0	0.139	1.39928316252554e-07	1	Ky	FALSE	FALSE
Car3	5.19517033036825e-12	-1.47211613921295	0	0.138	1.46779147343894e-07	1	Car3	FALSE	FALSE
Slc16a3	5.39710639134124e-12	-0.603731443567114	0.013	0.158	1.52484446874564e-07	1	Slc16a3	FALSE	FALSE
Smyd1	5.92433625505195e-12	-0.508226107170141	0	0.138	1.67380272213983e-07	1	Smyd1	FALSE	FALSE
Mysm1	6.55817674716216e-12	-0.253052841088601	0.468	0.228	1.85288167637572e-07	1	Mysm1	FALSE	FALSE
Lrrc39	6.96734517504732e-12	-0.580117007374615	0	0.137	1.96848403230612e-07	1	Lrrc39	FALSE	FALSE
2310042D19Rik	7.16943462525019e-12	-0.687008271782695	0	0.137	2.02558036467194e-07	1	2310042D19Rik	FALSE	FALSE
Pde4d.1	7.369671386574e-12	-0.507076366645397	0.003	0.142	2.08215325684875e-07	1	Pde4d.1	FALSE	FALSE
Nktr	8.39556004390238e-12	-1.05625569569463	0.572	0.555	2.37199757920374e-07	1	Nktr	FALSE	FALSE
Ablim2	8.42927051559556e-12	-0.687951147317165	0	0.136	2.38152179877121e-07	1	Ablim2	FALSE	FALSE
Slc44a2	8.96206400642968e-12	-0.564203964919652	0.03	0.178	2.53205194373658e-07	1	Slc44a2	FALSE	TRUE
Kcnc1	9.2854483389642e-12	-0.698294554912189	0.003	0.14	2.62341771920756e-07	1	Kcnc1	FALSE	FALSE
Sepw1	9.83197021140894e-12	-1.5026774062152	0.261	0.377	2.77782654382937e-07	1	Sepw1	FALSE	FALSE
Myo5c	1.03408563610376e-11	-0.654193556517525	0	0.135	2.92160214768395e-07	1	Myo5c	FALSE	FALSE
Cdh13	1.04106579541858e-11	-0.689133056313475	0.127	0.277	2.94132319179611e-07	1	Cdh13	FALSE	TRUE
Cdc14a	1.11679316437838e-11	-0.792256091896646	0.027	0.172	3.15527572731825e-07	1	Cdc14a	FALSE	FALSE
Foxn3	1.14910349629223e-11	-0.546126174076649	0.06	0.214	3.24656210807445e-07	1	Foxn3	TRUE	FALSE
Ccnl2	1.18145083552588e-11	-0.94770847182594	0.538	0.536	3.33795304561128e-07	1	Ccnl2	FALSE	FALSE
Sdpr	1.33719134055893e-11	-0.615101528839255	0.05	0.201	3.77796669448115e-07	1	Sdpr	FALSE	FALSE
Ltbp3	1.35814507494484e-11	-0.589934806543403	0.054	0.205	3.83716728024164e-07	1	Ltbp3	FALSE	FALSE
Asb14	1.41745404489483e-11	-0.575053223748874	0	0.133	4.00473291304135e-07	1	Asb14	FALSE	FALSE
Asb11	1.44797874447273e-11	-0.578267472050836	0	0.133	4.09097434675882e-07	1	Asb11	FALSE	FALSE
Mlip	1.47216968934868e-11	-0.538388263053213	0	0.133	4.15932102331684e-07	1	Mlip	FALSE	FALSE
Jph1	1.4901010561944e-11	-1.11501044047834	0.211	0.339	4.20998251406603e-07	1	Jph1	FALSE	FALSE
Tacc2	1.5403307390179e-11	-1.64476960481578	0.294	0.392	4.35189643694727e-07	1	Tacc2	FALSE	FALSE
Kat6b	1.6051871970163e-11	-0.663122514068582	0.04	0.187	4.53513538773015e-07	1	Kat6b	FALSE	FALSE
Glul	1.6486078478462e-11	-1.02002729002257	0.227	0.362	4.65781175251987e-07	1	Glul	FALSE	FALSE
Col6a1	1.69511052981084e-11	-0.368169859838266	0.003	0.138	4.78919577987456e-07	1	Col6a1	FALSE	TRUE
Hcfc1r1	1.75063489040608e-11	-0.484756097155274	0.037	0.183	4.94606875586429e-07	1	Hcfc1r1	FALSE	FALSE
Dpf3	1.76619415380648e-11	-0.603285191557856	0	0.132	4.99002834274945e-07	1	Dpf3	FALSE	FALSE
Synpo	1.79989449681356e-11	-0.563827311491889	0	0.132	5.08524192184736e-07	1	Synpo	FALSE	FALSE
Optn	1.85495237276097e-11	-0.858839857818599	0.05	0.197	5.24079693876157e-07	1	Optn	FALSE	FALSE
Snta1	2.42815550917118e-11	-0.749693655778721	0.1	0.249	6.86026776006135e-07	1	Snta1	FALSE	FALSE
Btg2	2.54645241154926e-11	-0.482866999999969	0.676	0.357	7.19449199835012e-07	1	Btg2	TRUE	FALSE
Ppargc1a	2.67056109568557e-11	-0.717554528570915	0.003	0.135	7.54513626364043e-07	1	Ppargc1a	FALSE	FALSE
St3gal5	2.70428794090683e-11	-0.412053810105015	0.023	0.165	7.64042471944408e-07	1	St3gal5	FALSE	TRUE
Ucp3	2.71929026446832e-11	-0.583161454312772	0	0.13	7.68281078420236e-07	1	Ucp3	FALSE	FALSE
Olfml2b	2.73254716573269e-11	-0.410015442650751	0.007	0.142	7.72026550734457e-07	1	Olfml2b	FALSE	FALSE
Pfkfb2	2.75600750617296e-11	-0.772494160310163	0.02	0.159	7.78654800719046e-07	1	Pfkfb2	FALSE	FALSE
Trim54	2.77096972147638e-11	-0.556909123534974	0	0.13	7.82882075408722e-07	1	Trim54	FALSE	FALSE
Ghr	3.2586457956872e-11	-0.67933465035648	0.074	0.221	9.20665196655504e-07	1	Ghr	FALSE	FALSE
Mamstr	3.72503187971279e-11	-0.543878667394018	0.003	0.134	1.05243325697525e-06	1	Mamstr	FALSE	FALSE
Itm2a	3.9060302321283e-11	-0.907499048033134	0.144	0.293	1.10357072148321e-06	1	Itm2a	FALSE	FALSE
Clic5	4.28876114801043e-11	-0.563509814871168	0	0.128	1.21170368714739e-06	1	Clic5	FALSE	FALSE
Rbfox2	4.53132579040064e-11	-0.88354575301712	0.254	0.375	1.28023547556189e-06	1	Rbfox2	FALSE	FALSE
Fbxo32	4.65227590198574e-11	-0.91418521043012	0.067	0.212	1.31440751058803e-06	1	Fbxo32	FALSE	FALSE
Gm12224	5.12419322010852e-11	-0.534286609974593	0	0.127	1.44773831047726e-06	1	Gm12224	FALSE	FALSE
Mafb	5.4093930993762e-11	-0.585208656248527	0.013	0.147	1.52831583236676e-06	1	Mafb	TRUE	FALSE
Nfat5	5.55298245654031e-11	-0.92203779458118	0.294	0.399	1.56888413344633e-06	1	Nfat5	TRUE	FALSE
Mxra8	6.23625236522387e-11	-0.359044731387982	0.017	0.151	1.7619283807467e-06	1	Mxra8	FALSE	TRUE
Capn3	6.70414569794647e-11	-0.526865078468933	0	0.125	1.89412228404082e-06	1	Capn3	FALSE	FALSE
Shisa4	6.90950661927678e-11	-0.505861908136994	0.02	0.155	1.95214290514427e-06	1	Shisa4	FALSE	FALSE
Ehbp1l1	7.51368209027866e-11	-0.843157948542938	0.134	0.277	2.12284060096643e-06	1	Ehbp1l1	FALSE	FALSE
Per1	7.52084208559793e-11	-0.447650035092373	0.013	0.147	2.12486351444398e-06	1	Per1	FALSE	FALSE
Alpk2	7.60002215062621e-11	-0.60364968091892	0.003	0.13	2.14723425821642e-06	1	Alpk2	FALSE	FALSE
Dusp1	7.66173357871262e-11	-0.969831922652864	0.151	0.294	2.16466958799368e-06	1	Dusp1	FALSE	FALSE
Prkaa2	7.71339736888665e-11	-0.612841617914997	0.02	0.154	2.17926615863154e-06	1	Prkaa2	FALSE	FALSE
Smpx	7.89311481789537e-11	-0.797085282073866	0	0.125	2.23004172949998e-06	1	Smpx	FALSE	FALSE
Zfhx3	1.06174592605532e-10	-0.591726942695712	0.064	0.208	2.99975076488409e-06	1	Zfhx3	FALSE	FALSE
Ptov1	1.10187578584392e-10	-0.530644150339183	0.137	0.281	3.11312965774484e-06	1	Ptov1	FALSE	FALSE
Gm20417	1.10782687026477e-10	-0.645095174162138	0.013	0.143	3.12994325655906e-06	1	Gm20417	FALSE	FALSE
Klhl41	1.31713824369617e-10	-0.513928173750433	0.003	0.127	3.72131067991478e-06	1	Klhl41	FALSE	FALSE
Crlf1	1.5112614853924e-10	-0.951453827149188	0.167	0.304	4.26976707467914e-06	1	Crlf1	FALSE	TRUE
Srpk3	1.53052511675598e-10	-0.514654708186298	0	0.121	4.32419261237066e-06	1	Srpk3	FALSE	FALSE
Jarid2	1.71639310053625e-10	-0.616057575924275	0.047	0.185	4.84932542694506e-06	1	Jarid2	TRUE	FALSE
Heyl	1.875876231617e-10	-0.410712529467057	0.013	0.141	5.2999131171875e-06	1	Heyl	TRUE	FALSE
Prkab2	1.90312958221308e-10	-0.656142030934122	0.087	0.226	5.37691200862662e-06	1	Prkab2	FALSE	FALSE
Mfn1	2.35548635158452e-10	-0.691031203388682	0.074	0.213	6.65495558913175e-06	1	Mfn1	FALSE	FALSE
Clip4	2.36594516550999e-10	-0.546814817818523	0.003	0.124	6.68450487611537e-06	1	Clip4	FALSE	FALSE
Rian	2.37650188672978e-10	-2.96723006509053	0.027	0.159	6.71433078057764e-06	1	Rian	FALSE	FALSE
Timp2	2.48916191465055e-10	-0.493229718392658	0.08	0.222	7.03262915746219e-06	1	Timp2	FALSE	FALSE
Synm	2.66467244887231e-10	-0.549784746564173	0.007	0.129	7.52849906979895e-06	1	Synm	FALSE	FALSE
Ogdh	2.75994865601166e-10	-0.731247953010676	0.13	0.268	7.79768293782974e-06	1	Ogdh	FALSE	FALSE
Prkcq	3.1891970764939e-10	-0.398337909629024	0	0.117	9.01043850021823e-06	1	Prkcq	FALSE	FALSE
Trp53inp2	3.24013672613154e-10	-0.413514454229079	0.007	0.128	9.15435829233944e-06	1	Trp53inp2	FALSE	FALSE
Acat1	3.25333506272275e-10	-0.432403014076423	0.057	0.195	9.19164755271058e-06	1	Acat1	FALSE	FALSE
Gm14492	3.3163925178457e-10	-0.483807635666872	0	0.117	9.36980378066944e-06	1	Gm14492	FALSE	FALSE
Il15ra	3.37603762911082e-10	-0.56259002782992	0.013	0.137	9.53831911352681e-06	1	Il15ra	FALSE	FALSE
Klhl40	3.70333291644642e-10	-0.517204416008384	0.003	0.122	1.04630264888361e-05	1	Klhl40	FALSE	FALSE
Rorc	3.75857769256403e-10	-0.710720792128932	0.033	0.163	1.06191095548012e-05	1	Rorc	TRUE	FALSE
Pmp22	3.80472068321633e-10	-0.410413685623622	0.02	0.148	1.07494773462911e-05	1	Pmp22	FALSE	FALSE
Acta2	3.92780723293075e-10	-0.774139445622917	0.027	0.156	1.10972337751992e-05	1	Acta2	FALSE	FALSE
Rasa4	4.12371727714953e-10	-0.544074052886313	0.01	0.131	1.16507384231306e-05	1	Rasa4	FALSE	FALSE
Camk2b	4.47197890463764e-10	-0.503372547495991	0.007	0.126	1.26346819992727e-05	1	Camk2b	FALSE	FALSE
Nenf	4.50268827042377e-10	-0.518438081804171	0.13	0.265	1.27214451704283e-05	1	Nenf	FALSE	FALSE
Ptges3l	4.60178382351672e-10	-0.414168187937395	0.003	0.121	1.30014198365818e-05	1	Ptges3l	FALSE	FALSE
Bgn	4.65234392664786e-10	-0.534594214274905	0.017	0.141	1.31442672959582e-05	1	Bgn	FALSE	TRUE
Ano5	4.70172829340094e-10	-0.429540858634888	0	0.115	1.32837929473457e-05	1	Ano5	FALSE	FALSE
Murc	5.09092342756135e-10	-0.587954073131749	0.03	0.158	1.43833859598891e-05	1	Murc	FALSE	FALSE
Lamb2	5.18313078902766e-10	-0.405526924385681	0.007	0.126	1.46438994182398e-05	1	Lamb2	FALSE	TRUE
Akap13	5.3770341712159e-10	-0.737459108340605	0.14	0.274	1.51917346439363e-05	1	Akap13	FALSE	FALSE
Tnk2	5.3828016136908e-10	-0.579777163881004	0.017	0.14	1.52080293991606e-05	1	Tnk2	FALSE	FALSE
Selm	6.01609992132606e-10	-0.312504647108449	0.023	0.151	1.69972871077225e-05	1	Selm	FALSE	FALSE
Stradb	6.11093133778182e-10	-0.509564132199664	0.013	0.134	1.7265214308635e-05	1	Stradb	FALSE	FALSE
Esrra	6.63183280610766e-10	-0.523182767929798	0.037	0.166	1.8736917227096e-05	1	Esrra	TRUE	FALSE
Tef	6.74575186290509e-10	-0.980906937506095	0.224	0.337	1.90587727382657e-05	1	Tef	TRUE	FALSE
Atp5c1	6.86706700908578e-10	-0.313246104194967	0.826	0.43	1.94015244207701e-05	1	Atp5c1	FALSE	FALSE
Acadm	7.0093199732253e-10	-0.50393200730968	0.08	0.217	1.98034317203534e-05	1	Acadm	FALSE	FALSE
Baz1b	7.4249551381167e-10	-0.250099753298733	0.572	0.301	2.09777257517211e-05	1	Baz1b	FALSE	FALSE
Apobec2	7.63387051496125e-10	-0.664403244076987	0.003	0.118	2.156797436592e-05	1	Apobec2	FALSE	FALSE
Rtn2	7.86686111512218e-10	-0.531132268002039	0.117	0.252	2.22262427085547e-05	1	Rtn2	FALSE	FALSE
Mllt3	7.93210085889283e-10	-0.489282232710832	0.02	0.143	2.24105645566299e-05	1	Mllt3	FALSE	FALSE
Mpc1	8.59709254277899e-10	-0.442491259361096	0.702	0.368	2.42893655611135e-05	1	Mpc1	FALSE	FALSE
Hrc	9.08650813212113e-10	-0.472266076595698	0.003	0.118	2.56721114256818e-05	1	Hrc	FALSE	FALSE
Tmem176b	9.84438020087452e-10	-0.461399605456476	0.067	0.204	2.78133273815308e-05	1	Tmem176b	FALSE	FALSE
C1qtnf3	1.07728340601428e-09	-0.443446343243413	0	0.111	3.04364880701214e-05	1	C1qtnf3	FALSE	FALSE
Nr4a3	1.0813196363475e-09	-0.777705364747572	0.013	0.132	3.05505236857258e-05	1	Nr4a3	TRUE	FALSE
Ccnt2	1.32209727091429e-09	-1.04369372770343	0.288	0.378	3.73532141951415e-05	1	Ccnt2	FALSE	FALSE
Ankrd9	1.35943083728066e-09	-0.550996642017258	0.03	0.153	3.84079994456905e-05	1	Ankrd9	FALSE	FALSE
Col7a1	1.44963795017972e-09	-0.592512542949633	0.003	0.115	4.09566210064276e-05	1	Col7a1	FALSE	FALSE
3425401B19Rik	1.45078965280981e-09	-0.464112356385894	0	0.11	4.09891600608356e-05	1	3425401B19Rik	FALSE	FALSE
Lpp	1.55935791643156e-09	-0.386413235136021	0.027	0.149	4.40565392129408e-05	1	Lpp	FALSE	FALSE
Ddah2	1.57211440515482e-09	-0.358330264585192	0.023	0.144	4.4416948288839e-05	1	Ddah2	FALSE	FALSE
Anxa6	1.77375869540681e-09	-0.633550698041781	0.224	0.334	5.01140044213287e-05	1	Anxa6	FALSE	FALSE
Sobp	1.91877374319408e-09	-0.510326993189213	0.017	0.134	5.42111145664624e-05	1	Sobp	FALSE	FALSE
Prelp	1.96155147561225e-09	-0.357444563991721	0.003	0.115	5.54197138404728e-05	1	Prelp	FALSE	FALSE
Gamt	2.00875580613971e-09	-0.326010953187997	0.003	0.113	5.67533777908654e-05	1	Gamt	FALSE	FALSE
Sh3bgrl3	2.0898649518803e-09	-0.384113872893734	0.04	0.165	5.90449544854741e-05	1	Sh3bgrl3	FALSE	FALSE
Fxyd6	2.17852017529039e-09	-0.666911014912625	0.12	0.251	6.15497305124794e-05	1	Fxyd6	FALSE	FALSE
Gpx3	2.20986864715268e-09	-1.77295604334817	0.395	0.439	6.24354188880046e-05	1	Gpx3	FALSE	FALSE
Ptms	2.22543413681461e-09	-0.531331858138124	0.117	0.248	6.28751906674232e-05	1	Ptms	FALSE	FALSE
Ctdsp2	2.23366693592149e-09	-0.487680099535402	0.094	0.224	6.31077919405899e-05	1	Ctdsp2	FALSE	FALSE
Phactr2	2.37229984626225e-09	-0.408185119732098	0.027	0.147	6.70245875564474e-05	1	Phactr2	FALSE	FALSE
[truncated: 37,184 more rows]
