# Supplementary material for: Large-scale integration of single-cell transcriptomic data captures transitional progenitor states in mouse skeletal muscle regeneration
Source: Commun Biol. 2021 Nov 12;4:1280. doi: 10.1038/s42003-021-02810-x (PMC8589952; doi:10.1038/s42003-021-02810-x)
Supplement: Supplementary file 7 — Supplementary Data 4 [file 42003_2021_2810_MOESM7_ESM.csv]

	p_val	avg_log2FC	pct.1	pct.2	p_val_adj	cluster	gene
Aqp1	0	2.04763795780544	0.958	0.543	0	Endothelial (Capillary)	Aqp1
Timp4	0	1.59883630347538	0.678	0.373	0	Endothelial (Capillary)	Timp4
Lpl	0	1.42267586467959	0.726	0.392	0	Endothelial (Capillary)	Lpl
Car4	0	1.3444505967619	0.47	0.168	0	Endothelial (Capillary)	Car4
Trp53i11	0	1.25062111936915	0.385	0.125	0	Endothelial (Capillary)	Trp53i11
Gpihbp1	0	1.1774610915159	0.923	0.644	0	Endothelial (Capillary)	Gpihbp1
Car8	0	1.02122643049379	0.518	0.289	0	Endothelial (Capillary)	Car8
Rgcc	0	1.01034941147237	0.898	0.654	0	Endothelial (Capillary)	Rgcc
Ccdc85a	0	0.900155682456803	0.397	0.184	0	Endothelial (Capillary)	Ccdc85a
Kdr	0	0.892348671533326	0.748	0.566	0	Endothelial (Capillary)	Kdr
Smco4	0	0.873697857416031	0.595	0.449	0	Endothelial (Capillary)	Smco4
Slc28a2	0	0.865913308727867	0.391	0.206	0	Endothelial (Capillary)	Slc28a2
Tspan15	0	0.835505274573771	0.337	0.16	0	Endothelial (Capillary)	Tspan15
Jam3	0	0.829599033560189	0.296	0.12	0	Endothelial (Capillary)	Jam3
Sgk1	0	0.826739519623176	0.752	0.637	0	Endothelial (Capillary)	Sgk1
Gng11	0	0.814978757157242	0.921	0.849	0	Endothelial (Capillary)	Gng11
1810011O10Rik	0	0.80863323288667	0.631	0.459	0	Endothelial (Capillary)	1810011O10Rik
Tspan13	0	0.798270080215922	0.91	0.815	0	Endothelial (Capillary)	Tspan13
Lims2	0	0.79749238926451	0.711	0.572	0	Endothelial (Capillary)	Lims2
Ctsl	0	0.797458933078646	0.736	0.645	0	Endothelial (Capillary)	Ctsl
C1qtnf9	0	0.786789611066975	0.767	0.619	0	Endothelial (Capillary)	C1qtnf9
Cd300lg	0	0.726459610936973	0.756	0.543	0	Endothelial (Capillary)	Cd300lg
Tcf15	0	0.680837840666812	0.778	0.614	0	Endothelial (Capillary)	Tcf15
Nrp1	0	0.680543522657796	0.861	0.742	0	Endothelial (Capillary)	Nrp1
Eltd1	0	0.675360449507501	0.68	0.579	0	Endothelial (Capillary)	Eltd1
Col4a2	0	0.669821127499331	0.674	0.541	0	Endothelial (Capillary)	Col4a2
Ppp1r2	0	0.655966591952509	0.861	0.784	0	Endothelial (Capillary)	Ppp1r2
Tmsb4x	0	0.624592964401214	1	0.999	0	Endothelial (Capillary)	Tmsb4x
Cav2	0	0.620471778277947	0.84	0.767	0	Endothelial (Capillary)	Cav2
Sparcl1	0	0.59970522624831	0.894	0.815	0	Endothelial (Capillary)	Sparcl1
Igfbp7	0	0.513186301716108	0.978	0.834	0	Endothelial (Capillary)	Igfbp7
Cav1	0	0.497172145031668	0.958	0.92	0	Endothelial (Capillary)	Cav1
Sparc	0	0.490510274750284	0.905	0.821	0	Endothelial (Capillary)	Sparc
Pir	0	-0.279431126553379	0.026	0.119	0	Endothelial (Capillary)	Pir
Cd55	0	-0.291422298764803	0.021	0.103	0	Endothelial (Capillary)	Cd55
Arl15	0	-0.305304285378085	0.035	0.132	0	Endothelial (Capillary)	Arl15
Tspan5	0	-0.307794305953634	0.03	0.126	0	Endothelial (Capillary)	Tspan5
Rgs10	0	-0.321920235388193	0.017	0.105	0	Endothelial (Capillary)	Rgs10
Ezr	0	-0.3311785417187	0.03	0.124	0	Endothelial (Capillary)	Ezr
Cd82	0	-0.338189529074435	0.028	0.123	0	Endothelial (Capillary)	Cd82
Psen2	0	-0.338960045484454	0.05	0.162	0	Endothelial (Capillary)	Psen2
Egfl8	0	-0.341297001662138	0.021	0.104	0	Endothelial (Capillary)	Egfl8
Arhgdib	0	-0.346080113269924	0.04	0.159	0	Endothelial (Capillary)	Arhgdib
Thsd7a	0	-0.361300519422147	0.019	0.126	0	Endothelial (Capillary)	Thsd7a
Ctnnal1	0	-0.364312240297368	0.018	0.116	0	Endothelial (Capillary)	Ctnnal1
Smad6	0	-0.364889694283949	0.058	0.176	0	Endothelial (Capillary)	Smad6
Rps16	0	-0.366317202077539	0.93	0.975	0	Endothelial (Capillary)	Rps16
Cystm1	0	-0.387747174622673	0.028	0.123	0	Endothelial (Capillary)	Cystm1
Ntn1	0	-0.38989175989301	0.022	0.122	0	Endothelial (Capillary)	Ntn1
Itgb4	0	-0.391067080647333	0.011	0.116	0	Endothelial (Capillary)	Itgb4
Nhsl2	0	-0.392270048069322	0.063	0.193	0	Endothelial (Capillary)	Nhsl2
Slco2a1	0	-0.395430267143545	0.005	0.1	0	Endothelial (Capillary)	Slco2a1
Cx3cl1	0	-0.396358846882292	0.054	0.17	0	Endothelial (Capillary)	Cx3cl1
Marveld1	0	-0.397431683070223	0.045	0.17	0	Endothelial (Capillary)	Marveld1
Atp8b1	0	-0.399892126020324	0.083	0.218	0	Endothelial (Capillary)	Atp8b1
Syt15	0	-0.403131025442024	0.002	0.112	0	Endothelial (Capillary)	Syt15
Fam129b	0	-0.407747451270463	0.122	0.281	0	Endothelial (Capillary)	Fam129b
Fgfr3	0	-0.410515923077279	0.041	0.161	0	Endothelial (Capillary)	Fgfr3
Sulf1	0	-0.413260123021531	0.01	0.127	0	Endothelial (Capillary)	Sulf1
Csf2rb	0	-0.413405980207071	0.054	0.167	0	Endothelial (Capillary)	Csf2rb
Chp2	0	-0.423717518924911	0.005	0.127	0	Endothelial (Capillary)	Chp2
Rfk	0	-0.424274688159969	0.084	0.231	0	Endothelial (Capillary)	Rfk
Slco3a1	0	-0.426811729444627	0.093	0.253	0	Endothelial (Capillary)	Slco3a1
Vim	0	-0.428988672863528	0.708	0.882	0	Endothelial (Capillary)	Vim
Alox12	0	-0.430488477768745	0.01	0.118	0	Endothelial (Capillary)	Alox12
Ptpn14	0	-0.437489776750933	0.074	0.218	0	Endothelial (Capillary)	Ptpn14
Ssfa2	0	-0.439605948614006	0.124	0.281	0	Endothelial (Capillary)	Ssfa2
Rps3	0	-0.440495551643367	0.882	0.948	0	Endothelial (Capillary)	Rps3
Ankrd33b	0	-0.441321213254939	0.072	0.222	0	Endothelial (Capillary)	Ankrd33b
Palld	0	-0.446909512205456	0.015	0.138	0	Endothelial (Capillary)	Palld
Tnfaip2	0	-0.450989927228717	0.022	0.107	0	Endothelial (Capillary)	Tnfaip2
Fbn1	0	-0.453873309069415	0.029	0.187	0	Endothelial (Capillary)	Fbn1
Tmem158	0	-0.470399286855493	0.029	0.119	0	Endothelial (Capillary)	Tmem158
Gstp1	0	-0.47114782573612	0.182	0.366	0	Endothelial (Capillary)	Gstp1
Sdc1	0	-0.481343219564747	0.009	0.115	0	Endothelial (Capillary)	Sdc1
Osmr	0	-0.486765376065179	0.247	0.459	0	Endothelial (Capillary)	Osmr
Crispld1	0	-0.490074432375657	0.025	0.162	0	Endothelial (Capillary)	Crispld1
Mmrn2	0	-0.492443484287036	0.531	0.743	0	Endothelial (Capillary)	Mmrn2
Csf2rb2	0	-0.493682986838219	0.027	0.147	0	Endothelial (Capillary)	Csf2rb2
Gcnt2	0	-0.495078428971906	0.157	0.347	0	Endothelial (Capillary)	Gcnt2
Iqgap1	0	-0.496667749399182	0.288	0.493	0	Endothelial (Capillary)	Iqgap1
Fam107a	0	-0.507529374971197	0.008	0.119	0	Endothelial (Capillary)	Fam107a
Lgmn	0	-0.509930950388351	0.123	0.276	0	Endothelial (Capillary)	Lgmn
Cdk19	0	-0.510577571189167	0.064	0.207	0	Endothelial (Capillary)	Cdk19
St6galnac2	0	-0.518902344819257	0.108	0.293	0	Endothelial (Capillary)	St6galnac2
Mecom	0	-0.522383300102418	0.234	0.425	0	Endothelial (Capillary)	Mecom
Ninj1	0	-0.524946517017066	0.139	0.304	0	Endothelial (Capillary)	Ninj1
Tgfb2	0	-0.528282752523869	0.011	0.126	0	Endothelial (Capillary)	Tgfb2
Trpv4	0	-0.531232221178451	0.011	0.153	0	Endothelial (Capillary)	Trpv4
Pdcd4	0	-0.536556534497021	0.09	0.254	0	Endothelial (Capillary)	Pdcd4
Heg1	0	-0.537372933966074	0.345	0.552	0	Endothelial (Capillary)	Heg1
Itm2c	0	-0.538970389525292	0.258	0.472	0	Endothelial (Capillary)	Itm2c
Ldb2	0	-0.541318195310025	0.15	0.353	0	Endothelial (Capillary)	Ldb2
Sorbs2	0	-0.551104305015613	0.051	0.225	0	Endothelial (Capillary)	Sorbs2
Synpo	0	-0.552585587731661	0.082	0.246	0	Endothelial (Capillary)	Synpo
Frmd4b	0	-0.558729556470788	0.063	0.225	0	Endothelial (Capillary)	Frmd4b
Tmem2	0	-0.565964853955719	0.112	0.268	0	Endothelial (Capillary)	Tmem2
Pdia5	0	-0.566898148736596	0.036	0.189	0	Endothelial (Capillary)	Pdia5
Atp13a3	0	-0.573510488319138	0.112	0.29	0	Endothelial (Capillary)	Atp13a3
Scn1b	0	-0.575935930537823	0.055	0.217	0	Endothelial (Capillary)	Scn1b
Ifi47	0	-0.577303840603605	0.176	0.359	0	Endothelial (Capillary)	Ifi47
Nuak1	0	-0.582459653031734	0.081	0.249	0	Endothelial (Capillary)	Nuak1
Socs2	0	-0.585452999420768	0.279	0.513	0	Endothelial (Capillary)	Socs2
Plec	0	-0.590417655235301	0.239	0.46	0	Endothelial (Capillary)	Plec
Col18a1	0	-0.590687919306627	0.027	0.177	0	Endothelial (Capillary)	Col18a1
Atp2a3	0	-0.596787191403767	0.044	0.203	0	Endothelial (Capillary)	Atp2a3
Entpd1	0	-0.599649358238533	0.148	0.362	0	Endothelial (Capillary)	Entpd1
Casp4	0	-0.601550458103029	0.137	0.339	0	Endothelial (Capillary)	Casp4
Slc3a2	0	-0.603574673909698	0.395	0.637	0	Endothelial (Capillary)	Slc3a2
Pmp22	0	-0.607539583877059	0.132	0.327	0	Endothelial (Capillary)	Pmp22
Tmem176a	0	-0.609097404014076	0.145	0.331	0	Endothelial (Capillary)	Tmem176a
Jag1	0	-0.617208329023337	0.072	0.229	0	Endothelial (Capillary)	Jag1
Btnl9	0	-0.622038164280429	0.09	0.26	0	Endothelial (Capillary)	Btnl9
Ptprr	0	-0.627631126257874	0.1	0.279	0	Endothelial (Capillary)	Ptprr
Sncg	0	-0.638114910334928	0.157	0.373	0	Endothelial (Capillary)	Sncg
Emp2	0	-0.639616416049908	0.095	0.263	0	Endothelial (Capillary)	Emp2
Rbp1	0	-0.647456848106465	0.014	0.132	0	Endothelial (Capillary)	Rbp1
Fxyd5	0	-0.654013031621642	0.368	0.612	0	Endothelial (Capillary)	Fxyd5
Gprc5a	0	-0.654525288957259	0.058	0.183	0	Endothelial (Capillary)	Gprc5a
2200002D01Rik	0	-0.656366997100521	0.123	0.303	0	Endothelial (Capillary)	2200002D01Rik
Clic4	0	-0.698426481281442	0.594	0.778	0	Endothelial (Capillary)	Clic4
Ebf1	0	-0.702998324224252	0.44	0.699	0	Endothelial (Capillary)	Ebf1
Cd9	0	-0.707813730700573	0.674	0.832	0	Endothelial (Capillary)	Cd9
Atp1b3	0	-0.712410766226035	0.287	0.542	0	Endothelial (Capillary)	Atp1b3
Upp1	0	-0.714257830595368	0.081	0.232	0	Endothelial (Capillary)	Upp1
Stom	0	-0.71862340234979	0.106	0.312	0	Endothelial (Capillary)	Stom
Fstl1	0	-0.718787193859145	0.117	0.359	0	Endothelial (Capillary)	Fstl1
Ctsh	0	-0.72232056659148	0.017	0.152	0	Endothelial (Capillary)	Ctsh
Slfn2	0	-0.722709599350191	0.096	0.289	0	Endothelial (Capillary)	Slfn2
Lbp	0	-0.72809902219353	0.009	0.133	0	Endothelial (Capillary)	Lbp
Eps8l2	0	-0.734560091927812	0.032	0.229	0	Endothelial (Capillary)	Eps8l2
Cp	0	-0.740525715921849	0.01	0.142	0	Endothelial (Capillary)	Cp
Cmip	0	-0.744427922934996	0.236	0.498	0	Endothelial (Capillary)	Cmip
St8sia6	0	-0.756504252582428	0.032	0.238	0	Endothelial (Capillary)	St8sia6
Htra1	0	-0.756938200774325	0.02	0.183	0	Endothelial (Capillary)	Htra1
Foxp1	0	-0.758277296401727	0.253	0.535	0	Endothelial (Capillary)	Foxp1
Tm6sf1	0	-0.763819001023962	0.142	0.419	0	Endothelial (Capillary)	Tm6sf1
Adamts1	0	-0.764017202816287	0.433	0.645	0	Endothelial (Capillary)	Adamts1
Azin1	0	-0.76413348778404	0.223	0.448	0	Endothelial (Capillary)	Azin1
Cd63	0	-0.7683238402598	0.121	0.276	0	Endothelial (Capillary)	Cd63
Gja5	0	-0.776801130198614	0.003	0.17	0	Endothelial (Capillary)	Gja5
Tmem176b	0	-0.783633856313793	0.239	0.487	0	Endothelial (Capillary)	Tmem176b
Plat	0	-0.80302067990982	0.091	0.263	0	Endothelial (Capillary)	Plat
Mgst1	0	-0.803640611285163	0.02	0.236	0	Endothelial (Capillary)	Mgst1
Ltbp4	0	-0.81501777381552	0.546	0.796	0	Endothelial (Capillary)	Ltbp4
S100a4	0	-0.841857095431	0.038	0.18	0	Endothelial (Capillary)	S100a4
Cpe	0	-0.862866348044976	0.029	0.126	0	Endothelial (Capillary)	Cpe
Fbln2	0	-0.874111917331855	0.45	0.737	0	Endothelial (Capillary)	Fbln2
Stc1	0	-0.900228215336824	0.017	0.174	0	Endothelial (Capillary)	Stc1
Lrrc32	0	-0.90533373137941	0.147	0.442	0	Endothelial (Capillary)	Lrrc32
Ace	0	-0.912301658562619	0.141	0.429	0	Endothelial (Capillary)	Ace
Avpi1	0	-0.916586638112104	0.09	0.301	0	Endothelial (Capillary)	Avpi1
Ifi27l2a	0	-0.940025757083619	0.119	0.29	0	Endothelial (Capillary)	Ifi27l2a
Crip1	0	-0.956102031218582	0.781	0.937	0	Endothelial (Capillary)	Crip1
Plscr1	0	-0.973733114717065	0.132	0.398	0	Endothelial (Capillary)	Plscr1
Uap1	0	-0.981630937518943	0.21	0.4	0	Endothelial (Capillary)	Uap1
Emp3	0	-0.995583386156358	0.076	0.329	0	Endothelial (Capillary)	Emp3
Prss23	0	-0.999046741848897	0.024	0.232	0	Endothelial (Capillary)	Prss23
Igf2	0	-1.02630723629283	0.019	0.183	0	Endothelial (Capillary)	Igf2
Vegfc	0	-1.04557224976768	0.038	0.3	0	Endothelial (Capillary)	Vegfc
Tmem252	0	-1.06321315893733	0.131	0.326	0	Endothelial (Capillary)	Tmem252
Timp2	0	-1.07546157089391	0.053	0.3	0	Endothelial (Capillary)	Timp2
Col8a1	0	-1.12025152720566	0.009	0.265	0	Endothelial (Capillary)	Col8a1
Spint2	0	-1.12713509280689	0.069	0.383	0	Endothelial (Capillary)	Spint2
Igfbp3	0	-1.13060197420029	0.239	0.469	0	Endothelial (Capillary)	Igfbp3
Fn1	0	-1.15160756194576	0.046	0.312	0	Endothelial (Capillary)	Fn1
Procr	0	-1.15838549132784	0.098	0.268	0	Endothelial (Capillary)	Procr
Tsc22d1	0	-1.16028032162374	0.457	0.771	0	Endothelial (Capillary)	Tsc22d1
Tagln	0	-1.16478410737819	0.033	0.179	0	Endothelial (Capillary)	Tagln
Ehd4	0	-1.17053016492677	0.197	0.467	0	Endothelial (Capillary)	Ehd4
Hey1	0	-1.17672553488808	0.081	0.361	0	Endothelial (Capillary)	Hey1
Il6st	0	-1.18807020002376	0.215	0.508	0	Endothelial (Capillary)	Il6st
Hs3st1	0	-1.24705458971401	0.025	0.278	0	Endothelial (Capillary)	Hs3st1
Alpl	0	-1.25431052136175	0.132	0.46	0	Endothelial (Capillary)	Alpl
Tm4sf1	0	-1.27817296560516	0.851	0.974	0	Endothelial (Capillary)	Tm4sf1
Rcan1	0	-1.3029881830808	0.143	0.337	0	Endothelial (Capillary)	Rcan1
Glul	0	-1.39532103182591	0.229	0.56	0	Endothelial (Capillary)	Glul
Fgl2	0	-1.44293628021132	0.016	0.131	0	Endothelial (Capillary)	Fgl2
Gja4	0	-1.44794971933782	0.019	0.281	0	Endothelial (Capillary)	Gja4
Edn1	0	-1.46936993968688	0.068	0.343	0	Endothelial (Capillary)	Edn1
Sema3g	0	-1.48887712826618	0.054	0.395	0	Endothelial (Capillary)	Sema3g
Il6	0	-1.53606899038041	0.089	0.227	0	Endothelial (Capillary)	Il6
Bgn	0	-1.53766306358699	0.055	0.285	0	Endothelial (Capillary)	Bgn
Bsg	0	-1.54773879248615	0.566	0.845	0	Endothelial (Capillary)	Bsg
Vwf	0	-1.55086664711107	0.164	0.461	0	Endothelial (Capillary)	Vwf
Cd24a	0	-1.58360656715864	0.019	0.286	0	Endothelial (Capillary)	Cd24a
Rbp7	0	-1.70436623968026	0.147	0.48	0	Endothelial (Capillary)	Rbp7
Vcam1	0	-1.79792488085638	0.036	0.215	0	Endothelial (Capillary)	Vcam1
Igfbp4	0	-1.87802686224047	0.05	0.428	0	Endothelial (Capillary)	Igfbp4
Stmn2	0	-1.91148622518613	0.171	0.685	0	Endothelial (Capillary)	Stmn2
Darc	0	-2.01615303876504	0.004	0.137	0	Endothelial (Capillary)	Darc
Emp1	0	-2.05771058596435	0.277	0.542	0	Endothelial (Capillary)	Emp1
Plvap	0	-2.09241027286338	0.093	0.332	0	Endothelial (Capillary)	Plvap
Lrg1	0	-2.11355734893206	0.07	0.288	0	Endothelial (Capillary)	Lrg1
Cytl1	0	-2.28735843180791	0.002	0.15	0	Endothelial (Capillary)	Cytl1
Fbln5	0	-2.30422078800146	0.026	0.513	0	Endothelial (Capillary)	Fbln5
Csf3	0	-2.58272223688373	0.01	0.112	0	Endothelial (Capillary)	Csf3
Clu	0	-2.69246403508581	0.035	0.421	0	Endothelial (Capillary)	Clu
Selp	0	-3.31475542601561	0.009	0.192	0	Endothelial (Capillary)	Selp
Mgp	0	-3.33821520506738	0.078	0.283	0	Endothelial (Capillary)	Mgp
Ctla2a	4.85705271831468e-308	0.649945781897097	0.733	0.578	1.37226310450545e-303	Endothelial (Capillary)	Ctla2a
Il13ra1	1.18810976002509e-304	-0.31461487579587	0.043	0.146	3.35676650499889e-300	Endothelial (Capillary)	Il13ra1
Rps6	5.02471024819901e-303	-0.363531496746857	0.886	0.956	1.41963138642367e-298	Endothelial (Capillary)	Rps6
Msrb3	7.10676248324751e-302	-0.323586400348069	0.063	0.18	2.00787360439192e-297	Endothelial (Capillary)	Msrb3
Ybx1	1.07553439999315e-301	0.365695695408609	0.955	0.946	3.03870734030064e-297	Endothelial (Capillary)	Ybx1
Ucp2	1.72735116123411e-300	-0.466755229694371	0.166	0.336	4.88028523583472e-296	Endothelial (Capillary)	Ucp2
Rps28	5.69687609206439e-300	-0.569527831475187	0.725	0.868	1.60953840229095e-295	Endothelial (Capillary)	Rps28
Adh1	1.01473058387767e-299	0.822172512258819	0.228	0.074	2.86691831862959e-295	Endothelial (Capillary)	Adh1
Bcr	9.64475719930784e-299	-0.500057340662011	0.1	0.239	2.72493325152044e-294	Endothelial (Capillary)	Bcr
Col4a1	2.3401961952553e-298	0.667394057929543	0.714	0.612	6.61175631045481e-294	Endothelial (Capillary)	Col4a1
Spock2	2.66979974740496e-298	-0.319726768476815	0.023	0.106	7.54298522634325e-294	Endothelial (Capillary)	Spock2
Tgfbr2	1.24956994860505e-297	-0.426373057542757	0.125	0.275	3.53040997579386e-293	Endothelial (Capillary)	Tgfbr2
Aplnr	1.03478076252884e-296	0.800545334719611	0.31	0.134	2.92356608837274e-292	Endothelial (Capillary)	Aplnr
Wls	6.68000257080583e-296	-0.283972371765627	0.03	0.12	1.88730112632977e-291	Endothelial (Capillary)	Wls
Scarb1	1.21435430115626e-294	0.7056995353171	0.576	0.431	3.43091520705678e-290	Endothelial (Capillary)	Scarb1
Gm12002	5.98321893596938e-294	0.799999231201705	0.303	0.133	1.69043884597943e-289	Endothelial (Capillary)	Gm12002
Anxa1	8.09301767947786e-293	-0.545169605933344	0.063	0.177	2.28652028498288e-288	Endothelial (Capillary)	Anxa1
Ctnnbip1	7.21844584688722e-290	0.654210268714072	0.583	0.451	2.03942750512105e-285	Endothelial (Capillary)	Ctnnbip1
Sdpr	7.71627528159664e-289	0.496466534112586	0.887	0.862	2.1800792553095e-284	Endothelial (Capillary)	Sdpr
AU021092	9.59639237576042e-289	-0.355681695185705	0.047	0.152	2.71126873792359e-284	Endothelial (Capillary)	AU021092
Cd59a	1.67511569034614e-286	-0.412735701840414	0.15	0.312	4.73270435993496e-282	Endothelial (Capillary)	Cd59a
Sult1a1	5.21869660205893e-284	0.815381103520446	0.494	0.353	1.47443835097971e-279	Endothelial (Capillary)	Sult1a1
Icam1	6.56664019766044e-283	-0.535663841735145	0.288	0.481	1.855272855045e-278	Endothelial (Capillary)	Icam1
Gimap6	3.12179932394461e-282	0.642551668627389	0.69	0.617	8.82001962994072e-278	Endothelial (Capillary)	Gimap6
Mt2	6.34777297668299e-279	-2.60999987332435	0.176	0.319	1.79343629910225e-274	Endothelial (Capillary)	Mt2
Fez1	6.10272814628675e-276	-0.259081665645017	0.023	0.102	1.7242037831704e-271	Endothelial (Capillary)	Fez1
Serping1	3.64940998034445e-275	-0.305695288150377	0.036	0.127	1.03106780174672e-270	Endothelial (Capillary)	Serping1
Ephx1	8.46347599249021e-274	-0.35279856095606	0.127	0.277	2.39118587215826e-269	Endothelial (Capillary)	Ephx1
Itpr3	1.04666432652486e-272	-0.318447161139249	0.058	0.166	2.9571407217307e-268	Endothelial (Capillary)	Itpr3
Scd2	1.36063468364051e-272	-0.330744773890843	0.071	0.187	3.84420117168952e-268	Endothelial (Capillary)	Scd2
Dap	7.10207670098527e-271	-0.391274873524931	0.129	0.275	2.00654973032937e-266	Endothelial (Capillary)	Dap
Kcna5	8.06542872370098e-266	0.76567498432688	0.324	0.164	2.27872557730724e-261	Endothelial (Capillary)	Kcna5
Car7	1.09148685576731e-264	-0.349709376113915	0.052	0.155	3.08377781359939e-260	Endothelial (Capillary)	Car7
Sept11	4.89454378227454e-263	-0.369150753804363	0.106	0.239	1.38285545480603e-258	Endothelial (Capillary)	Sept11
Plscr2	1.15014564093779e-261	-0.408831450872746	0.188	0.356	3.24950647934155e-257	Endothelial (Capillary)	Plscr2
Cst3	2.59911738857305e-261	-0.535356100496891	0.936	0.976	7.34328635793544e-257	Endothelial (Capillary)	Cst3
Atox1	4.31866297744438e-261	-0.422301490660561	0.685	0.841	1.22015185101736e-256	Endothelial (Capillary)	Atox1
Rpl13a	7.06722049594208e-261	-0.302235851174545	0.944	0.982	1.99670180671851e-256	Endothelial (Capillary)	Rpl13a
Eogt	1.0148194611416e-260	-0.352587405448263	0.083	0.204	2.86716942356336e-256	Endothelial (Capillary)	Eogt
Insr	9.31316164108142e-260	-0.356123406391249	0.06	0.166	2.63124755845473e-255	Endothelial (Capillary)	Insr
Lap3	1.02895957696113e-259	-0.380826972296769	0.081	0.198	2.90711949278828e-255	Endothelial (Capillary)	Lap3
Cd36	2.77273537963539e-259	0.385254072129161	0.941	0.86	7.83380926808387e-255	Endothelial (Capillary)	Cd36
Arrb1	1.3071348834654e-258	-0.30171984989961	0.042	0.134	3.69304818625479e-254	Endothelial (Capillary)	Arrb1
Tgm2	3.12420571718448e-257	-0.463926801022005	0.528	0.719	8.82681841276132e-253	Endothelial (Capillary)	Tgm2
Acer2	7.01211037429653e-256	-0.288686333267617	0.049	0.148	1.98113154405e-251	Endothelial (Capillary)	Acer2
Rarres1	1.11980301433602e-253	0.6215121457595	0.153	0.03	3.16377945640354e-249	Endothelial (Capillary)	Rarres1
Ctsd	1.52763886284991e-253	-0.572553003821666	0.5	0.678	4.31603807920986e-249	Endothelial (Capillary)	Ctsd
Rps23	1.34546876870349e-249	-0.289977618867802	0.959	0.985	3.80135291221798e-245	Endothelial (Capillary)	Rps23
Sfxn3	4.36040164181857e-249	-0.337927327051428	0.083	0.201	1.231944275863e-244	Endothelial (Capillary)	Sfxn3
Fam189a2	1.24254969626282e-248	-0.259715362146725	0.049	0.145	3.51057565685134e-244	Endothelial (Capillary)	Fam189a2
Nepn	1.3741956524839e-246	-0.46554633747474	0.055	0.154	3.88251497696276e-242	Endothelial (Capillary)	Nepn
Serpinh1	3.2072904413668e-246	0.589886166776862	0.688	0.624	9.06155768399363e-242	Endothelial (Capillary)	Serpinh1
Foxc1	6.60972040616644e-246	-0.366570943376155	0.073	0.184	1.8674443063542e-241	Endothelial (Capillary)	Foxc1
Rplp2	7.50617659668916e-246	-0.396890476838474	0.865	0.94	2.12072007386259e-241	Endothelial (Capillary)	Rplp2
Lima1	7.27635884073672e-245	-0.389689723072852	0.272	0.456	2.05578966327335e-240	Endothelial (Capillary)	Lima1
Xdh	2.50131725029707e-243	0.818348800156105	0.374	0.233	7.06697162726431e-239	Endothelial (Capillary)	Xdh
Pdlim7	3.45898323295029e-243	-0.398392589076025	0.164	0.316	9.77266532805446e-239	Endothelial (Capillary)	Pdlim7
Rps19	1.09885731877964e-242	-0.283337162993417	0.95	0.981	3.10460158274811e-238	Endothelial (Capillary)	Rps19
Dhrs3	1.80990657736059e-242	0.790905822426632	0.479	0.352	5.11352905301689e-238	Endothelial (Capillary)	Dhrs3
Acer3	2.54944460972596e-242	-0.290732044796786	0.041	0.129	7.20294585585876e-238	Endothelial (Capillary)	Acer3
Hmgn3	4.07042424782599e-241	-0.303254893065106	0.078	0.192	1.15001696273828e-236	Endothelial (Capillary)	Hmgn3
Epha4	1.74928764107757e-240	-0.31120133179028	0.091	0.213	4.94226237233645e-236	Endothelial (Capillary)	Epha4
Slc1a1	3.01783206851327e-240	0.736189629049087	0.176	0.05	8.52628094317055e-236	Endothelial (Capillary)	Slc1a1
Mt1	6.36615219615002e-240	-2.30485745918468	0.216	0.357	1.79862897997826e-235	Endothelial (Capillary)	Mt1
Mllt4	9.73024559166115e-237	0.571496786974966	0.67	0.577	2.74908628701203e-232	Endothelial (Capillary)	Mllt4
Lrrc3b	1.2158414702961e-236	-0.280365774121496	0.031	0.11	3.43511690602758e-232	Endothelial (Capillary)	Lrrc3b
Rdx	2.28894786903281e-236	-0.444678906427876	0.392	0.579	6.4669644143784e-232	Endothelial (Capillary)	Rdx
Bhlhe40	4.3174923966149e-235	-0.47330734321206	0.2	0.36	1.21982112681561e-230	Endothelial (Capillary)	Bhlhe40
Tnfrsf21	4.89617040604512e-235	0.596130506924696	0.15	0.033	1.38331502481993e-230	Endothelial (Capillary)	Tnfrsf21
Amd1	7.97838083010377e-235	-0.420188162430593	0.115	0.247	2.25413193592922e-230	Endothelial (Capillary)	Amd1
Fscn1	1.58026028061751e-233	0.735862280320613	0.421	0.285	4.46470937082864e-229	Endothelial (Capillary)	Fscn1
Map2k3	1.82744762265293e-231	-0.434882337352454	0.229	0.393	5.16308776828131e-227	Endothelial (Capillary)	Map2k3
Ccnd2	1.26835200623453e-230	-0.45239959125296	0.292	0.469	3.58347492321441e-226	Endothelial (Capillary)	Ccnd2
Arl4a	3.22813701521305e-229	-0.379617931621936	0.193	0.353	9.12045550908142e-225	Endothelial (Capillary)	Arl4a
Cnn3	6.07381374534565e-229	-0.40968591576565	0.469	0.664	1.71603459747251e-224	Endothelial (Capillary)	Cnn3
Sav1	1.18143352905528e-228	-0.347787240897025	0.159	0.305	3.33790414963988e-224	Endothelial (Capillary)	Sav1
Slc12a7	1.27145416847295e-228	-0.310852953919237	0.105	0.23	3.59223946218664e-224	Endothelial (Capillary)	Slc12a7
Lmo2	3.21101550423688e-228	-0.488683848344247	0.182	0.33	9.07208210412046e-224	Endothelial (Capillary)	Lmo2
Capg	1.23669850274882e-227	-0.364576285546732	0.236	0.406	3.49404427981623e-223	Endothelial (Capillary)	Capg
Icam2	2.54640609727721e-227	-0.458192868373372	0.524	0.704	7.19436114663731e-223	Endothelial (Capillary)	Icam2
Fosl2	4.38770954036802e-227	-0.453016975400263	0.243	0.409	1.23965957644018e-222	Endothelial (Capillary)	Fosl2
Slc6a6	1.45497159240172e-224	-0.671631760403831	0.362	0.523	4.11073124001258e-220	Endothelial (Capillary)	Slc6a6
Ptprb	1.95327177521866e-223	-0.405924970037856	0.69	0.828	5.51857874652529e-219	Endothelial (Capillary)	Ptprb
Hspg2	2.4780209584325e-223	0.651878668373112	0.57	0.473	7.00115261385935e-219	Endothelial (Capillary)	Hspg2
Rpl23	6.29682332299127e-221	-0.321908765110472	0.911	0.962	1.77904149344472e-216	Endothelial (Capillary)	Rpl23
Cxcl12	9.74549856556124e-219	0.289546097117488	0.834	0.688	2.75339570972802e-214	Endothelial (Capillary)	Cxcl12
St3gal4	1.01448597914751e-217	-0.300381836517574	0.074	0.18	2.86622723688546e-213	Endothelial (Capillary)	St3gal4
Cd2ap	1.23715969507185e-217	-0.424749057241487	0.245	0.404	3.4953472864865e-213	Endothelial (Capillary)	Cd2ap
Clstn1	4.14535158943832e-217	-0.354811921612388	0.167	0.312	1.17118618456401e-212	Endothelial (Capillary)	Clstn1
Rps14	7.08047795398869e-217	-0.261603640050896	0.967	0.987	2.00044743634043e-212	Endothelial (Capillary)	Rps14
Mpzl1	8.71995803612144e-217	-0.417706365367827	0.234	0.392	2.46364974394539e-212	Endothelial (Capillary)	Mpzl1
Dok4	2.52840274986887e-216	0.681297360809272	0.279	0.143	7.14349628920453e-212	Endothelial (Capillary)	Dok4
Efnb2	3.27450068431803e-216	-0.436134604277028	0.224	0.377	9.25144678340373e-212	Endothelial (Capillary)	Efnb2
Ece1	1.3898312904217e-215	-0.381574093765603	0.52	0.708	3.92669034482843e-211	Endothelial (Capillary)	Ece1
Kank3	7.18280490437817e-214	0.655285213164391	0.532	0.429	2.02935786963397e-209	Endothelial (Capillary)	Kank3
Rps4x	1.42627088375361e-213	-0.292253622382451	0.903	0.957	4.02964312786908e-209	Endothelial (Capillary)	Rps4x
Sat1	2.40875203091705e-213	-0.480640877036282	0.488	0.671	6.80544711294995e-209	Endothelial (Capillary)	Sat1
Rps13	2.84076177744987e-213	-0.306132306599685	0.855	0.933	8.02600424982912e-209	Endothelial (Capillary)	Rps13
Atp11a	9.79962693760608e-213	-0.266385802530391	0.056	0.148	2.76868859868184e-208	Endothelial (Capillary)	Atp11a
Itga6	1.60099609457346e-211	0.619169249187824	0.608	0.523	4.5232942659984e-207	Endothelial (Capillary)	Itga6
Gramd1a	2.63388863361705e-211	-0.404511387883349	0.134	0.264	7.44152555655826e-207	Endothelial (Capillary)	Gramd1a
Grrp1	4.34470127409339e-211	-0.396303250175179	0.366	0.549	1.22750845096961e-206	Endothelial (Capillary)	Grrp1
Tshz2	4.09723793770896e-210	0.663527796657303	0.511	0.401	1.15759263454091e-205	Endothelial (Capillary)	Tshz2
Tgif1	4.53128509054817e-208	-0.426104313493715	0.115	0.235	1.28022397663257e-203	Endothelial (Capillary)	Tgif1
Gadd45g	5.8764529805554e-208	-0.386474815283302	0.486	0.675	1.66027426059632e-203	Endothelial (Capillary)	Gadd45g
Rnf19b	1.56940614899141e-206	-0.385984778147797	0.096	0.207	4.43404319274544e-202	Endothelial (Capillary)	Rnf19b
Ssh1	1.5427784941635e-205	-0.380581059002818	0.143	0.274	4.35881207956013e-201	Endothelial (Capillary)	Ssh1
Hif1a	2.97494826027138e-205	-0.453758466288276	0.185	0.327	8.40512131974472e-201	Endothelial (Capillary)	Hif1a
Aig1	8.20231624685853e-205	-0.298637974522615	0.128	0.255	2.31740040922494e-200	Endothelial (Capillary)	Aig1
Rps9	1.33905115878321e-204	-0.301201533788912	0.869	0.94	3.7832212389102e-200	Endothelial (Capillary)	Rps9
Abcb1b	1.25730776692418e-203	0.689547961294259	0.283	0.152	3.55227163389089e-199	Endothelial (Capillary)	Abcb1b
Nos2	2.17779345555743e-203	0.546343202304184	0.178	0.061	6.15291984998641e-199	Endothelial (Capillary)	Nos2
Tnfrsf1b	1.72156565253849e-202	-0.260106128448283	0.08	0.185	4.86393943811699e-198	Endothelial (Capillary)	Tnfrsf1b
Fmo1	2.38423262835043e-202	0.704601022631223	0.413	0.29	6.73617244487848e-198	Endothelial (Capillary)	Fmo1
Rpl37	4.22812263917878e-202	-0.29635385201134	0.914	0.966	1.19457148924718e-197	Endothelial (Capillary)	Rpl37
Shb	1.87444105914768e-201	-0.254120517749729	0.051	0.137	5.29585832440995e-197	Endothelial (Capillary)	Shb
Mylk	2.21100093932998e-201	-0.285148257507864	0.122	0.246	6.24674095388898e-197	Endothelial (Capillary)	Mylk
Itga5	9.86222942172174e-201	-0.320613309587703	0.143	0.274	2.78637567851904e-196	Endothelial (Capillary)	Itga5
Mcam	1.16857605552947e-200	-0.340571551890706	0.22	0.376	3.30157792968742e-196	Endothelial (Capillary)	Mcam
Rpl36a	5.22011587482322e-200	-0.34105920355837	0.762	0.874	1.4748393381138e-195	Endothelial (Capillary)	Rpl36a
Ptpre	6.47477504161328e-200	-0.523180435961183	0.097	0.207	1.829318192507e-195	Endothelial (Capillary)	Ptpre
Cebpb	4.55733905476549e-199	-0.715040491923732	0.194	0.334	1.28758500314289e-194	Endothelial (Capillary)	Cebpb
Vwa1	6.90172087220733e-197	0.679164807247755	0.369	0.235	1.94994319802474e-192	Endothelial (Capillary)	Vwa1
2810025M15Rik	2.6616288978114e-196	0.668220550517191	0.474	0.369	7.51990012498656e-192	Endothelial (Capillary)	2810025M15Rik
Swap70	5.65394893979873e-196	-0.329315328288871	0.204	0.355	1.59741019396134e-191	Endothelial (Capillary)	Swap70
Anxa2	1.15052558272047e-195	-0.393157436939698	0.607	0.771	3.25057992886014e-191	Endothelial (Capillary)	Anxa2
Esam	2.40191281716152e-194	0.371727011124074	0.879	0.854	6.78612428232645e-190	Endothelial (Capillary)	Esam
Rps2	3.44370730716888e-194	-0.296291417398459	0.808	0.908	9.72950625494424e-190	Endothelial (Capillary)	Rps2
Rps20	3.4839146888799e-194	-0.319843829250124	0.904	0.956	9.84310417049239e-190	Endothelial (Capillary)	Rps20
1110007C09Rik	4.14048002320203e-193	-0.313926693416485	0.218	0.373	1.16980982095527e-188	Endothelial (Capillary)	1110007C09Rik
Nfkbia	5.36670034870669e-193	-0.725326354536239	0.728	0.832	1.5162538495201e-188	Endothelial (Capillary)	Nfkbia
Ing2	2.78029914712473e-192	-0.332697283569284	0.118	0.236	7.85517918037151e-188	Endothelial (Capillary)	Ing2
Rps27	6.32444177442686e-192	-0.722242943070248	0.424	0.532	1.78684453452882e-187	Endothelial (Capillary)	Rps27
Trim47	7.15780776498272e-192	-0.330547648719768	0.258	0.422	2.02229542784057e-187	Endothelial (Capillary)	Trim47
S100a11	1.51458015983852e-191	-0.343093756276515	0.658	0.819	4.27914332559178e-187	Endothelial (Capillary)	S100a11
Nenf	6.54781440929943e-191	-0.309151825636042	0.259	0.423	1.84995400505937e-186	Endothelial (Capillary)	Nenf
Abca1	1.51592719650425e-190	-0.3431692454232	0.133	0.255	4.28294910828346e-186	Endothelial (Capillary)	Abca1
Rpl12	1.51837183092413e-190	-0.514742804919457	0.298	0.447	4.28985593390993e-186	Endothelial (Capillary)	Rpl12
Abr	2.05360827496748e-190	-0.259616191514988	0.082	0.184	5.80205945926563e-186	Endothelial (Capillary)	Abr
Sipa1l2	9.50538623641452e-190	-0.25974742342322	0.054	0.14	2.6855567733742e-185	Endothelial (Capillary)	Sipa1l2
Gngt2	4.27668638660548e-189	0.577146270658769	0.544	0.433	1.20829220480765e-184	Endothelial (Capillary)	Gngt2
Diap1	3.53070119901467e-188	-0.274344907974523	0.138	0.264	9.97529009757615e-184	Endothelial (Capillary)	Diap1
Arhgap18	2.1193732329891e-187	0.64314316785067	0.266	0.142	5.9878651951641e-183	Endothelial (Capillary)	Arhgap18
Pqlc1	2.62405114061965e-186	-0.309979622054727	0.187	0.329	7.4137316875927e-182	Endothelial (Capillary)	Pqlc1
Mrps6	1.27047116723829e-185	-0.294099604371198	0.089	0.193	3.58946218879835e-181	Endothelial (Capillary)	Mrps6
Pde2a	1.09904903994139e-183	0.588559721464639	0.422	0.298	3.10514325254642e-179	Endothelial (Capillary)	Pde2a
Ssh2	1.20716027395202e-182	0.728484208693391	0.333	0.212	3.41058992199663e-178	Endothelial (Capillary)	Ssh2
Rps27a	1.41431151884054e-182	-0.253803522323368	0.923	0.967	3.99585433418017e-178	Endothelial (Capillary)	Rps27a
AC163993.1	1.53347021070064e-181	0.820075677254067	0.139	0.039	4.33251338629252e-177	Endothelial (Capillary)	AC163993.1
Rpl10	2.09622619920526e-181	-0.678066860046817	0.463	0.58	5.92246788061462e-177	Endothelial (Capillary)	Rpl10
Slc35e4	3.16128187490553e-181	-0.256694581746909	0.062	0.15	8.9315696811706e-177	Endothelial (Capillary)	Slc35e4
Akap12	2.09112529223922e-180	-0.380561182309248	0.242	0.393	5.90805628816347e-176	Endothelial (Capillary)	Akap12
Sept4	1.71954101616863e-179	0.506113285173992	0.527	0.4	4.85821923298124e-175	Endothelial (Capillary)	Sept4
Rps8	5.61713204848024e-179	-0.2533350767573	0.931	0.971	1.58700831765712e-174	Endothelial (Capillary)	Rps8
Cyp4b1	7.83769270805405e-179	0.667013933318815	0.289	0.164	2.21438332080651e-174	Endothelial (Capillary)	Cyp4b1
Rpl6	5.48277581169421e-177	-0.462102205961582	0.662	0.787	1.54904865007797e-172	Endothelial (Capillary)	Rpl6
Rgs3	6.37835933271061e-177	-0.32629259125893	0.27	0.425	1.80207786227073e-172	Endothelial (Capillary)	Rgs3
Rpl18a	1.22252632977193e-176	-0.252124407942414	0.956	0.98	3.45400363950464e-172	Endothelial (Capillary)	Rpl18a
Fads3	2.00102290114161e-176	-0.258149668629904	0.039	0.111	5.65349000259539e-172	Endothelial (Capillary)	Fads3
Rpl4	3.82330979135744e-176	-0.305246181879776	0.791	0.891	1.08019971535222e-171	Endothelial (Capillary)	Rpl4
Spry1	7.26862995295143e-176	0.684241203307761	0.274	0.154	2.05360602060737e-171	Endothelial (Capillary)	Spry1
Jup	1.35482203192653e-175	0.543812329586295	0.546	0.448	3.82777868680202e-171	Endothelial (Capillary)	Jup
Mall	2.46922556639164e-175	-0.317008699962668	0.17	0.3	6.9763029927263e-171	Endothelial (Capillary)	Mall
Tes	2.17249968101531e-174	-0.254054124314169	0.082	0.179	6.13796334877255e-170	Endothelial (Capillary)	Tes
Fabp4	2.98577290568899e-174	0.26635356416718	0.997	0.959	8.4357041904431e-170	Endothelial (Capillary)	Fabp4
Tmbim1	4.04728277486824e-174	-0.357728873654791	0.273	0.429	1.14347880238352e-169	Endothelial (Capillary)	Tmbim1
Hrct1	1.08474703962969e-173	0.651919564881934	0.254	0.134	3.06473581106577e-169	Endothelial (Capillary)	Hrct1
Smarca2	4.73913462945781e-173	-0.276291297484757	0.128	0.243	1.33894770686072e-168	Endothelial (Capillary)	Smarca2
Adamts4	5.03045887191929e-172	-0.701052746059607	0.157	0.275	1.42125554508336e-167	Endothelial (Capillary)	Adamts4
Acvrl1	9.48653799971297e-171	-0.342454038935656	0.419	0.593	2.68023158105891e-166	Endothelial (Capillary)	Acvrl1
Hist1h2bc	1.03337415586878e-170	-0.323394920030707	0.186	0.322	2.91959200257606e-166	Endothelial (Capillary)	Hist1h2bc
Myc	3.63721241608089e-170	-0.412640947892178	0.075	0.164	1.02762162391533e-165	Endothelial (Capillary)	Myc
Adm	4.55278721545026e-170	0.739745165641892	0.158	0.056	1.28629897198116e-165	Endothelial (Capillary)	Adm
Ch25h	9.39264411592304e-170	-0.506402860927037	0.055	0.135	2.65370374207174e-165	Endothelial (Capillary)	Ch25h
Pgm5	1.53160438620693e-169	-0.274536194977577	0.05	0.127	4.32724187235044e-165	Endothelial (Capillary)	Pgm5
Pik3r3	1.68630855708287e-168	-0.25196013123225	0.088	0.185	4.76432756632623e-164	Endothelial (Capillary)	Pik3r3
Rab8b	5.33322395287579e-168	-0.253327202910565	0.083	0.179	1.506795763406e-163	Endothelial (Capillary)	Rab8b
Lrrfip1	1.07785249298922e-167	-0.3559244901044	0.263	0.413	3.04525664844244e-163	Endothelial (Capillary)	Lrrfip1
She	1.72408942901843e-167	-0.31135282986319	0.231	0.374	4.87106986380577e-163	Endothelial (Capillary)	She
Lmna	3.74866337726955e-167	-0.489869120340013	0.509	0.661	1.05910986397996e-162	Endothelial (Capillary)	Lmna
Orai1	5.53205342811371e-167	-0.272555043573977	0.145	0.265	1.56297105504497e-162	Endothelial (Capillary)	Orai1
Rpl14	5.34085908586057e-166	-0.265194946173087	0.857	0.935	1.50895291752819e-161	Endothelial (Capillary)	Rpl14
Atp2a2	5.95179972945313e-165	-0.270581892625082	0.155	0.277	1.68156197756239e-160	Endothelial (Capillary)	Atp2a2
Rps25	9.32103947431579e-165	-0.258172522194571	0.883	0.947	2.63347328267844e-160	Endothelial (Capillary)	Rps25
Egfl7	1.58038143043523e-164	0.338228165054672	0.882	0.866	4.46505165540864e-160	Endothelial (Capillary)	Egfl7
Cdh5	4.42460771904754e-164	0.298358649086706	0.907	0.902	1.2500844188625e-159	Endothelial (Capillary)	Cdh5
Rpl5	1.85237805229685e-163	-0.312164551086731	0.689	0.824	5.2335237111543e-159	Endothelial (Capillary)	Rpl5
Rpl7a	6.17509447774768e-163	-0.411246058753935	0.377	0.525	1.74464944279805e-158	Endothelial (Capillary)	Rpl7a
Rgs16	7.95373303026727e-163	-0.451337904512997	0.113	0.217	2.24716819304141e-158	Endothelial (Capillary)	Rgs16
B4galt1	1.05445791380219e-162	-0.278369712253229	0.121	0.231	2.97915994386534e-158	Endothelial (Capillary)	B4galt1
Rpl22l1	1.92991063179171e-162	-0.309607713326982	0.419	0.593	5.45257650800112e-158	Endothelial (Capillary)	Rpl22l1
Rhoj	1.30572562196279e-161	-0.375113941016413	0.302	0.453	3.68906659973146e-157	Endothelial (Capillary)	Rhoj
Tcf4	3.67160000070025e-161	0.423921114705684	0.765	0.742	1.03733714819784e-156	Endothelial (Capillary)	Tcf4
Ass1	6.38375086819983e-161	-0.258672354780144	0.07	0.158	1.8036011327925e-156	Endothelial (Capillary)	Ass1
Cd34	7.09544919365482e-161	0.515010578622014	0.633	0.566	2.0046772606833e-156	Endothelial (Capillary)	Cd34
Ptrf	2.02955172678809e-160	0.331829559723502	0.876	0.879	5.7340924936944e-156	Endothelial (Capillary)	Ptrf
Rps21	2.21887530764621e-160	-0.308061683885407	0.875	0.936	6.26898840669284e-156	Endothelial (Capillary)	Rps21
Rasgrp2	2.36625626222515e-160	0.615331140755543	0.282	0.166	6.68538381766473e-156	Endothelial (Capillary)	Rasgrp2
Pdlim4	3.26544111483682e-160	-0.354910519197659	0.197	0.327	9.22585078174847e-156	Endothelial (Capillary)	Pdlim4
Adam15	4.91480527402775e-160	-0.350628986422723	0.475	0.64	1.38857993407106e-155	Endothelial (Capillary)	Adam15
Rpl7	6.86974563893849e-160	-0.252668849144737	0.878	0.944	1.94090923536929e-155	Endothelial (Capillary)	Rpl7
Sema3f	2.51694553507494e-159	-0.258280446394017	0.105	0.207	7.11112622024723e-155	Endothelial (Capillary)	Sema3f
Trim30a	1.0195990846071e-158	-0.313143873376461	0.207	0.341	2.88067329374043e-154	Endothelial (Capillary)	Trim30a
Txnrd1	2.38953743548065e-158	-0.349407629004477	0.199	0.33	6.75116011646349e-154	Endothelial (Capillary)	Txnrd1
Ralgds	7.14883491672939e-158	-0.350214200581503	0.121	0.227	2.01976032902356e-153	Endothelial (Capillary)	Ralgds
8430408G22Rik	7.8918038932161e-158	-0.578435862169033	0.252	0.389	2.22967135395035e-153	Endothelial (Capillary)	8430408G22Rik
Hyal2	1.76716258648049e-157	-0.273001036529429	0.157	0.277	4.99276445558332e-153	Endothelial (Capillary)	Hyal2
Rps6ka3	1.60142684205192e-156	-0.265990422593013	0.219	0.358	4.52451125684929e-152	Endothelial (Capillary)	Rps6ka3
Grina	2.63757701433949e-156	-0.306173063794402	0.244	0.386	7.45194633861337e-152	Endothelial (Capillary)	Grina
Rpl35	6.80012867558549e-156	-0.434855166360979	0.714	0.82	1.92124035471317e-151	Endothelial (Capillary)	Rpl35
Ptgs1	9.03504611538843e-156	-0.365817673083856	0.084	0.174	2.55267157898069e-151	Endothelial (Capillary)	Ptgs1
AW112010	9.84525525001462e-156	0.417875900684243	0.724	0.645	2.78157996578663e-151	Endothelial (Capillary)	AW112010
Nr4a2	2.60101903911521e-155	-0.330440781297641	0.117	0.222	7.3486590912122e-151	Endothelial (Capillary)	Nr4a2
Xbp1	9.36289193072392e-155	-0.3059099827608	0.307	0.463	2.64529785718743e-150	Endothelial (Capillary)	Xbp1
Rpl21	1.35933511980684e-154	-0.276084600335588	0.882	0.949	3.84052951399026e-150	Endothelial (Capillary)	Rpl21
Tspan7	2.63669591971647e-154	0.386142677480194	0.8	0.766	7.44945698197493e-150	Endothelial (Capillary)	Tspan7
Nr4a1	8.18988690575187e-154	-0.426669804597082	0.233	0.368	2.31388874748208e-149	Endothelial (Capillary)	Nr4a1
Rps7	8.7527782746929e-154	-0.502675472207437	0.432	0.554	2.47292244594899e-149	Endothelial (Capillary)	Rps7
Rpsa	1.30526727940031e-152	-0.272090249631913	0.68	0.818	3.6877716444897e-148	Endothelial (Capillary)	Rpsa
Tspan6	1.84197032711678e-152	0.615176057106891	0.334	0.221	5.20411876520304e-148	Endothelial (Capillary)	Tspan6
Msx1	2.32566372345562e-152	-0.319009237342567	0.157	0.273	6.57069771787918e-148	Endothelial (Capillary)	Msx1
Atp1a1	4.72530156902945e-152	-0.328362228895977	0.352	0.51	1.33503945229789e-147	Endothelial (Capillary)	Atp1a1
Rpl23a	5.32188657589281e-152	-0.544320894734487	0.413	0.529	1.50359261428699e-147	Endothelial (Capillary)	Rpl23a
Man1a	2.13477143309653e-151	-0.278603034354692	0.121	0.226	6.03136972992762e-147	Endothelial (Capillary)	Man1a
Zfp703	2.70598798046552e-151	-0.280153660065321	0.053	0.128	7.64522784120923e-147	Endothelial (Capillary)	Zfp703
Rps10	5.46533525550219e-151	-0.277756921042964	0.81	0.898	1.54412116973703e-146	Endothelial (Capillary)	Rps10
Rps18	1.84549320385138e-150	-0.275010874915973	0.888	0.948	5.2140719488413e-146	Endothelial (Capillary)	Rps18
Rexo2	5.15004267535414e-149	-0.263289390396352	0.289	0.443	1.45504155706781e-144	Endothelial (Capillary)	Rexo2
Sptbn1	5.21693076746104e-149	0.364394193929605	0.845	0.84	1.47393944973077e-144	Endothelial (Capillary)	Sptbn1
Rps12	3.46457955177976e-148	-0.585336205652959	0.378	0.502	9.78847660764335e-144	Endothelial (Capillary)	Rps12
Rplp1	4.03017374964006e-147	-0.290820741524604	0.918	0.962	1.13864498948581e-142	Endothelial (Capillary)	Rplp1
Lrpap1	1.47005956576889e-146	-0.339892773923596	0.23	0.364	4.15335929116684e-142	Endothelial (Capillary)	Lrpap1
Tppp3	2.99892661236083e-146	-0.455914066277112	0.177	0.295	8.47286735790306e-142	Endothelial (Capillary)	Tppp3
Mkl2	1.16697916436369e-145	-0.267454944510243	0.185	0.308	3.29706623307674e-141	Endothelial (Capillary)	Mkl2
Nxn	4.96059345820825e-145	-0.256309516735381	0.209	0.34	1.40151646974758e-140	Endothelial (Capillary)	Nxn
Tapbp	9.58453844204453e-145	-0.308219914599149	0.483	0.651	2.70791964603084e-140	Endothelial (Capillary)	Tapbp
Pde4b	1.2846581056106e-144	-0.396855962470625	0.306	0.444	3.62954454578162e-140	Endothelial (Capillary)	Pde4b
Sh2d3c	1.38972172832466e-144	0.577047227490566	0.313	0.204	3.92638079903565e-140	Endothelial (Capillary)	Sh2d3c
Arl6ip5	1.57155814976644e-142	-0.287211468161044	0.425	0.591	4.44012324053512e-138	Endothelial (Capillary)	Arl6ip5
Dab2	4.92766145859327e-142	-0.260105287444601	0.138	0.246	1.39221219189636e-137	Endothelial (Capillary)	Dab2
Rrbp1	1.1280083725966e-141	-0.268188908721614	0.413	0.581	3.18696205509716e-137	Endothelial (Capillary)	Rrbp1
Ralb	6.74624563355369e-141	-0.268836241046873	0.347	0.507	1.90601677884792e-136	Endothelial (Capillary)	Ralb
Pam	9.60986297309981e-140	-0.344726793906785	0.172	0.288	2.71507458578989e-135	Endothelial (Capillary)	Pam
Trib1	1.22912272556164e-139	-0.321221020822697	0.164	0.276	3.4726404365293e-135	Endothelial (Capillary)	Trib1
Gabarapl1	7.31477580287439e-139	-0.351889896138761	0.206	0.33	2.0666436075861e-134	Endothelial (Capillary)	Gabarapl1
Clic5	1.97825124540696e-138	0.512203832873589	0.473	0.377	5.58915324364828e-134	Endothelial (Capillary)	Clic5
Lmo1	1.94351247091894e-137	-0.301977186671427	0.291	0.428	5.49100578408729e-133	Endothelial (Capillary)	Lmo1
Cyb5r3	4.28536611063869e-137	-0.323295946499609	0.452	0.608	1.21074448723875e-132	Endothelial (Capillary)	Cyb5r3
Nfkbiz	5.62063768345482e-137	-0.320504783824302	0.265	0.401	1.58799876470649e-132	Endothelial (Capillary)	Nfkbiz
Pdgfa	1.32052612643445e-136	-0.326323484896784	0.061	0.135	3.73088246501526e-132	Endothelial (Capillary)	Pdgfa
Cxcl9	1.12183973391186e-135	0.585399466463899	0.219	0.113	3.16953380022117e-131	Endothelial (Capillary)	Cxcl9
Lifr	2.55891323777534e-135	-0.268078436699228	0.218	0.345	7.22969757068668e-131	Endothelial (Capillary)	Lifr
Ptp4a3	5.58456921426962e-135	0.485840349282303	0.524	0.43	1.57780834010759e-130	Endothelial (Capillary)	Ptp4a3
Tpst1	1.28962054394791e-134	-0.28050779089333	0.153	0.262	3.64356492281603e-130	Endothelial (Capillary)	Tpst1
Tspo	6.02083126166325e-134	-0.316965011903536	0.617	0.766	1.70106545635772e-129	Endothelial (Capillary)	Tspo
Rpl11	1.38399470454003e-133	-0.420059982300916	0.41	0.535	3.91020023873696e-129	Endothelial (Capillary)	Rpl11
Jam2	5.38058283341485e-133	0.408472960906887	0.706	0.681	1.5201760679247e-128	Endothelial (Capillary)	Jam2
Kctd10	9.80252927132426e-133	-0.251095907062081	0.31	0.458	2.76950859502724e-128	Endothelial (Capillary)	Kctd10
Chek2	1.48252637684664e-132	0.494486838636185	0.154	0.066	4.18858177250482e-128	Endothelial (Capillary)	Chek2
Maff	2.32998930299579e-132	-0.306175727983833	0.159	0.271	6.582918777754e-128	Endothelial (Capillary)	Maff
Prg4	6.47373612927014e-132	0.524996383383065	0.15	0.063	1.82902466860269e-127	Endothelial (Capillary)	Prg4
Ptpn1	7.2173486078805e-132	-0.258583561504715	0.167	0.277	2.03911750218448e-127	Endothelial (Capillary)	Ptpn1
Pcdh12	4.44433094668247e-131	0.452100940471906	0.157	0.069	1.2556568223662e-126	Endothelial (Capillary)	Pcdh12
Ndrg1	5.55801870905698e-130	-0.321522057188877	0.395	0.542	1.57030702586987e-125	Endothelial (Capillary)	Ndrg1
Gpx1	9.33450191001305e-130	-0.321246825901468	0.504	0.654	2.63727682463599e-125	Endothelial (Capillary)	Gpx1
Unc5b	7.58310025163054e-129	-0.278053686413341	0.127	0.225	2.14245331409318e-124	Endothelial (Capillary)	Unc5b
Mast4	2.59023926338962e-128	-0.284246142792434	0.43	0.578	7.31820299085469e-124	Endothelial (Capillary)	Mast4
Tpt1	6.95706062131652e-128	-0.274214500748695	0.967	0.983	1.96557833734056e-123	Endothelial (Capillary)	Tpt1
5430416O09Rik	4.60361894227075e-127	0.48882553518525	0.155	0.069	1.30066045975975e-122	Endothelial (Capillary)	5430416O09Rik
Fau	2.89114755921006e-126	-0.431672915973525	0.458	0.574	8.16835919903618e-122	Endothelial (Capillary)	Fau
Eepd1	1.67945970172473e-124	0.557274865830822	0.28	0.181	4.74497749528287e-120	Endothelial (Capillary)	Eepd1
Sntb2	5.69150201261494e-124	-0.298441934695456	0.183	0.293	1.6080200636241e-119	Endothelial (Capillary)	Sntb2
Cd200	2.58331152016183e-123	0.476654177569584	0.742	0.732	7.29863003791321e-119	Endothelial (Capillary)	Cd200
Art3	2.76145019217128e-121	0.537706661410259	0.181	0.091	7.8019252279415e-117	Endothelial (Capillary)	Art3
Nr2f2	6.09176260546997e-121	-0.31103166988727	0.065	0.135	1.72110568892343e-116	Endothelial (Capillary)	Nr2f2
Sod2	7.73722005861883e-121	-0.325162398910956	0.238	0.359	2.18599678316158e-116	Endothelial (Capillary)	Sod2
Ets2	8.39640861998124e-121	0.497852886285768	0.545	0.488	2.3722373274033e-116	Endothelial (Capillary)	Ets2
Tsnax	2.57907785604365e-120	0.568326476342287	0.272	0.179	7.28666866668012e-116	Endothelial (Capillary)	Tsnax
Arid5b	7.07763288017466e-120	-0.318717321822045	0.345	0.486	1.99964361763575e-115	Endothelial (Capillary)	Arid5b
Pdgfd	2.42636084131823e-119	-0.261210212495389	0.161	0.267	6.85519728497641e-115	Endothelial (Capillary)	Pdgfd
Gadd45b	1.03231590039698e-118	-0.280632849832807	0.326	0.467	2.9166021133916e-114	Endothelial (Capillary)	Gadd45b
Rpl15	1.28432333535327e-118	-0.302684245575813	0.541	0.676	3.62859871937359e-114	Endothelial (Capillary)	Rpl15
Gm10076	1.3193486672656e-118	-0.363941940330294	0.213	0.326	3.7275557896255e-114	Endothelial (Capillary)	Gm10076
Tifa	6.21049210801271e-118	-0.275175740828842	0.101	0.186	1.75465033527683e-113	Endothelial (Capillary)	Tifa
Rpl39	2.38254583097443e-117	-0.275368251334553	0.86	0.927	6.73140673625206e-113	Endothelial (Capillary)	Rpl39
Itgb5	4.62380591544853e-117	0.47284874087479	0.156	0.073	1.30636388529167e-112	Endothelial (Capillary)	Itgb5
Cyth1	5.71241021591768e-117	0.571739579200469	0.335	0.245	1.61392725830322e-112	Endothelial (Capillary)	Cyth1
Rpl30	1.44339076293706e-116	-0.261007594679904	0.825	0.905	4.07801192252608e-112	Endothelial (Capillary)	Rpl30
Ly6c1	1.91833456091861e-116	0.25500078102263	0.96	0.907	5.41987063496335e-112	Endothelial (Capillary)	Ly6c1
Eif5a	4.44298110501207e-116	-0.296839393830759	0.61	0.756	1.25527545159906e-111	Endothelial (Capillary)	Eif5a
Actn4	1.63523169459862e-114	-0.260816329872085	0.56	0.718	4.62002010674949e-110	Endothelial (Capillary)	Actn4
Rpl27	4.65975462059536e-114	-0.303765066781108	0.36	0.493	1.31652047295681e-109	Endothelial (Capillary)	Rpl27
Grap	5.10663616799781e-114	0.515792837718132	0.288	0.195	1.44277791654442e-109	Endothelial (Capillary)	Grap
Fam102b	5.77806235836296e-114	0.404820615335705	0.137	0.059	1.63247595810829e-109	Endothelial (Capillary)	Fam102b
Adamts9	8.29653933486624e-114	-0.471915282198729	0.27	0.383	2.34402125827976e-109	Endothelial (Capillary)	Adamts9
Pxdn	1.05475564830599e-113	0.574554432047288	0.295	0.207	2.98000113315891e-109	Endothelial (Capillary)	Pxdn
Emcn	3.43702821090438e-113	0.320291037963792	0.746	0.701	9.71063580426814e-109	Endothelial (Capillary)	Emcn
Uba52	5.9579462286411e-113	-0.289494446685596	0.327	0.46	1.68329854797797e-108	Endothelial (Capillary)	Uba52
Eef1b2	2.76767632398927e-112	-0.280324551713335	0.55	0.694	7.81951591816689e-108	Endothelial (Capillary)	Eef1b2
Actb	4.83721494243928e-112	0.329834932926092	0.97	0.968	1.36665833768737e-107	Endothelial (Capillary)	Actb
Actn1	5.35250635107732e-111	-0.303288087096194	0.226	0.337	1.51224361936987e-106	Endothelial (Capillary)	Actn1
Sdc3	7.07368548368894e-111	0.501558246000815	0.31	0.217	1.99852835970664e-106	Endothelial (Capillary)	Sdc3
Rpl9	4.46394988123565e-110	-0.369501944791065	0.601	0.712	1.26119975994551e-105	Endothelial (Capillary)	Rpl9
Thrsp	1.03600382658762e-109	0.527757635713691	0.354	0.26	2.927021611258e-105	Endothelial (Capillary)	Thrsp
Rpl27a	1.49170446484514e-109	-0.276237503835632	0.454	0.59	4.21451262452697e-105	Endothelial (Capillary)	Rpl27a
Aldh2	5.37939985237309e-109	-0.300369746521629	0.542	0.677	1.51984184029097e-104	Endothelial (Capillary)	Aldh2
Rpl29	9.98020289003183e-109	-0.250076406173831	0.747	0.859	2.81970672252069e-104	Endothelial (Capillary)	Rpl29
S100a10	6.22035183035484e-108	-0.269277946898248	0.734	0.847	1.75743600263015e-103	Endothelial (Capillary)	S100a10
Tsfm	6.55533132902275e-108	0.562762971109243	0.245	0.157	1.8520777603888e-103	Endothelial (Capillary)	Tsfm
Rps29	2.32612757834197e-107	-0.25755631051029	0.949	0.976	6.57200824708957e-103	Endothelial (Capillary)	Rps29
Cdkn1c	1.66602696634701e-106	0.441537507046278	0.543	0.46	4.70702598802021e-102	Endothelial (Capillary)	Cdkn1c
Stxbp6	1.2889687683593e-105	0.467629373835965	0.186	0.102	3.64172346124553e-101	Endothelial (Capillary)	Stxbp6
Cdc42ep3	4.45251260733608e-105	0.457914819260872	0.516	0.441	1.25796838695066e-100	Endothelial (Capillary)	Cdc42ep3
Btg1	3.85919548190469e-104	-0.293252472570106	0.633	0.765	1.09033849950253e-99	Endothelial (Capillary)	Btg1
Fabp5	3.08602413742242e-103	0.383556053745543	0.715	0.651	8.71894399545957e-99	Endothelial (Capillary)	Fabp5
Nudt4	3.59652569030285e-102	-0.338231562335512	0.275	0.39	1.01612640328126e-97	Endothelial (Capillary)	Nudt4
Il1r1	1.08219865272336e-101	-0.255273550499886	0.067	0.133	3.05753585353932e-97	Endothelial (Capillary)	Il1r1
Lama4	2.78918735181082e-98	0.507424694416722	0.332	0.249	7.8802910250711e-94	Endothelial (Capillary)	Lama4
Cdh23	4.99821374249239e-98	0.368084640379297	0.111	0.044	1.41214532866637e-93	Endothelial (Capillary)	Cdh23
Cd247	8.74985897366686e-97	0.394109863483392	0.12	0.052	2.4720976558301e-92	Endothelial (Capillary)	Cd247
Tprgl	6.51113674789684e-96	0.425745084144614	0.573	0.54	1.83959146538329e-91	Endothelial (Capillary)	Tprgl
St8sia4	1.01527927191665e-95	0.432283454318925	0.179	0.1	2.86846852694612e-91	Endothelial (Capillary)	St8sia4
Fam57b	1.52856018662452e-95	0.414932387493463	0.137	0.066	4.31864109527025e-91	Endothelial (Capillary)	Fam57b
Dusp3	2.28268060842819e-93	0.441290464219822	0.528	0.473	6.44925752299216e-89	Endothelial (Capillary)	Dusp3
Ablim3	2.36328080185795e-93	0.414779455102718	0.423	0.342	6.67697724948926e-89	Endothelial (Capillary)	Ablim3
Anxa3	3.29237852432825e-93	0.375582016326979	0.634	0.612	9.30195704478462e-89	Endothelial (Capillary)	Anxa3
Ppp1r15a	7.99003183773802e-93	-0.267661724494004	0.493	0.617	2.25742369511612e-88	Endothelial (Capillary)	Ppp1r15a
Lgals3	1.30310402438447e-89	-0.254171612729436	0.14	0.224	3.68165980009343e-85	Endothelial (Capillary)	Lgals3
Aqp7	1.9530676329651e-89	0.320415027439643	0.536	0.447	5.5180019834163e-85	Endothelial (Capillary)	Aqp7
Rpl31	7.2412783497658e-89	-0.252828527503383	0.816	0.9	2.04587837215933e-84	Endothelial (Capillary)	Rpl31
Pald1	2.17324466383224e-88	0.389808562012891	0.152	0.081	6.14006814872523e-84	Endothelial (Capillary)	Pald1
Plcb4	1.31685996221942e-87	0.484748817990339	0.495	0.454	3.72052445125854e-83	Endothelial (Capillary)	Plcb4
Mmd	1.66386492137975e-87	0.426520592098515	0.161	0.088	4.70091756237421e-83	Endothelial (Capillary)	Mmd
Clic1	1.83797549411181e-87	-0.26688996376269	0.685	0.804	5.19283216351409e-83	Endothelial (Capillary)	Clic1
Oaz2	4.77958033286597e-86	-0.263265750894089	0.388	0.514	1.35037483144462e-81	Endothelial (Capillary)	Oaz2
Fam89a	1.95143972606423e-85	0.454175264101485	0.214	0.136	5.51340265804926e-81	Endothelial (Capillary)	Fam89a
B2m	2.10987175347623e-85	0.263438986895275	0.989	0.992	5.96102066509639e-81	Endothelial (Capillary)	B2m
Cd38	2.60403278728571e-85	0.476448971686919	0.39	0.318	7.35717383391832e-81	Endothelial (Capillary)	Cd38
Rcsd1	1.19043347402902e-84	0.337689720204871	0.108	0.047	3.36333169417418e-80	Endothelial (Capillary)	Rcsd1
Mcf2l	3.38294727862047e-84	0.465667462647045	0.348	0.271	9.55784094628641e-80	Endothelial (Capillary)	Mcf2l
AA467197	5.07112346319756e-84	0.577835464017225	0.107	0.047	1.43274451205721e-79	Endothelial (Capillary)	AA467197
Ppia	1.23963788651601e-83	-0.311076524971984	0.41	0.517	3.50234892077369e-79	Endothelial (Capillary)	Ppia
Mtss1	1.30875432327949e-83	0.447286520690418	0.199	0.125	3.69762358956155e-79	Endothelial (Capillary)	Mtss1
Rasa4	4.52829583890501e-83	-0.381855458856042	0.082	0.142	1.27937942336583e-78	Endothelial (Capillary)	Rasa4
Fli1	2.26647094658448e-82	0.423561318845292	0.502	0.455	6.40346036538514e-78	Endothelial (Capillary)	Fli1
Cxcl16	2.36165112486143e-82	-0.263177082864296	0.092	0.158	6.67237292307099e-78	Endothelial (Capillary)	Cxcl16
Afap1l1	3.11777199254024e-82	0.426263458516593	0.41	0.344	8.80864121052395e-78	Endothelial (Capillary)	Afap1l1
Gstm1	4.11963631603281e-82	0.409862093275529	0.565	0.52	1.16392084836875e-77	Endothelial (Capillary)	Gstm1
Lnx1	1.38905286170543e-81	0.500793887910894	0.253	0.177	3.92449105017635e-77	Endothelial (Capillary)	Lnx1
Fmo2	8.9010293476859e-80	0.41511818248894	0.357	0.278	2.5148078216017e-75	Endothelial (Capillary)	Fmo2
Myct1	2.24297078509059e-79	0.351331257476649	0.625	0.602	6.33706535911644e-75	Endothelial (Capillary)	Myct1
BC028528	5.56717570930127e-79	0.474640164004567	0.33	0.256	1.57289415314889e-74	Endothelial (Capillary)	BC028528
St5	2.63884291411894e-76	0.354472313332979	0.134	0.071	7.45552288526024e-72	Endothelial (Capillary)	St5
Tmem204	7.51899287402164e-75	0.470157336155589	0.343	0.277	2.12434105669733e-70	Endothelial (Capillary)	Tmem204
Egln1	9.65282356013149e-75	0.511538568278858	0.228	0.162	2.72721224044395e-70	Endothelial (Capillary)	Egln1
Nuak2	9.80743814893002e-75	0.39912387211017	0.101	0.046	2.7708955002172e-70	Endothelial (Capillary)	Nuak2
Fam43a	2.26576192462111e-73	0.440407193807482	0.469	0.411	6.40145716563201e-69	Endothelial (Capillary)	Fam43a
Fxyd6	4.8818293974057e-73	-0.466599347089886	0.089	0.148	1.37926325964903e-68	Endothelial (Capillary)	Fxyd6
Cyp26b1	1.9475939181044e-71	0.549875108832556	0.187	0.119	5.50253709682036e-67	Endothelial (Capillary)	Cyp26b1
Lgals1	1.62788218263479e-70	0.592736773132128	0.275	0.208	4.59925553059806e-66	Endothelial (Capillary)	Lgals1
Dapk2	5.4092718147403e-70	0.381334402556952	0.17	0.104	1.52828156581858e-65	Endothelial (Capillary)	Dapk2
Spred2	6.59057237370902e-69	0.42678078180965	0.205	0.139	1.86203441274401e-64	Endothelial (Capillary)	Spred2
Tmem88	7.65613971915385e-69	0.350212817196111	0.589	0.558	2.16308915485254e-64	Endothelial (Capillary)	Tmem88
Thbs1	1.2036149577316e-68	-0.270543220808735	0.061	0.112	3.40057334007909e-64	Endothelial (Capillary)	Thbs1
Ntf3	8.79693000157766e-68	0.424890766370405	0.182	0.117	2.48539663334574e-63	Endothelial (Capillary)	Ntf3
Ramp3	2.2512384702057e-66	0.310299412049361	0.1	0.048	6.36042404987215e-62	Endothelial (Capillary)	Ramp3
Fermt2	2.12646454335196e-65	0.355945630497411	0.561	0.545	6.00790027433228e-61	Endothelial (Capillary)	Fermt2
Bok	1.14588834205382e-64	0.336125323432585	0.154	0.093	3.23747833280467e-60	Endothelial (Capillary)	Bok
Cmtm8	3.50793693556989e-63	0.439977678374224	0.338	0.282	9.91097422406561e-59	Endothelial (Capillary)	Cmtm8
Dusp2	5.70406434512481e-63	-0.266321033678588	0.104	0.165	1.61156929942811e-58	Endothelial (Capillary)	Dusp2
Lamb1	1.24011051154753e-62	0.376636766100264	0.174	0.112	3.50368422827524e-58	Endothelial (Capillary)	Lamb1
Tpr	1.31071780234505e-62	0.44847794994145	0.44	0.4	3.70317100696547e-58	Endothelial (Capillary)	Tpr
Ushbp1	2.9885977298902e-62	0.382282825031493	0.483	0.441	8.44368516625879e-58	Endothelial (Capillary)	Ushbp1
Smad1	1.21001585773882e-61	0.481607244954574	0.338	0.287	3.41865780286948e-57	Endothelial (Capillary)	Smad1
Cd44	1.88452937112724e-61	0.327493098282275	0.157	0.097	5.32436083224578e-57	Endothelial (Capillary)	Cd44
Fam101b	2.37594233611661e-61	0.412204641666469	0.509	0.469	6.71274988223026e-57	Endothelial (Capillary)	Fam101b
Lyn	5.82758140312277e-61	0.416533466010805	0.303	0.243	1.64646657382428e-56	Endothelial (Capillary)	Lyn
Smtn	1.37360780399096e-60	0.397173808294215	0.218	0.155	3.88085412861567e-56	Endothelial (Capillary)	Smtn
Ostf1	2.54439074185674e-60	0.333038557214918	0.579	0.574	7.18866716296785e-56	Endothelial (Capillary)	Ostf1
Meox2	3.16758049641357e-60	0.385546289431494	0.483	0.447	8.94936517651726e-56	Endothelial (Capillary)	Meox2
Gnb4	4.93525657617522e-59	0.350312816259824	0.162	0.104	1.39435804046678e-54	Endothelial (Capillary)	Gnb4
Sh3bp5	5.91829884737492e-59	0.437012822722244	0.386	0.342	1.67209697334883e-54	Endothelial (Capillary)	Sh3bp5
Tacc1	6.94812304516614e-58	0.434252862750689	0.33	0.278	1.96305320395079e-53	Endothelial (Capillary)	Tacc1
Sox4	1.86922945890946e-57	0.44685022703169	0.234	0.171	5.28113399025691e-53	Endothelial (Capillary)	Sox4
Coro6	2.0122920483723e-57	0.316686065066868	0.108	0.057	5.68532872426625e-53	Endothelial (Capillary)	Coro6
Ppp2r5a	6.4704416326654e-57	0.447615212266339	0.421	0.388	1.82809387447696e-52	Endothelial (Capillary)	Ppp2r5a
Hes1	1.38098895358765e-56	0.460091864989753	0.513	0.47	3.9017080905712e-52	Endothelial (Capillary)	Hes1
Ercc1	2.55850578427744e-56	0.392286745439985	0.305	0.245	7.22854639231905e-52	Endothelial (Capillary)	Ercc1
Cxcl1	9.88313548509558e-55	-0.303159580797376	0.219	0.298	2.79228226860406e-50	Endothelial (Capillary)	Cxcl1
Tpst2	1.19834492283138e-54	0.413449932689707	0.33	0.277	3.38568391047549e-50	Endothelial (Capillary)	Tpst2
Pltp	3.68141272331283e-54	0.398789003727407	0.411	0.359	1.04010953671757e-49	Endothelial (Capillary)	Pltp
Smox	6.42052177749205e-54	0.288068543538352	0.113	0.064	1.81399001779483e-49	Endothelial (Capillary)	Smox
Gda	6.92841703807224e-54	0.422421953201378	0.311	0.257	1.95748566576655e-49	Endothelial (Capillary)	Gda
Palmd	8.0294394934964e-53	0.369096743496645	0.483	0.458	2.26855754009754e-48	Endothelial (Capillary)	Palmd
Sypl	4.06150266290685e-52	0.329395684110436	0.591	0.593	1.14749634735107e-47	Endothelial (Capillary)	Sypl
Pitpnc1	2.4946036934473e-51	0.415829695376034	0.417	0.377	7.04800381509664e-47	Endothelial (Capillary)	Pitpnc1
Reep3	4.27921934008046e-51	0.391399733307467	0.443	0.414	1.20900784015293e-46	Endothelial (Capillary)	Reep3
Ppap2b	2.49511816220057e-48	0.262748576099216	0.694	0.69	7.04945734366526e-44	Endothelial (Capillary)	Ppap2b
Pcolce	2.48209424412282e-47	0.308804259276068	0.17	0.117	7.01266086792021e-43	Endothelial (Capillary)	Pcolce
Btg2	6.8318584992668e-46	0.350909597761776	0.714	0.71	1.93020498179785e-41	Endothelial (Capillary)	Btg2
Ppapdc2	1.05029614594959e-45	0.371445343653058	0.158	0.109	2.96740170115139e-41	Endothelial (Capillary)	Ppapdc2
Hbegf	1.12096762823906e-45	-0.304190883202505	0.26	0.335	3.16706984006382e-41	Endothelial (Capillary)	Hbegf
Gstt2	1.01547255353261e-44	0.394430472801959	0.211	0.161	2.86901460549567e-40	Endothelial (Capillary)	Gstt2
Kifc3	1.36429641152613e-44	0.33979725666921	0.181	0.131	3.85454665148477e-40	Endothelial (Capillary)	Kifc3
Marcks	1.98869075505714e-44	0.3208441172942	0.616	0.614	5.61864799026293e-40	Endothelial (Capillary)	Marcks
Marcksl1	2.53450586324179e-44	-0.262105026806695	0.107	0.158	7.16073941541702e-40	Endothelial (Capillary)	Marcksl1
Myo10	9.23464097299815e-44	0.310369063458956	0.467	0.423	2.60906311410117e-39	Endothelial (Capillary)	Myo10
Rasal2	3.36298078319027e-43	0.388588213792263	0.243	0.194	9.50142960674746e-39	Endothelial (Capillary)	Rasal2
Snrk	4.82683481415323e-42	0.296766892332994	0.521	0.494	1.36372564004271e-37	Endothelial (Capillary)	Snrk
Ccdc85b	9.23290965208353e-42	0.385698885304323	0.379	0.344	2.60857396400316e-37	Endothelial (Capillary)	Ccdc85b
Fcgrt	9.85148413573064e-42	0.377577742807106	0.427	0.402	2.78333981286798e-37	Endothelial (Capillary)	Fcgrt
Synm	3.23901980702528e-41	0.348046382404886	0.168	0.121	9.15120266078853e-37	Endothelial (Capillary)	Synm
Tie1	4.76845685823665e-41	0.314434046544622	0.576	0.583	1.3472321161576e-36	Endothelial (Capillary)	Tie1
Mdfic	9.98162049604968e-41	0.396739060115989	0.24	0.194	2.82010723874892e-36	Endothelial (Capillary)	Mdfic
Pygm	1.48197983265384e-40	0.263204346591827	0.101	0.061	4.18703762119689e-36	Endothelial (Capillary)	Pygm
Arhgap27	3.93057787401773e-39	0.331795309588089	0.183	0.136	1.11050616674623e-34	Endothelial (Capillary)	Arhgap27
Qk	5.45866805672945e-38	0.348810659473283	0.474	0.466	1.54223748606777e-33	Endothelial (Capillary)	Qk
Rap1a	1.51608700303081e-37	0.304326440051306	0.543	0.551	4.28340060966295e-33	Endothelial (Capillary)	Rap1a
Dcbld1	3.64496429042345e-37	0.26205325574415	0.103	0.064	1.02981176097334e-32	Endothelial (Capillary)	Dcbld1
Timeless	5.46595532784627e-37	0.393335810223406	0.291	0.249	1.54429635877641e-32	Endothelial (Capillary)	Timeless
Lipe	7.39705661069934e-37	0.400589345972007	0.323	0.286	2.08989040422088e-32	Endothelial (Capillary)	Lipe
Myo1b	1.86171397247915e-36	0.358189126273587	0.296	0.254	5.25990048644534e-32	Endothelial (Capillary)	Myo1b
Adipor1	2.30508850063466e-36	0.320938554319052	0.522	0.528	6.51256654084309e-32	Endothelial (Capillary)	Adipor1
Nrp2	2.73615942908447e-36	0.315549507154366	0.305	0.259	7.73047123499235e-32	Endothelial (Capillary)	Nrp2
Itpkb	5.49832661780745e-35	0.334197624916632	0.415	0.389	1.55344221932914e-30	Endothelial (Capillary)	Itpkb
Itpr2	1.73910445873451e-34	0.358757710375309	0.22	0.178	4.91349182726262e-30	Endothelial (Capillary)	Itpr2
Mylpf	1.95305499260246e-34	0.4485357918776	0.176	0.131	5.51796627059974e-30	Endothelial (Capillary)	Mylpf
Ndufa8	2.11227003668174e-34	0.303223356785226	0.498	0.493	5.96779653463691e-30	Endothelial (Capillary)	Ndufa8
Arl4d	1.36190649981276e-33	0.340082162865233	0.209	0.165	3.84779443392098e-29	Endothelial (Capillary)	Arl4d
Plxnd1	5.68680466450639e-33	0.393355280468828	0.365	0.342	1.60669292186299e-28	Endothelial (Capillary)	Plxnd1
Wasf2	1.3601623090993e-32	0.27174827155959	0.554	0.559	3.84286657189825e-28	Endothelial (Capillary)	Wasf2
Acta1	1.51643896090187e-32	0.56603795876668	0.179	0.135	4.28439499623606e-28	Endothelial (Capillary)	Acta1
Arhgef15	1.76923642352684e-32	0.323931218578115	0.45	0.436	4.99862366739037e-28	Endothelial (Capillary)	Arhgef15
Sipa1	5.01844694970448e-32	0.322868920208837	0.228	0.186	1.41786181670001e-27	Endothelial (Capillary)	Sipa1
Fez2	9.12930383103774e-32	0.315146148507339	0.388	0.361	2.57930221138309e-27	Endothelial (Capillary)	Fez2
Hecw2	2.09419996683964e-31	0.291855706336034	0.156	0.115	5.91674316631205e-27	Endothelial (Capillary)	Hecw2
2610305D13Rik	2.97983850053703e-31	0.350141583759131	0.262	0.223	8.41893771556728e-27	Endothelial (Capillary)	2610305D13Rik
Dgke	1.28201435508616e-30	0.313401414383006	0.153	0.115	3.62207515742493e-26	Endothelial (Capillary)	Dgke
Robo4	1.6646419610835e-30	0.338092950759866	0.376	0.352	4.70311293264922e-26	Endothelial (Capillary)	Robo4
Ncoa3	2.86877281081e-30	0.378796725853332	0.23	0.193	8.10514382238149e-26	Endothelial (Capillary)	Ncoa3
Endou	6.75527460610637e-30	0.337814403046608	0.154	0.116	1.90856773446323e-25	Endothelial (Capillary)	Endou
Rsad2	1.99855279070941e-29	0.392104564623848	0.342	0.301	5.64651119959131e-25	Endothelial (Capillary)	Rsad2
Dpysl3	5.26569269647839e-29	0.282292754194326	0.159	0.121	1.48771615753604e-24	Endothelial (Capillary)	Dpysl3
Nes	5.93316869501807e-29	0.31465892596098	0.292	0.251	1.67629815140346e-24	Endothelial (Capillary)	Nes
Angpt2	6.96918537982199e-29	0.281757148838543	0.116	0.081	1.96900394536111e-24	Endothelial (Capillary)	Angpt2
Inf2	2.08955936391279e-28	0.260020958219432	0.135	0.099	5.9036320708628e-24	Endothelial (Capillary)	Inf2
Tmem123	6.6057417880209e-28	0.337520587911924	0.391	0.373	1.86632022736954e-23	Endothelial (Capillary)	Tmem123
Bcl6b	1.05820613394988e-27	0.34214097183821	0.297	0.262	2.98974979024861e-23	Endothelial (Capillary)	Bcl6b
Tmem140	3.23785177675028e-27	0.341554532634738	0.394	0.375	9.14790262485256e-23	Endothelial (Capillary)	Tmem140
Nrep	4.30341696999099e-27	0.273726044721198	0.135	0.1	1.21584439653155e-22	Endothelial (Capillary)	Nrep
Lpcat1	1.24696012687489e-26	0.284064322705543	0.139	0.104	3.52303644645962e-22	Endothelial (Capillary)	Lpcat1
Fam212a	1.39214916577332e-26	0.301812179497777	0.201	0.163	3.93323903805936e-22	Endothelial (Capillary)	Fam212a
Cnot6l	4.40327959037088e-26	0.347101898411709	0.262	0.231	1.24405858266749e-21	Endothelial (Capillary)	Cnot6l
Cdc42ep1	7.46617238582748e-26	0.30683448949121	0.276	0.24	2.10941768416784e-21	Endothelial (Capillary)	Cdc42ep1
C030046E11Rik	8.20055237137333e-26	0.332325502312921	0.202	0.167	2.31690206148411e-21	Endothelial (Capillary)	C030046E11Rik
Fry	1.98976108426832e-25	0.336509057355301	0.216	0.182	5.62167199138327e-21	Endothelial (Capillary)	Fry
1190002N15Rik	2.5096495032388e-25	0.287370256865398	0.172	0.136	7.09051274150057e-21	Endothelial (Capillary)	1190002N15Rik
Dach1	5.26691452927717e-25	0.295364687942839	0.282	0.248	1.48806136195668e-20	Endothelial (Capillary)	Dach1
Irf8	7.51518442865983e-25	0.43047524621213	0.216	0.182	2.12326505662926e-20	Endothelial (Capillary)	Irf8
Unc45b	1.33225186485389e-24	0.257422792665835	0.497	0.493	3.7640111937717e-20	Endothelial (Capillary)	Unc45b
Tuba1a	2.15094446728067e-24	0.276541982335127	0.569	0.576	6.07706340340808e-20	Endothelial (Capillary)	Tuba1a
Ckm	7.99212634492712e-24	0.369010604771512	0.117	0.085	2.25801545623226e-19	Endothelial (Capillary)	Ckm
Bicd2	1.03194200416011e-23	0.301059024092044	0.198	0.164	2.91554574435357e-19	Endothelial (Capillary)	Bicd2
Rarg	1.0931851187335e-23	0.324554292967843	0.219	0.187	3.08857591595775e-19	Endothelial (Capillary)	Rarg
Plgrkt	1.5976122927922e-23	0.302752729032204	0.21	0.177	4.5137340108258e-19	Endothelial (Capillary)	Plgrkt
N4bp3	1.63146864512173e-23	0.285130514968936	0.292	0.261	4.60938836306244e-19	Endothelial (Capillary)	N4bp3
Cyp2d22	1.65363882295524e-23	0.344993090927192	0.243	0.213	4.67202576649544e-19	Endothelial (Capillary)	Cyp2d22
1110038F14Rik	7.72077704541905e-23	0.31398659389803	0.243	0.211	2.18135113864224e-18	Endothelial (Capillary)	1110038F14Rik
Fcho2	2.51979659109576e-22	0.36523719031255	0.256	0.23	7.11918130882284e-18	Endothelial (Capillary)	Fcho2
Tnnc2	6.84153246005663e-22	0.437668879691522	0.13	0.098	1.9329381659398e-17	Endothelial (Capillary)	Tnnc2
Hspa12b	1.2470630115827e-21	0.276874446896239	0.374	0.353	3.52332712662461e-17	Endothelial (Capillary)	Hspa12b
Wasl	1.27166015130249e-21	0.326280764087159	0.288	0.264	3.59282142547493e-17	Endothelial (Capillary)	Wasl
Ptger4	1.70492735597662e-21	0.282940687362493	0.185	0.151	4.81693125884074e-17	Endothelial (Capillary)	Ptger4
Fth1	2.79307530785666e-21	-0.354784808692274	0.954	0.973	7.89127566728742e-17	Endothelial (Capillary)	Fth1
Myadm	4.31666764049982e-21	0.309707290061306	0.452	0.455	1.21958810847041e-16	Endothelial (Capillary)	Myadm
Pea15a	6.42126242803228e-21	0.274824590624219	0.456	0.459	1.81419927379196e-16	Endothelial (Capillary)	Pea15a
Mospd1	1.68543710177133e-20	0.300590525305324	0.192	0.161	4.76186544363454e-16	Endothelial (Capillary)	Mospd1
Rftn1	5.82234726428071e-20	0.305391363442271	0.358	0.341	1.64498777257723e-15	Endothelial (Capillary)	Rftn1
Tnnt3	2.06146637124249e-19	0.351340297921495	0.114	0.086	5.82426093867141e-15	Endothelial (Capillary)	Tnnt3
Rnf130	2.51073839482062e-19	0.295978749158754	0.356	0.346	7.09358918688669e-15	Endothelial (Capillary)	Rnf130
Plod1	2.6085636136975e-19	0.311007588799206	0.304	0.285	7.36997477777955e-15	Endothelial (Capillary)	Plod1
Cyb5r1	3.07323518454729e-19	0.267410450067206	0.15	0.122	8.68281136690146e-15	Endothelial (Capillary)	Cyb5r1
Tubb2a	3.76886241770866e-19	0.25996192131944	0.528	0.534	1.06481669887523e-14	Endothelial (Capillary)	Tubb2a
Myo6	1.91976149225678e-18	0.306839960103903	0.197	0.171	5.42390214407307e-14	Endothelial (Capillary)	Myo6
D4Wsu53e	4.44491090730304e-18	0.258700640272003	0.602	0.635	1.25582067864033e-13	Endothelial (Capillary)	D4Wsu53e
Lamc1	1.02627697994153e-17	0.295079707058607	0.234	0.21	2.8995403514288e-13	Endothelial (Capillary)	Lamc1
Jun	1.10984419420377e-17	0.329129518332345	0.793	0.826	3.13564280188392e-13	Endothelial (Capillary)	Jun
Rasgrp3	1.64476381933785e-17	0.262091460395355	0.311	0.288	4.64695121877521e-13	Endothelial (Capillary)	Rasgrp3
Ctbp1	2.23361324039972e-17	0.318481865705753	0.387	0.387	6.31062748810132e-13	Endothelial (Capillary)	Ctbp1
Hspa2	3.18350488436768e-17	0.390394337246457	0.266	0.246	8.99435634980402e-13	Endothelial (Capillary)	Hspa2
Fam84b	3.76316960428964e-17	0.251764270338908	0.137	0.111	1.06320830829995e-12	Endothelial (Capillary)	Fam84b
Mef2a	7.98391164501898e-17	0.292433501557625	0.37	0.364	2.25569455706721e-12	Endothelial (Capillary)	Mef2a
Slfn5	8.28961476389776e-17	0.285450981388768	0.455	0.45	2.34206485924404e-12	Endothelial (Capillary)	Slfn5
Hras	8.7454628839003e-17	0.274849596159409	0.312	0.295	2.47085562858835e-12	Endothelial (Capillary)	Hras
Fus	1.0306240878179e-16	0.256863622542732	0.65	0.694	2.91182223531192e-12	Endothelial (Capillary)	Fus
Gm12216	2.1412654039784e-16	0.598480750262037	0.315	0.303	6.04971714586017e-12	Endothelial (Capillary)	Gm12216
Lphn2	2.64206986981899e-16	0.281222435208367	0.241	0.218	7.46464000319959e-12	Endothelial (Capillary)	Lphn2
Tjp1	6.3464971007817e-16	0.301797870975865	0.403	0.405	1.79307582588385e-11	Endothelial (Capillary)	Tjp1
Tnni2	7.07917224997527e-16	0.298864938588685	0.1	0.075	2.00007853578551e-11	Endothelial (Capillary)	Tnni2
Pcdh19	9.49495515111993e-16	0.291683581053002	0.182	0.157	2.68260967884591e-11	Endothelial (Capillary)	Pcdh19
Arhgap29	1.0332593792998e-15	0.285145823937573	0.39	0.39	2.91926772433572e-11	Endothelial (Capillary)	Arhgap29
Dysf	1.5895168071142e-15	0.283071460376613	0.24	0.218	4.49086183513976e-11	Endothelial (Capillary)	Dysf
Rapgef3	1.88030351403722e-15	0.274975942430686	0.303	0.285	5.31242151820936e-11	Endothelial (Capillary)	Rapgef3
Nbeal1	9.04469519270166e-15	0.304265349125027	0.291	0.276	2.555397732794e-10	Endothelial (Capillary)	Nbeal1
Wnk1	9.20624922421163e-15	0.276125701282172	0.439	0.453	2.60104159331651e-10	Endothelial (Capillary)	Wnk1
Myl1	2.23557571736145e-14	0.338300224666402	0.102	0.079	6.31617207426131e-10	Endothelial (Capillary)	Myl1
Mapk12	2.33650917889459e-14	0.273326094258947	0.206	0.184	6.60133938313089e-10	Endothelial (Capillary)	Mapk12
Mprip	2.45644397171145e-14	0.272448713691521	0.403	0.411	6.94019115327637e-10	Endothelial (Capillary)	Mprip
Itga1	5.99191488407906e-14	0.273781305303776	0.274	0.254	1.69289571219886e-09	Endothelial (Capillary)	Itga1
Stx3	1.10512362982683e-13	0.25393428074975	0.173	0.15	3.12230579134974e-09	Endothelial (Capillary)	Stx3
Lmcd1	1.12799880930625e-13	0.257075573722567	0.39	0.388	3.18693503593296e-09	Endothelial (Capillary)	Lmcd1
Bag5	1.16338404760977e-13	0.296427614822047	0.275	0.262	3.28690894971188e-09	Endothelial (Capillary)	Bag5
Srsf2	2.08671643303867e-13	0.25480320219119	0.647	0.689	5.89559993826415e-09	Endothelial (Capillary)	Srsf2
Gadd45a	2.12619150907761e-13	0.289337214456311	0.165	0.142	6.00712887059697e-09	Endothelial (Capillary)	Gadd45a
Dnaja4	2.57339792760142e-13	0.267087925786096	0.163	0.14	7.2706211648523e-09	Endothelial (Capillary)	Dnaja4
Eva1b	2.89565688629306e-13	0.265748968513569	0.34	0.332	8.18109940084377e-09	Endothelial (Capillary)	Eva1b
Pdzd2	4.49374353742003e-13	0.293094071056538	0.209	0.19	1.26961736162728e-08	Endothelial (Capillary)	Pdzd2
Etl4	8.61868805612795e-13	0.28051425604311	0.313	0.301	2.43503793649783e-08	Endothelial (Capillary)	Etl4
Tax1bp3	1.64650542245643e-12	0.265744495153218	0.353	0.348	4.65187177006614e-08	Endothelial (Capillary)	Tax1bp3
Prkch	6.01703687184668e-12	0.26182814145793	0.367	0.368	1.69999342740284e-07	Endothelial (Capillary)	Prkch
Abi3	9.17304220534889e-12	0.260600508722906	0.216	0.197	2.59165961427722e-07	Endothelial (Capillary)	Abi3
Ccnd1	4.22157251002192e-11	0.285629551014865	0.226	0.207	1.19272088125649e-06	Endothelial (Capillary)	Ccnd1
Egr1	4.7803452942447e-11	0.25561357297729	0.643	0.651	1.35059095598295e-06	Endothelial (Capillary)	Egr1
Gimap4	5.4610042384365e-11	0.277591886219696	0.342	0.341	1.54289752748546e-06	Endothelial (Capillary)	Gimap4
mmu-mir-6236	5.50049662110368e-11	0.379913658310691	0.285	0.265	1.55405531036042e-06	Endothelial (Capillary)	mmu-mir-6236
Prnp	8.57948924485369e-11	0.257034607685102	0.406	0.415	2.42396309634851e-06	Endothelial (Capillary)	Prnp
Asap1	1.91510891208846e-10	0.263911725247895	0.265	0.254	5.41075720932352e-06	Endothelial (Capillary)	Asap1
Tecpr1	9.46583392101911e-10	0.254632870093972	0.223	0.208	2.67438205770553e-05	Endothelial (Capillary)	Tecpr1
Cuedc1	2.34163741925578e-09	0.257629500210161	0.213	0.199	6.61582820062337e-05	Endothelial (Capillary)	Cuedc1
Mtdh	3.14157864145101e-09	0.262077289127796	0.405	0.42	8.87590213569153e-05	Endothelial (Capillary)	Mtdh
Ecm2	7.97152528024004e-09	0.260228639881786	0.194	0.18	0.000225219503742622	Endothelial (Capillary)	Ecm2
Sertad1	1.02012793054471e-08	0.33893533371818	0.499	0.537	0.000288216744216798	Endothelial (Capillary)	Sertad1
Mylip	1.39022426535419e-08	0.278593461450421	0.308	0.306	0.00039278006169052	Endothelial (Capillary)	Mylip
Rbm18	1.41383547452451e-08	0.28099423313318	0.286	0.281	0.000399450936617409	Endothelial (Capillary)	Rbm18
Ppap2a	6.23659308400379e-08	0.271223545358506	0.452	0.476	0.00176202464402359	Endothelial (Capillary)	Ppap2a
Cyba	1.62595467883837e-07	0.277531695968527	0.419	0.444	0.00459380975412205	Endothelial (Capillary)	Cyba
Fbxo22	1.84116342727201e-07	0.254181274508536	0.261	0.255	0.0052018390310716	Endothelial (Capillary)	Fbxo22
Herc1	1.14167897782142e-06	0.266619158580925	0.236	0.229	0.0322558561603885	Endothelial (Capillary)	Herc1
Sema4c	2.39901297996639e-06	0.288537262803913	0.255	0.25	0.0677793137229905	Endothelial (Capillary)	Sema4c
Ppp1r10	1.53654564555116e-05	0.308106670036216	0.315	0.32	0.43412024123757	Endothelial (Capillary)	Ppp1r10
Hexim1	5.85313893092328e-05	0.328057747595107	0.288	0.293	1	Endothelial (Capillary)	Hexim1
Pycard	0.00053741846527182	0.296909528478902	0.166	0.161	1	Endothelial (Capillary)	Pycard
mt-Nd3	0.000613943062438056	0.312981357632123	0.587	0.62	1	Endothelial (Capillary)	mt-Nd3
mt-Rnr1	0.00281893156690825	0.298489459861935	0.645	0.687	1	Endothelial (Capillary)	mt-Rnr1
Fbln5.1	0	2.49808905189928	0.588	0.05	0	Endothelial (Artery)	Fbln5
Clu.1	0	2.30607215944682	0.385	0.073	0	Endothelial (Artery)	Clu
Stmn2.1	0	2.19817470515019	0.812	0.187	0	Endothelial (Artery)	Stmn2
Rbp7.1	0	2.15484526776805	0.633	0.144	0	Endothelial (Artery)	Rbp7
Sema3g.1	0	1.86250518142266	0.549	0.051	0	Endothelial (Artery)	Sema3g
Gja4.1	0	1.76322894108047	0.382	0.02	0	Endothelial (Artery)	Gja4
Edn1.1	0	1.74379485158958	0.421	0.075	0	Endothelial (Artery)	Edn1
Cytl1.1	0	1.71328202318667	0.13	0.018	0	Endothelial (Artery)	Cytl1
Glul.1	0	1.71066436773843	0.65	0.238	0	Endothelial (Artery)	Glul
Alpl.1	0	1.68265011119021	0.643	0.122	0	Endothelial (Artery)	Alpl
Igfbp4.1	0	1.66717461681932	0.406	0.084	0	Endothelial (Artery)	Igfbp4
Bsg.1	0	1.66380567067361	0.841	0.589	0	Endothelial (Artery)	Bsg
Igfbp3.1	0	1.54980394675378	0.599	0.232	0	Endothelial (Artery)	Igfbp3
Hey1.1	0	1.52928114546777	0.488	0.078	0	Endothelial (Artery)	Hey1
Fn1.1	0	1.41676878108383	0.403	0.049	0	Endothelial (Artery)	Fn1
Col8a1.1	0	1.39354961708612	0.36	0.011	0	Endothelial (Artery)	Col8a1
Tsc22d1.1	0	1.35787760823867	0.826	0.471	0	Endothelial (Artery)	Tsc22d1
Cd24a.1	0	1.35066773778294	0.295	0.039	0	Endothelial (Artery)	Cd24a
Igf2.1	0	1.287991070565	0.243	0.021	0	Endothelial (Artery)	Igf2
Vegfc.1	0	1.18514244211162	0.341	0.051	0	Endothelial (Artery)	Vegfc
Gkn3	0	1.14974349924183	0.129	0.001	0	Endothelial (Artery)	Gkn3
Crip1.1	0	1.10529569018369	0.957	0.789	0	Endothelial (Artery)	Crip1
Slc6a6.1	0	1.0910213155098	0.64	0.352	0	Endothelial (Artery)	Slc6a6
Tm4sf1.1	0	1.07070783904949	0.987	0.859	0	Endothelial (Artery)	Tm4sf1
S100a4.1	0	1.06435795041711	0.228	0.04	0	Endothelial (Artery)	S100a4
Ifi27l2a.1	0	1.03396896002911	0.31	0.129	0	Endothelial (Artery)	Ifi27l2a
Gja5.1	0	1.00424337812073	0.238	0.003	0	Endothelial (Artery)	Gja5
St8sia6.1	0	1.00374858413716	0.328	0.031	0	Endothelial (Artery)	St8sia6
Eps8l2.1	0	0.980874241772908	0.314	0.031	0	Endothelial (Artery)	Eps8l2
Azin1.1	0	0.966395354302954	0.492	0.232	0	Endothelial (Artery)	Azin1
Fbln2.1	0	0.956891205706167	0.778	0.465	0	Endothelial (Artery)	Fbln2
Plscr1.1	0	0.948747489462964	0.41	0.151	0	Endothelial (Artery)	Plscr1
Ace.1	0	0.933542632521862	0.433	0.163	0	Endothelial (Artery)	Ace
8430408G22Rik.1	0	0.922418283006759	0.472	0.246	0	Endothelial (Artery)	8430408G22Rik
Btnl9.1	0	0.906598918447326	0.347	0.086	0	Endothelial (Artery)	Btnl9
Avpi1.1	0	0.893784252024613	0.29	0.109	0	Endothelial (Artery)	Avpi1
Adamts1.1	0	0.87474168725139	0.663	0.446	0	Endothelial (Artery)	Adamts1
Htra1.1	0	0.871872122276839	0.202	0.029	0	Endothelial (Artery)	Htra1
Ltbp4.1	0	0.852880016384094	0.796	0.566	0	Endothelial (Artery)	Ltbp4
Atp2a3.1	0	0.82569189742442	0.275	0.043	0	Endothelial (Artery)	Atp2a3
Gprc5a.1	0	0.794588050495978	0.207	0.064	0	Endothelial (Artery)	Gprc5a
Tm6sf1.1	0	0.784009330220473	0.436	0.161	0	Endothelial (Artery)	Tm6sf1
Emp3.1	0	0.782854358489531	0.281	0.106	0	Endothelial (Artery)	Emp3
Lrrc32.1	0	0.775473025344428	0.415	0.176	0	Endothelial (Artery)	Lrrc32
Mecom.1	0	0.764481640917764	0.494	0.235	0	Endothelial (Artery)	Mecom
Ptprr.1	0	0.75085577144981	0.323	0.106	0	Endothelial (Artery)	Ptprr
Efnb2.1	0	0.749978576191617	0.474	0.217	0	Endothelial (Artery)	Efnb2
Jag1.1	0	0.74305495736879	0.26	0.078	0	Endothelial (Artery)	Jag1
Plat.1	0	0.740894016644408	0.307	0.096	0	Endothelial (Artery)	Plat
Atp13a3.1	0	0.740623633071169	0.338	0.117	0	Endothelial (Artery)	Atp13a3
Cst3.1	0	0.717790049568557	0.979	0.939	0	Endothelial (Artery)	Cst3
Stc1.1	0	0.704859709947449	0.172	0.03	0	Endothelial (Artery)	Stc1
St6galnac2.1	0	0.703852472601944	0.352	0.111	0	Endothelial (Artery)	St6galnac2
Nepn.1	0	0.696798849678201	0.208	0.052	0	Endothelial (Artery)	Nepn
Cdk19.1	0	0.695197736527385	0.259	0.066	0	Endothelial (Artery)	Cdk19
Hs3st1.1	0	0.693278268358399	0.197	0.061	0	Endothelial (Artery)	Hs3st1
Pmp22.1	0	0.687915164693517	0.34	0.145	0	Endothelial (Artery)	Pmp22
Icam2.1	0	0.687443228984303	0.756	0.528	0	Endothelial (Artery)	Icam2
Crispld1.1	0	0.682639784172428	0.223	0.024	0	Endothelial (Artery)	Crispld1
Mpzl1.1	0	0.681916941859346	0.473	0.231	0	Endothelial (Artery)	Mpzl1
Cmip.1	0	0.667751929230907	0.485	0.259	0	Endothelial (Artery)	Cmip
Nebl	0	0.665131681688594	0.138	0.002	0	Endothelial (Artery)	Nebl
Tgfb2.1	0	0.661211473497992	0.164	0.013	0	Endothelial (Artery)	Tgfb2
Frmd4b.1	0	0.658663265728724	0.255	0.07	0	Endothelial (Artery)	Frmd4b
Ccnd2.1	0	0.656106010614766	0.519	0.297	0	Endothelial (Artery)	Ccnd2
Pdcd4.1	0	0.645043566968344	0.275	0.099	0	Endothelial (Artery)	Pdcd4
Heg1.1	0	0.644907601660706	0.581	0.356	0	Endothelial (Artery)	Heg1
Ucp2.1	0	0.641921373849927	0.391	0.169	0	Endothelial (Artery)	Ucp2
Msx1.1	0	0.633496064777481	0.371	0.147	0	Endothelial (Artery)	Msx1
Gper1	0	0.60530699875224	0.13	0.002	0	Endothelial (Artery)	Gper1
Ebf1.1	0	0.603332144006164	0.687	0.463	0	Endothelial (Artery)	Ebf1
Stom.1	0	0.601329136472285	0.297	0.125	0	Endothelial (Artery)	Stom
Foxp1.1	0	0.595507511010658	0.504	0.282	0	Endothelial (Artery)	Foxp1
Alox12.1	0	0.585803211545019	0.163	0.01	0	Endothelial (Artery)	Alox12
Fstl1.1	0	0.583211553618757	0.329	0.142	0	Endothelial (Artery)	Fstl1
Ldb2.1	0	0.574271063523337	0.36	0.164	0	Endothelial (Artery)	Ldb2
Rgs3.1	0	0.559714274209709	0.492	0.269	0	Endothelial (Artery)	Rgs3
Car7.1	0	0.548814200424552	0.212	0.049	0	Endothelial (Artery)	Car7
Mcam.1	0	0.545530053639613	0.431	0.222	0	Endothelial (Artery)	Mcam
Sox17	0	0.544708696338918	0.757	0.491	0	Endothelial (Artery)	Sox17
Fam107a.1	0	0.541324382117389	0.126	0.015	0	Endothelial (Artery)	Fam107a
Scgb3a1	0	0.539663393284461	0.137	0.027	0	Endothelial (Artery)	Scgb3a1
Tpst1.1	0	0.535492086920889	0.335	0.148	0	Endothelial (Artery)	Tpst1
Eogt.1	0	0.533695358935513	0.256	0.083	0	Endothelial (Artery)	Eogt
Ssfa2.1	0	0.532318539342342	0.306	0.132	0	Endothelial (Artery)	Ssfa2
Smad6.1	0	0.529074164820716	0.223	0.058	0	Endothelial (Artery)	Smad6
Epas1	0	0.5283131449466	0.866	0.724	0	Endothelial (Artery)	Epas1
Palld.1	0	0.524442786444743	0.16	0.021	0	Endothelial (Artery)	Palld
Tmem100	0	0.523099866238241	0.114	0.006	0	Endothelial (Artery)	Tmem100
Mgst1.1	0	0.521215142810981	0.191	0.047	0	Endothelial (Artery)	Mgst1
Trpv4.1	0	0.517973935224305	0.153	0.023	0	Endothelial (Artery)	Trpv4
Unc5b.1	0	0.515454531474463	0.295	0.121	0	Endothelial (Artery)	Unc5b
Fgfr3.1	0	0.513473407400673	0.189	0.045	0	Endothelial (Artery)	Fgfr3
Cystm1.1	0	0.499326576132044	0.155	0.029	0	Endothelial (Artery)	Cystm1
Tmem178	0	0.48394706131386	0.134	0.005	0	Endothelial (Artery)	Tmem178
Ankrd33b.1	0	0.481665918699721	0.231	0.082	0	Endothelial (Artery)	Ankrd33b
Egfl8.1	0	0.466518797420135	0.133	0.022	0	Endothelial (Artery)	Egfl8
Cx3cl1.1	0	0.465803911582104	0.19	0.059	0	Endothelial (Artery)	Cx3cl1
Sorbs2.1	0	0.465743854916969	0.208	0.068	0	Endothelial (Artery)	Sorbs2
Epha4.1	0	0.456170601803508	0.255	0.093	0	Endothelial (Artery)	Epha4
Sdc1.1	0	0.455594990308287	0.108	0.019	0	Endothelial (Artery)	Sdc1
Bmx	0	0.445862771428001	0.104	0.005	0	Endothelial (Artery)	Bmx
Itpr3.1	0	0.436994313157875	0.2	0.06	0	Endothelial (Artery)	Itpr3
Rgs10.1	0	0.42965059198248	0.137	0.017	0	Endothelial (Artery)	Rgs10
Lrrc3b.1	0	0.428961286005457	0.151	0.029	0	Endothelial (Artery)	Lrrc3b
Arl15.1	0	0.415167274204418	0.165	0.037	0	Endothelial (Artery)	Arl15
Dusp26	0	0.414845711075293	0.112	0.005	0	Endothelial (Artery)	Dusp26
Sipa1l2.1	0	0.414002335889523	0.185	0.052	0	Endothelial (Artery)	Sipa1l2
Syt15.1	0	0.413155817544963	0.116	0.01	0	Endothelial (Artery)	Syt15
Aif1l	0	0.402316394810655	0.104	0.004	0	Endothelial (Artery)	Aif1l
Fads3.1	0	0.392746155037284	0.147	0.038	0	Endothelial (Artery)	Fads3
Spock2.1	0	0.388052879973382	0.123	0.027	0	Endothelial (Artery)	Spock2
Sulf1.1	0	0.375013239740133	0.12	0.02	0	Endothelial (Artery)	Sulf1
Col5a2	0	0.364115836360485	0.106	0.02	0	Endothelial (Artery)	Col5a2
Rnf152	0	0.352860670177095	0.11	0.012	0	Endothelial (Artery)	Rnf152
Fez1.1	0	0.34963374342528	0.128	0.025	0	Endothelial (Artery)	Fez1
Sh3kbp1	0	0.318868918675102	0.121	0.023	0	Endothelial (Artery)	Sh3kbp1
Tmsb4x.1	0	-0.715950012498732	0.999	1	0	Endothelial (Artery)	Tmsb4x
Ppp1r2.1	0	-0.732513768642368	0.754	0.86	0	Endothelial (Artery)	Ppp1r2
Gng11.1	0	-0.805317917969385	0.834	0.919	0	Endothelial (Artery)	Gng11
Gpihbp1.1	0	-0.805999511897005	0.716	0.887	0	Endothelial (Artery)	Gpihbp1
Scarb1.1	0	-0.890832828226139	0.388	0.572	0	Endothelial (Artery)	Scarb1
Pde2a.1	0	-0.920938396132156	0.205	0.43	0	Endothelial (Artery)	Pde2a
Cyp4b1.1	0	-0.957696617241643	0.092	0.293	0	Endothelial (Artery)	Cyp4b1
Gngt2.1	0	-1.00101890872813	0.31	0.559	0	Endothelial (Artery)	Gngt2
Tshz2.1	0	-1.01376768708059	0.3	0.523	0	Endothelial (Artery)	Tshz2
Lpl.1	0	-1.03472805707515	0.475	0.682	0	Endothelial (Artery)	Lpl
Car4.1	0	-1.03817254373624	0.211	0.437	0	Endothelial (Artery)	Car4
Ctla2a.1	0	-1.05846656696149	0.471	0.741	0	Endothelial (Artery)	Ctla2a
Fmo2.1	0	-1.10814856718727	0.159	0.374	0	Endothelial (Artery)	Fmo2
Tmsb10	0	-1.15425818921541	0.609	0.756	0	Endothelial (Artery)	Tmsb10
Timp4.1	0	-1.18146230728889	0.47	0.635	0	Endothelial (Artery)	Timp4
Trp53i11.1	0	-1.30066122222985	0.09	0.371	0	Endothelial (Artery)	Trp53i11
Aplnr.1	0	-1.36769384806108	0.051	0.312	0	Endothelial (Artery)	Aplnr
Aqp1.1	0	-3.11233920363926	0.404	0.952	0	Endothelial (Artery)	Aqp1
Itm2b	4.04150419425303e-307	0.389310364919108	0.99	0.965	1.14184618000231e-302	Endothelial (Artery)	Itm2b
Sept11.1	1.52368902297482e-306	0.493143731959095	0.271	0.111	4.30487859661075e-302	Endothelial (Artery)	Sept11
Fbn1.1	9.93365042703419e-306	0.350196274215503	0.163	0.047	2.80655425514997e-301	Endothelial (Artery)	Fbn1
Pik3r3.1	4.40411687790747e-304	0.423212969536906	0.233	0.086	1.2442951415152e-299	Endothelial (Artery)	Pik3r3
Fam129b.1	1.92881070575982e-301	0.479911655858545	0.301	0.131	5.44946888698321e-297	Endothelial (Artery)	Fam129b
Acvrl1.1	1.62163125542962e-300	0.554461784771044	0.647	0.422	4.58159478596532e-296	Endothelial (Artery)	Acvrl1
Abr.1	2.88924443571526e-300	0.407780905916637	0.227	0.082	8.16298230422632e-296	Endothelial (Artery)	Abr
C1qtnf9.1	1.04253029965864e-298	-0.67940048278723	0.634	0.752	2.94546085562555e-294	Endothelial (Artery)	C1qtnf9
Cxcl9.1	3.81038610030065e-298	-1.33411158188895	0.044	0.224	1.07654838491794e-293	Endothelial (Artery)	Cxcl9
Ly6a	1.66992279710822e-297	0.440600537663804	0.98	0.919	4.71803287866986e-293	Endothelial (Artery)	Ly6a
Gcnt2.1	8.40082415480797e-294	0.499746574252505	0.358	0.17	2.3734848484579e-289	Endothelial (Artery)	Gcnt2
Fmo1.1	2.46509052999508e-293	-0.924411290046543	0.224	0.416	6.96462027439509e-289	Endothelial (Artery)	Fmo1
Fxyd5.1	2.67544971998221e-290	0.66223805353804	0.6	0.39	7.55894809386573e-286	Endothelial (Artery)	Fxyd5
Amd1.1	6.33792843037016e-284	0.580869915261059	0.28	0.119	1.79065491943248e-279	Endothelial (Artery)	Amd1
Ctsl.1	1.80666633589804e-283	-0.736600551710167	0.637	0.731	5.10437439881274e-279	Endothelial (Artery)	Ctsl
Pdgfd.1	1.18653514696382e-282	0.508408780554307	0.335	0.156	3.35231775071689e-278	Endothelial (Artery)	Pdgfd
4930506M07Rik	1.76068064794849e-282	0.29475438464661	0.114	0.025	4.97445103464887e-278	Endothelial (Artery)	4930506M07Rik
Spint2.1	3.03000529917141e-280	0.45225859066229	0.275	0.115	8.56067397174898e-276	Endothelial (Artery)	Spint2
Sdcbp2	3.03296767651648e-279	0.378206442781332	0.106	0.023	8.569043576462e-275	Endothelial (Artery)	Sdcbp2
Emcn.1	7.37522941466625e-277	-0.609780948091965	0.645	0.754	2.08372356652565e-272	Endothelial (Artery)	Emcn
Igfbp7.1	1.50449530331199e-276	-0.489726013231224	0.836	0.966	4.25065058044737e-272	Endothelial (Artery)	Igfbp7
Hist1h2bc.1	7.91421333100731e-272	0.528925718139531	0.374	0.186	2.2360026924095e-267	Endothelial (Artery)	Hist1h2bc
Aim1	1.96977481024435e-270	0.308706171716158	0.138	0.038	5.56520477138335e-266	Endothelial (Artery)	Aim1
Cldn5	8.11955889870573e-265	0.448122324976321	0.874	0.699	2.29401897565133e-260	Endothelial (Artery)	Cldn5
Mmrn2.1	4.1723099881121e-261	0.501629894196354	0.744	0.547	1.17880274094131e-256	Endothelial (Artery)	Mmrn2
Mgp.1	8.0259543322593e-260	3.20953848120365	0.237	0.104	2.26757287749322e-255	Endothelial (Artery)	Mgp
Tspan13.1	1.31853453981713e-259	-0.517504279507073	0.846	0.897	3.72525563534533e-255	Endothelial (Artery)	Tspan13
Ifi47.1	1.08718493455531e-258	0.602874519796022	0.369	0.189	3.07162359559911e-254	Endothelial (Artery)	Ifi47
Ezr.1	1.88935262997551e-254	0.359675448671294	0.131	0.036	5.3379879854698e-250	Endothelial (Artery)	Ezr
Chd3	1.26917304906035e-252	0.357833251816474	0.184	0.065	3.58579461551019e-248	Endothelial (Artery)	Chd3
Kdr.1	4.22788923639076e-252	-0.64030365252308	0.58	0.731	1.19450554595748e-247	Endothelial (Artery)	Kdr
Cd82.1	2.04504404192566e-251	0.354250114577987	0.127	0.035	5.77786293165257e-247	Endothelial (Artery)	Cd82
Prom1	1.00479665851211e-250	0.347409695962785	0.196	0.071	2.83885199929425e-246	Endothelial (Artery)	Prom1
Cd2ap.1	1.45020832162064e-250	0.566389070715851	0.435	0.252	4.0972735710748e-246	Endothelial (Artery)	Cd2ap
Col18a1.1	1.87828159976127e-248	0.394298359018157	0.146	0.045	5.30670900380553e-244	Endothelial (Artery)	Col18a1
Plscr2.1	3.22613535339712e-248	0.525650835720095	0.376	0.197	9.11480021395289e-244	Endothelial (Artery)	Plscr2
Nrp2.1	6.45016157146231e-247	-0.801236999299452	0.145	0.324	1.82236414878525e-242	Endothelial (Artery)	Nrp2
Ephx1.1	2.62163374903036e-246	0.409066695229224	0.295	0.135	7.40690183113549e-242	Endothelial (Artery)	Ephx1
Slc9a3r1	6.83280618244647e-246	0.360912133039528	0.173	0.059	1.9304727307266e-241	Endothelial (Artery)	Slc9a3r1
Smpdl3a	2.55915859772214e-244	0.48214592521517	0.494	0.29	7.23039078614435e-240	Endothelial (Artery)	Smpdl3a
Sfxn3.1	5.5009419047329e-240	0.41799536230142	0.219	0.089	1.55418111634419e-235	Endothelial (Artery)	Sfxn3
Mapk3	4.1819008468383e-237	0.479944157566219	0.664	0.472	1.18151244625723e-232	Endothelial (Artery)	Mapk3
Tspan15.1	4.24143380008468e-233	-0.771667517149856	0.15	0.324	1.19833229153792e-228	Endothelial (Artery)	Tspan15
Cyth3	1.9826522361789e-232	0.383911842666081	0.236	0.1	5.60158736287623e-228	Endothelial (Artery)	Cyth3
Gstp1.1	9.03865070345994e-230	0.535266951634345	0.368	0.196	2.55368998324854e-225	Endothelial (Artery)	Gstp1
Clstn1.1	4.54031126283701e-229	0.448862540595598	0.338	0.174	1.28277414108934e-224	Endothelial (Artery)	Clstn1
Car8.1	1.42442387960518e-227	-0.787000230995566	0.335	0.49	4.02442478704852e-223	Endothelial (Artery)	Car8
Aig1.1	2.98443394856234e-227	0.408176278176378	0.282	0.133	8.43192123487317e-223	Endothelial (Artery)	Aig1
Prdm16	2.93260449420405e-226	0.415013366880205	0.279	0.13	8.28548747747471e-222	Endothelial (Artery)	Prdm16
Ptprb.1	6.67874878974189e-225	0.437377778747979	0.845	0.698	1.88694689556578e-220	Endothelial (Artery)	Ptprb
Uaca	9.27417980980942e-225	0.504228286978727	0.571	0.38	2.62023402166546e-220	Endothelial (Artery)	Uaca
Itm2c.1	4.17627422942687e-224	0.533932684111178	0.46	0.278	1.17992275803997e-219	Endothelial (Artery)	Itm2c
Lap3.1	3.95969936988026e-223	0.442873321407585	0.21	0.088	1.11873386297227e-218	Endothelial (Artery)	Lap3
Sepp1	2.06503473613689e-221	-0.667986698206105	0.568	0.667	5.83434264000756e-217	Endothelial (Artery)	Sepp1
Oas2	6.46952204481013e-221	0.261731426560221	0.127	0.038	1.82783406332021e-216	Endothelial (Artery)	Oas2
Podxl	7.19234854864019e-221	0.481218407327076	0.746	0.57	2.03205423544731e-216	Endothelial (Artery)	Podxl
Oaz2.1	4.83610981714409e-216	0.537145878562206	0.575	0.387	1.36634610663772e-211	Endothelial (Artery)	Oaz2
She.1	2.74723964079543e-214	0.458408984646598	0.408	0.236	7.76177615713933e-210	Endothelial (Artery)	She
Sult1a1.1	7.53276900445736e-214	-0.774654579596527	0.332	0.487	2.12823322682934e-209	Endothelial (Artery)	Sult1a1
Sms	2.75870601798923e-212	0.332009934070694	0.181	0.07	7.79417211262498e-208	Endothelial (Artery)	Sms
Vwa1.1	6.34577404701683e-212	-0.773982615317595	0.196	0.366	1.79287154150367e-207	Endothelial (Artery)	Vwa1
S100a6	2.06158687783396e-211	0.3370271305123	0.925	0.818	5.82460140594428e-207	Endothelial (Artery)	S100a6
Arhgef28	2.88278965563774e-211	0.303354103508618	0.161	0.058	8.14474561407331e-207	Endothelial (Artery)	Arhgef28
Atp1b3.1	3.44341231014393e-211	0.47967572689349	0.498	0.316	9.72867279984963e-207	Endothelial (Artery)	Atp1b3
Slc12a5	1.10755722365109e-210	0.253088006139366	0.116	0.033	3.12918142398142e-206	Endothelial (Artery)	Slc12a5
Dap.1	1.396185673371e-207	0.448355464724521	0.28	0.139	3.9446433829751e-203	Endothelial (Artery)	Dap
Atox1.1	3.46001049313141e-207	0.444676725851964	0.834	0.699	9.77556764624418e-203	Endothelial (Artery)	Atox1
Rhpn2	1.31998216833003e-205	0.256952230288787	0.116	0.034	3.72934562018282e-201	Endothelial (Artery)	Rhpn2
Lima1.1	9.06977154107173e-205	0.458804015844607	0.465	0.285	2.56248255349899e-200	Endothelial (Artery)	Lima1
Msrb3.1	5.60034417697064e-204	0.328959068820376	0.181	0.072	1.58226524031952e-199	Endothelial (Artery)	Msrb3
Rgcc.1	1.65160244785638e-202	-0.54873416455985	0.782	0.853	4.66627239592863e-198	Endothelial (Artery)	Rgcc
Mast4.1	1.60692479660968e-201	0.416743918486936	0.626	0.432	4.54004462786134e-197	Endothelial (Artery)	Mast4
Entpd1.1	3.17534763173415e-201	0.400123068539818	0.328	0.172	8.97130966393849e-197	Endothelial (Artery)	Entpd1
Slco3a1.1	6.65155085601994e-199	0.379722170873877	0.237	0.109	1.87926266335131e-194	Endothelial (Artery)	Slco3a1
Slc3a2.1	1.35399304233998e-197	0.500519155456439	0.605	0.42	3.82543654252314e-193	Endothelial (Artery)	Slc3a2
Tapbp.1	3.63822466040146e-196	0.455502715301526	0.674	0.492	1.02790761330322e-191	Endothelial (Artery)	Tapbp
Gimap6.1	7.21746519531401e-196	-0.595872176590945	0.6	0.688	2.03915044163207e-191	Endothelial (Artery)	Gimap6
Nuak1.1	3.34261590092604e-193	0.372231343241818	0.222	0.1	9.44389270488635e-189	Endothelial (Artery)	Nuak1
Prg4.1	1.12042810995193e-191	-0.67147918649192	0.027	0.15	3.1655455390472e-187	Endothelial (Artery)	Prg4
Nhsl2.1	1.1953418616656e-191	0.357321449127557	0.182	0.076	3.37719936176382e-187	Endothelial (Artery)	Nhsl2
Ing2.1	2.63501997339478e-191	0.437937650589035	0.255	0.124	7.44472193083228e-187	Endothelial (Artery)	Ing2
Eltd1.1	1.95670797972356e-190	-0.583683162804363	0.587	0.67	5.52828705511297e-186	Endothelial (Artery)	Eltd1
Gulp1	1.20598651405351e-188	0.294625140126671	0.178	0.071	3.40727369815539e-184	Endothelial (Artery)	Gulp1
Marveld1.1	2.09374881109459e-188	0.323964023444411	0.154	0.058	5.91546851598554e-184	Endothelial (Artery)	Marveld1
Ccdc85a.1	1.63086821492164e-186	-0.684311899122058	0.216	0.373	4.60769196761811e-182	Endothelial (Artery)	Ccdc85a
Atp11a.1	1.37978331128808e-185	0.307747060304351	0.159	0.061	3.8983017893822e-181	Endothelial (Artery)	Atp11a
Vim.1	1.20845486101316e-184	0.314164598230848	0.87	0.724	3.41424751882048e-180	Endothelial (Artery)	Vim
Syt11	1.77346005323143e-184	0.26241010050174	0.106	0.032	5.01055668839476e-180	Endothelial (Artery)	Syt11
Tppp3.1	3.36247819012836e-184	0.460805285703195	0.331	0.179	9.50000963056965e-180	Endothelial (Artery)	Tppp3
Tnfaip2.1	9.78477565327792e-184	0.476824209336437	0.102	0.03	2.76449266532061e-179	Endothelial (Artery)	Tnfaip2
Osmr.1	1.7814311558641e-183	0.428695232744903	0.439	0.268	5.03307744466283e-179	Endothelial (Artery)	Osmr
Apoe	4.06583669050766e-182	-0.603130020547082	0.588	0.703	1.14872084016913e-177	Endothelial (Artery)	Apoe
Slc44a2	7.42857972693713e-178	0.340446948220072	0.283	0.145	2.09879663025155e-173	Endothelial (Artery)	Slc44a2
Tpgs2	1.11281549144747e-177	0.313773807123124	0.204	0.091	3.14403760798653e-173	Endothelial (Artery)	Tpgs2
Ssu2	4.87338064946555e-177	0.384569674561018	0.164	0.066	1.3768762348935e-172	Endothelial (Artery)	Ssu2
Dll4	1.26020793852036e-175	0.406933198119558	0.432	0.262	3.56046548870158e-171	Endothelial (Artery)	Dll4
Emp2.1	3.23930095892282e-174	0.522049318387895	0.232	0.115	9.15199699924463e-170	Endothelial (Artery)	Emp2
Bok.1	1.15836141218532e-173	-0.53988399875307	0.04	0.16	3.27271849784717e-169	Endothelial (Artery)	Bok
Cd34.1	3.11788660788695e-173	-0.576070121594855	0.53	0.634	8.808965033263e-169	Endothelial (Artery)	Cd34
Trim47.1	3.63104055058894e-173	0.414933299999576	0.434	0.269	1.02587788675789e-168	Endothelial (Artery)	Trim47
Sox13	4.29438986079952e-173	0.294024274537217	0.196	0.087	1.21329396737169e-168	Endothelial (Artery)	Sox13
Xdh.1	4.66316079461252e-173	-0.756683894630656	0.222	0.365	1.31748281930188e-168	Endothelial (Artery)	Xdh
Syt7	3.19687309293699e-171	0.261219158395446	0.164	0.066	9.03212554947487e-167	Endothelial (Artery)	Syt7
Adam15.1	1.94683897357028e-170	0.424703704228608	0.66	0.485	5.50040415202812e-166	Endothelial (Artery)	Adam15
Rdx.1	2.10417437730128e-170	0.459898955885659	0.573	0.409	5.9449238681893e-166	Endothelial (Artery)	Rdx
Actn4.1	1.01336856602797e-169	0.390925447682573	0.734	0.57	2.86307020959882e-165	Endothelial (Artery)	Actn4
Jam3.1	2.00371801661527e-169	-0.701185252789714	0.137	0.278	5.66110451234311e-165	Endothelial (Artery)	Jam3
Nod2	1.58697379380751e-168	0.259112147797902	0.104	0.033	4.48367705964435e-164	Endothelial (Artery)	Nod2
Col15a1	4.9668485211532e-168	-0.74769589250389	0.07	0.201	1.40328371268141e-163	Endothelial (Artery)	Col15a1
Sema7a	2.3239564697677e-167	0.352151614881392	0.42	0.253	6.56587421403468e-163	Endothelial (Artery)	Sema7a
Gadd45g.1	3.85039181799965e-167	0.539778520665891	0.673	0.502	1.08785120033944e-162	Endothelial (Artery)	Gadd45g
Ly6e	1.90036646284959e-166	0.31969804269553	0.969	0.913	5.36910536748894e-162	Endothelial (Artery)	Ly6e
Sat1.1	5.31915506192615e-166	0.605986814112304	0.666	0.504	1.502820879646e-161	Endothelial (Artery)	Sat1
Tinagl1	2.00396954453348e-165	0.361899201538812	0.823	0.669	5.66181515417045e-161	Endothelial (Artery)	Tinagl1
Rasgrf2	3.12151893615871e-164	0.336588914583274	0.337	0.19	8.81922745032921e-160	Endothelial (Artery)	Rasgrf2
Fryl	3.29034378029795e-164	0.40938266211146	0.467	0.303	9.29620828247579e-160	Endothelial (Artery)	Fryl
Pcp4l1	3.9913054440777e-164	0.374355715129212	0.394	0.234	1.12766352711527e-159	Endothelial (Artery)	Pcp4l1
Utrn	5.8199233063564e-164	0.407653161285597	0.574	0.405	1.64430293174487e-159	Endothelial (Artery)	Utrn
Adh1.1	1.26601745508658e-163	-0.721179703709934	0.086	0.213	3.57687911585613e-159	Endothelial (Artery)	Adh1
Psmb8	2.94201213409828e-163	0.409573263449288	0.697	0.542	8.31206688246788e-159	Endothelial (Artery)	Psmb8
Stmn1	4.73216999427974e-162	0.383086329393066	0.244	0.123	1.33697998848386e-157	Endothelial (Artery)	Stmn1
Plec.1	1.37027887619112e-161	0.439403802764071	0.419	0.265	3.87144890890277e-157	Endothelial (Artery)	Plec
Sncg.1	1.89374330043903e-159	0.369819269157561	0.326	0.184	5.35039294673039e-155	Endothelial (Artery)	Sncg
Lmo1.1	9.3769386283334e-159	0.409548971481368	0.453	0.297	2.64926647066303e-154	Endothelial (Artery)	Lmo1
Lrpap1.1	1.08513812401546e-158	0.484725188019766	0.383	0.237	3.06584074178087e-154	Endothelial (Artery)	Lrpap1
Smad7	3.8775283662901e-157	0.386816788345511	0.441	0.283	1.09551808932794e-152	Endothelial (Artery)	Smad7
Ehd1	1.63701227548902e-156	0.377166987209948	0.679	0.51	4.62505078193912e-152	Endothelial (Artery)	Ehd1
2810025M15Rik.1	3.95553583879609e-156	-0.651888604681943	0.35	0.469	1.11755754053506e-151	Endothelial (Artery)	2810025M15Rik
Plcb1	5.45361121737022e-154	0.355406480300365	0.328	0.188	1.54080877724361e-149	Endothelial (Artery)	Plcb1
Il10rb	1.25667712816521e-153	0.396403137739481	0.443	0.283	3.55048989020517e-149	Endothelial (Artery)	Il10rb
Lgals3bp	1.3322037550678e-153	0.334807497433631	0.294	0.162	3.76387526919304e-149	Endothelial (Artery)	Lgals3bp
Hspg2.1	2.72801683062852e-153	-0.584621516938563	0.452	0.566	7.70746595157477e-149	Endothelial (Artery)	Hspg2
Slfn2.1	5.21155338827638e-152	0.500689478855167	0.236	0.122	1.47242017878973e-147	Endothelial (Artery)	Slfn2
Arhgap5	6.47473108877352e-152	0.353907630006955	0.326	0.189	1.82930577451118e-147	Endothelial (Artery)	Arhgap5
S1pr1	5.48009626958093e-151	0.353113035569321	0.761	0.615	1.5482915990447e-146	Endothelial (Artery)	S1pr1
Sgk1.1	9.67957318280131e-151	-0.601055395902273	0.652	0.739	2.73476981133685e-146	Endothelial (Artery)	Sgk1
Rarres1.1	1.45660757148685e-150	-0.547119218747355	0.035	0.142	4.11535337172179e-146	Endothelial (Artery)	Rarres1
Socs2.1	1.84630818542689e-150	0.346495853375547	0.472	0.306	5.21637451628658e-146	Endothelial (Artery)	Socs2
Serpinf1	2.36535868266688e-150	0.308094650415461	0.102	0.034	6.68284788613873e-146	Endothelial (Artery)	Serpinf1
Tnfrsf21.1	1.55053514241802e-149	-0.537771395085569	0.034	0.14	4.38072693787364e-145	Endothelial (Artery)	Tnfrsf21
Arl6ip5.1	4.10438584975104e-148	0.385219813238249	0.603	0.436	1.15961213413016e-143	Endothelial (Artery)	Arl6ip5
Nr4a1.1	2.25993724569655e-147	0.529834309247678	0.385	0.24	6.38500070026647e-143	Endothelial (Artery)	Nr4a1
Dhrs3.1	1.79709673980364e-146	-0.690680962136344	0.351	0.469	5.07733741896723e-142	Endothelial (Artery)	Dhrs3
P4ha2	9.05304019312527e-146	0.310981170202631	0.206	0.1	2.55775544576368e-141	Endothelial (Artery)	P4ha2
Synpo.1	1.44526122516387e-144	0.402876572453982	0.206	0.103	4.08329653945549e-140	Endothelial (Artery)	Synpo
Map4	2.15959206411284e-144	0.337261793960173	0.403	0.255	6.10149545873801e-140	Endothelial (Artery)	Map4
Slc28a2.1	1.18969901723166e-143	-0.659449029042979	0.239	0.37	3.3612566333846e-139	Endothelial (Artery)	Slc28a2
Sh3bp4	1.41551282833981e-143	0.306430497639386	0.235	0.122	3.99924839390846e-139	Endothelial (Artery)	Sh3bp4
Bnip3	5.55614208715509e-143	0.294045644013556	0.184	0.086	1.56977682388393e-138	Endothelial (Artery)	Bnip3
Col4a2.1	3.27504314233267e-142	-0.49800871839803	0.566	0.659	9.25297939003248e-138	Endothelial (Artery)	Col4a2
Tspo.1	6.99404135124186e-142	0.394135827440147	0.768	0.628	1.97602650296636e-137	Endothelial (Artery)	Tspo
Tpd52	1.18565949127475e-141	0.27554181319043	0.205	0.101	3.34984376069856e-137	Endothelial (Artery)	Tpd52
Tead2	1.22940903513111e-141	0.253143749025125	0.171	0.078	3.47344934695593e-137	Endothelial (Artery)	Tead2
Slc12a7.1	2.54871247350411e-141	0.306577588931848	0.226	0.116	7.20087735139118e-137	Endothelial (Artery)	Slc12a7
Rasa4.1	8.05178725555578e-141	-0.486701703496858	0.019	0.111	2.27487145331217e-136	Endothelial (Artery)	Rasa4
Dpysl3.1	1.35779749093465e-140	-0.493173300490208	0.058	0.168	3.83618525113766e-136	Endothelial (Artery)	Dpysl3
Ctsd.1	1.84868937441322e-140	0.552277039601531	0.656	0.519	5.22310208952967e-136	Endothelial (Artery)	Ctsd
Cd300lg.1	2.9002367140153e-140	-0.404036208266439	0.589	0.73	8.19403878810742e-136	Endothelial (Artery)	Cd300lg
Cldn15	7.01295565870752e-140	0.287420354417326	0.213	0.107	1.98137036225464e-135	Endothelial (Artery)	Cldn15
Aldh2.1	1.40317187587204e-139	0.426251763609317	0.688	0.551	3.96438150090128e-135	Endothelial (Artery)	Aldh2
Maoa	4.07323843985736e-138	0.267725401692285	0.173	0.08	1.1508120564129e-133	Endothelial (Artery)	Maoa
Clic4.1	4.14626208674904e-138	0.326859170135478	0.761	0.612	1.17144342736921e-133	Endothelial (Artery)	Clic4
Smarca2.1	8.32379486137869e-138	0.316986249393603	0.25	0.136	2.35172176218532e-133	Endothelial (Artery)	Smarca2
Sav1.1	2.92444974976875e-137	0.324970955551298	0.298	0.172	8.26244787802166e-133	Endothelial (Artery)	Sav1
Mrps6.1	7.00233295548596e-137	0.339884567188742	0.196	0.097	1.97836912991345e-132	Endothelial (Artery)	Mrps6
Map4k3	8.41203655626692e-137	0.280956527459944	0.339	0.201	2.37665268824209e-132	Endothelial (Artery)	Map4k3
Gem	1.64227391360259e-136	-0.737127945865071	0.065	0.176	4.63991648810139e-132	Endothelial (Artery)	Gem
Kctd12b	1.64347744855101e-136	0.349588225744772	0.251	0.136	4.64331683539117e-132	Endothelial (Artery)	Kctd12b
Arhgap10	5.03271003480813e-136	0.282187973890211	0.23	0.12	1.42189156613434e-131	Endothelial (Artery)	Arhgap10
Serpinh1.1	4.03649434078887e-135	-0.484539769335774	0.624	0.683	1.14043074610308e-130	Endothelial (Artery)	Serpinh1
Lysmd2	5.93043772955324e-135	0.320043929901982	0.283	0.161	1.67552657173068e-130	Endothelial (Artery)	Lysmd2
Fscn1.1	2.83625907665266e-134	-0.632431063395374	0.291	0.409	8.01328276926675e-130	Endothelial (Artery)	Fscn1
Pltp.1	4.21929600267926e-134	-0.688955664161732	0.3	0.419	1.19207769963697e-129	Endothelial (Artery)	Pltp
Swap70.1	5.31189233414196e-134	0.354351099452784	0.354	0.217	1.50076894116513e-129	Endothelial (Artery)	Swap70
Irf8.1	5.71317224352555e-134	-0.710641959793972	0.109	0.228	1.61414255396327e-129	Endothelial (Artery)	Irf8
Tmem176b.1	1.54892324612484e-133	0.319609133229172	0.422	0.271	4.37617284727652e-129	Endothelial (Artery)	Tmem176b
Notch1	2.67495329064987e-133	0.345095881462344	0.494	0.341	7.55754553207308e-129	Endothelial (Artery)	Notch1
Dok4.1	1.13650827301828e-131	-0.591823504247646	0.146	0.268	3.21097682375855e-127	Endothelial (Artery)	Dok4
Tgfbr2.1	3.43423703996362e-131	0.316643654592265	0.253	0.141	9.70274990900922e-127	Endothelial (Artery)	Tgfbr2
Nenf.1	3.21043455986126e-130	0.325273741025466	0.419	0.273	9.07044076197602e-126	Endothelial (Artery)	Nenf
Slc1a1.1	2.95220604398363e-129	-0.632419613628758	0.06	0.164	8.34086773606694e-125	Endothelial (Artery)	Slc1a1
Emp1.1	3.88215681243817e-128	0.872634852954038	0.454	0.316	1.09682576421816e-123	Endothelial (Artery)	Emp1
Cyb5r3.1	4.83424426188839e-128	0.363049110444601	0.613	0.464	1.36581903131133e-123	Endothelial (Artery)	Cyb5r3
Adm.1	2.54977689250325e-127	-0.736307216711981	0.05	0.151	7.20388465438943e-123	Endothelial (Artery)	Adm
Mcfd2	1.26850838225175e-126	0.321755757201448	0.284	0.166	3.58391673237587e-122	Endothelial (Artery)	Mcfd2
Iqgap1.1	1.41088537602329e-126	0.343442672283969	0.459	0.311	3.9861744528786e-122	Endothelial (Artery)	Iqgap1
Uap1.1	1.6282703280163e-125	0.719743521177262	0.361	0.233	4.60035215774446e-121	Endothelial (Artery)	Uap1
Pxdn.1	1.70062492687231e-124	-0.62415568538031	0.179	0.294	4.80477560589232e-120	Endothelial (Artery)	Pxdn
Kank3.1	2.27330254105953e-124	-0.559052274198611	0.427	0.524	6.42276166925549e-120	Endothelial (Artery)	Kank3
Slc26a10	2.86420261405597e-124	0.322023240550805	0.35	0.212	8.09223164549233e-120	Endothelial (Artery)	Slc26a10
Nxn.1	4.80923599996375e-124	0.315089259836785	0.349	0.218	1.35875344706976e-119	Endothelial (Artery)	Nxn
Nrp1.1	5.24799695002948e-124	-0.383221332040291	0.808	0.838	1.48271657829183e-119	Endothelial (Artery)	Nrp1
Lamb2	5.57804974186819e-123	0.317807545048424	0.398	0.259	1.57596639357002e-118	Endothelial (Artery)	Lamb2
1110007C09Rik.1	9.39706969011797e-123	0.321341201891165	0.366	0.232	2.65495409954903e-118	Endothelial (Artery)	1110007C09Rik
Furin	1.80331325259284e-122	0.320639362587736	0.288	0.171	5.09490093255056e-118	Endothelial (Artery)	Furin
Tanc2	2.04600747638667e-121	0.254196579172104	0.141	0.063	5.78058492303526e-117	Endothelial (Artery)	Tanc2
Ppp2r5a.1	1.23209973268757e-120	-0.612053659547691	0.33	0.43	3.48105137476219e-116	Endothelial (Artery)	Ppp2r5a
Ctbp2	1.48701607566403e-120	0.292332155663009	0.271	0.157	4.20126651857358e-116	Endothelial (Artery)	Ctbp2
Diap1.1	2.39434322067575e-120	0.282954855215137	0.26	0.148	6.76473790137519e-116	Endothelial (Artery)	Diap1
Sdpr.1	2.35963532436546e-119	-0.389955259155606	0.877	0.882	6.66667768192975e-115	Endothelial (Artery)	Sdpr
Rexo2.1	2.74594833543891e-119	0.319696780096229	0.445	0.301	7.75812783211555e-115	Endothelial (Artery)	Rexo2
Pald1.1	3.53931944673475e-119	-0.451914745348495	0.054	0.152	9.99963923285968e-115	Endothelial (Artery)	Pald1
Sh2b3	4.35394750474701e-119	0.28446530530169	0.361	0.228	1.23012078851617e-114	Endothelial (Artery)	Sh2b3
Arc	7.70491266618891e-118	0.299458516654398	0.121	0.05	2.17686897557835e-113	Endothelial (Artery)	Arc
Scd2.1	8.99859199748685e-118	0.253613447536894	0.17	0.083	2.54237219704996e-113	Endothelial (Artery)	Scd2
Clec2d	1.78575753467344e-117	0.379428652888717	0.426	0.292	5.04530076271287e-113	Endothelial (Artery)	Clec2d
Fkbp1a	4.49964324885396e-116	-0.382160672159811	0.789	0.791	1.27128420709871e-111	Endothelial (Artery)	Fkbp1a
Wars	2.09086600891338e-115	0.313272559601562	0.352	0.224	5.90732373498298e-111	Endothelial (Artery)	Wars
Ak3	2.48521224767378e-115	0.253860755331093	0.212	0.114	7.02147016335272e-111	Endothelial (Artery)	Ak3
H2-Q6	2.00195750665024e-114	0.310656345896972	0.515	0.365	5.65613054353892e-110	Endothelial (Artery)	H2-Q6
Eva1a	1.06792517625648e-113	0.271782131723167	0.406	0.265	3.01720900047744e-109	Endothelial (Artery)	Eva1a
Ceacam1	4.71035913455906e-113	0.273030571892158	0.337	0.208	1.33081776628697e-108	Endothelial (Artery)	Ceacam1
Col4a1.1	5.05599524253299e-113	-0.483579787662049	0.638	0.701	1.42847033587285e-108	Endothelial (Artery)	Col4a1
Pdgfa.1	1.84122698410261e-111	0.36832863024351	0.141	0.066	5.20201859818511e-107	Endothelial (Artery)	Pdgfa
Fhl1	1.88646583623011e-111	0.281205098399495	0.281	0.166	5.32983192710093e-107	Endothelial (Artery)	Fhl1
Nck1	1.22538759466724e-110	0.322530985458524	0.524	0.378	3.46208757121335e-106	Endothelial (Artery)	Nck1
Sp110	1.65252919662237e-110	0.257052222179623	0.209	0.113	4.66889073921718e-106	Endothelial (Artery)	Sp110
Kcna5.1	3.52182690745857e-110	-0.584980020875317	0.192	0.306	9.95021756164269e-106	Endothelial (Artery)	Kcna5
Fam43a.1	1.58379940605107e-109	-0.526408204958222	0.364	0.474	4.47470846191608e-105	Endothelial (Artery)	Fam43a
Tagln2	2.18519939218358e-109	0.314507539580256	0.86	0.746	6.17384384273626e-105	Endothelial (Artery)	Tagln2
Isg15	1.56282877621425e-108	0.30633811030003	0.632	0.477	4.41546014143813e-104	Endothelial (Artery)	Isg15
Prdx4	4.06255248302823e-108	0.284254969457032	0.281	0.17	1.14779295302997e-103	Endothelial (Artery)	Prdx4
Ets2.1	1.02826169518909e-106	-0.495517267007568	0.461	0.546	2.90514776741773e-102	Endothelial (Artery)	Ets2
Kctd10.1	1.23155606384073e-106	0.302347792766522	0.461	0.321	3.4795153471692e-102	Endothelial (Artery)	Kctd10
Ece1.1	6.84608337803233e-106	0.304183490521567	0.683	0.539	1.93422393679547e-101	Endothelial (Artery)	Ece1
Nfix	8.18833540467151e-106	0.266374368408222	0.223	0.127	2.31345040188184e-101	Endothelial (Artery)	Nfix
Gata2	1.00678315596026e-105	0.296173473885553	0.449	0.309	2.84446445053452e-101	Endothelial (Artery)	Gata2
Filip1l	1.14231263307365e-105	0.293968278827191	0.311	0.195	3.22737588222299e-101	Endothelial (Artery)	Filip1l
Smco4.1	1.27988506466361e-105	-0.585131007108868	0.511	0.571	3.61605927319409e-101	Endothelial (Artery)	Smco4
Irf7	9.96124337875526e-104	0.250634828601092	0.405	0.269	2.81435009179972e-99	Endothelial (Artery)	Irf7
Pla2g16	1.48828904517054e-103	0.260351375615306	0.405	0.273	4.20486303932033e-99	Endothelial (Artery)	Pla2g16
Hyal2.1	1.89783248949845e-103	0.27286630467106	0.275	0.167	5.36194613257997e-99	Endothelial (Artery)	Hyal2
Klk8	3.56289986888296e-103	-0.425396592685632	0.037	0.12	1.0066260999555e-98	Endothelial (Artery)	Klk8
Pcdh12.1	5.20113293669531e-103	-0.426326831677991	0.061	0.152	1.46947608860452e-98	Endothelial (Artery)	Pcdh12
Orai1.1	7.7387377820225e-103	0.277075411898607	0.259	0.156	2.18642558555482e-98	Endothelial (Artery)	Orai1
Itga6.1	1.44102810693927e-102	-0.481323808439319	0.523	0.601	4.07133671053553e-98	Endothelial (Artery)	Itga6
Atp8b1.1	1.69665885005305e-102	0.250782114448759	0.186	0.1	4.79357024905489e-98	Endothelial (Artery)	Atp8b1
Lrg1.1	3.9355894481415e-102	-1.25958801053802	0.051	0.135	1.11192208678342e-97	Endothelial (Artery)	Lrg1
Adipor2	1.01468404431315e-101	0.264251486196699	0.328	0.21	2.86678683039795e-97	Endothelial (Artery)	Adipor2
AC163993.1.1	6.39524040683814e-101	-0.70445936901641	0.046	0.13	1.80684727214398e-96	Endothelial (Artery)	AC163993.1
Aida	7.23242039060019e-100	0.252442733465342	0.313	0.199	2.04337573295627e-95	Endothelial (Artery)	Aida
Abcb1b.1	1.45258684007281e-99	-0.565956770250609	0.167	0.27	4.10399359925771e-95	Endothelial (Artery)	Abcb1b
Fam102b.1	2.61880322740356e-99	-0.416987604912501	0.049	0.133	7.39890475838328e-95	Endothelial (Artery)	Fam102b
Pls3	2.06673359180606e-98	0.32080195002312	0.633	0.492	5.83914241692965e-94	Endothelial (Artery)	Pls3
Lims2.1	2.92726950516955e-98	-0.472896259833124	0.648	0.685	8.27041453295552e-94	Endothelial (Artery)	Lims2
Slc9a3r2	3.05492351398586e-98	0.259238439228776	0.861	0.766	8.63107540406426e-94	Endothelial (Artery)	Slc9a3r2
Zyx	3.5757345239052e-98	0.309295910664657	0.333	0.218	1.01025227503894e-93	Endothelial (Artery)	Zyx
Cd59a.1	1.02529581880856e-97	0.262509998675749	0.277	0.169	2.89676827687983e-93	Endothelial (Artery)	Cd59a
Nr4a2.1	2.90296413469553e-97	0.341119186567638	0.219	0.126	8.20174456975529e-93	Endothelial (Artery)	Nr4a2
Tmbim1.1	8.32187544134993e-97	0.348735109304341	0.413	0.288	2.3511794684446e-92	Endothelial (Artery)	Tmbim1
Fth1.1	2.66668957268698e-96	-0.352739906445272	0.964	0.957	7.53419804971251e-92	Endothelial (Artery)	Fth1
Gadd45b.1	1.76773039939731e-95	0.377496702516555	0.468	0.337	4.99436869741721e-91	Endothelial (Artery)	Gadd45b
Ssh2.1	1.87077130837592e-95	-0.594266749605566	0.221	0.322	5.28549017755447e-91	Endothelial (Artery)	Ssh2
Ppp1r15a.1	1.88096963952699e-95	0.408176648511179	0.613	0.503	5.31430352255561e-91	Endothelial (Artery)	Ppp1r15a
Bhlhe40.1	2.56194116795073e-95	0.429447400392397	0.33	0.219	7.2382523818112e-91	Endothelial (Artery)	Bhlhe40
Gm12002.1	2.58477612243388e-95	-0.555599639106843	0.177	0.28	7.30276797871245e-91	Endothelial (Artery)	Gm12002
Cxcl10	3.47614290166088e-95	-1.42489079599965	0.06	0.144	9.82114654006248e-91	Endothelial (Artery)	Cxcl10
C130074G19Rik	4.53237704376284e-95	0.283498235351248	0.334	0.22	1.28053248617432e-90	Endothelial (Artery)	C130074G19Rik
Gda.1	6.51041735088458e-95	-0.55417242956789	0.217	0.314	1.83938821414542e-90	Endothelial (Artery)	Gda
Nuak2.1	7.43127572319826e-95	-0.437014619039465	0.028	0.1	2.0995583300752e-90	Endothelial (Artery)	Nuak2
Odc1	8.12331397566376e-95	-0.596092815775489	0.127	0.224	2.29507989754428e-90	Endothelial (Artery)	Odc1
Fli1.1	1.2429171195755e-94	-0.476071722975755	0.42	0.505	3.51161373793665e-90	Endothelial (Artery)	Fli1
Smad1.1	1.57420990651086e-94	-0.571302913091911	0.247	0.342	4.44761524886513e-90	Endothelial (Artery)	Smad1
Calcrl	2.79351818776714e-94	-0.484380695952537	0.114	0.209	7.89252693589849e-90	Endothelial (Artery)	Calcrl
Hrct1.1	3.37315073081602e-94	-0.53077167480305	0.142	0.243	9.53016275977451e-90	Endothelial (Artery)	Hrct1
Tsnax.1	4.08889453517951e-94	-0.529991237803106	0.168	0.267	1.15523537302427e-89	Endothelial (Artery)	Tsnax
Arhgap18.1	4.16550558597575e-94	-0.516296600157322	0.154	0.253	1.17688029320573e-89	Endothelial (Artery)	Arhgap18
Spry1.1	6.14957864778512e-94	-0.57382035567257	0.164	0.262	1.73744045535873e-89	Endothelial (Artery)	Spry1
Casp4.1	7.54147660216951e-94	0.296736067011746	0.27	0.167	2.13069338441095e-89	Endothelial (Artery)	Casp4
Btg1.1	8.475100738299e-94	0.344775521576857	0.764	0.644	2.39447021159162e-89	Endothelial (Artery)	Btg1
Pdlim7.1	1.49157072905316e-93	0.322783704137424	0.286	0.182	4.21413478079389e-89	Endothelial (Artery)	Pdlim7
Slco2b1	3.24589261736967e-92	-0.371208536102994	0.039	0.115	9.17062041185453e-88	Endothelial (Artery)	Slco2b1
Ctnnbip1.1	1.46016563039031e-91	-0.432048168495323	0.494	0.564	4.12540595554173e-87	Endothelial (Artery)	Ctnnbip1
Tpst2.1	2.83085351869638e-91	-0.501225322583455	0.235	0.334	7.99801044637287e-87	Endothelial (Artery)	Tpst2
Psme2	1.17376916137032e-89	0.280998693655441	0.568	0.43	3.31625001161957e-85	Endothelial (Artery)	Psme2
1810011O10Rik.1	3.77018468532014e-89	-0.486983355867275	0.523	0.605	1.0651902791435e-84	Endothelial (Artery)	1810011O10Rik
Ass1.1	5.82015208669812e-89	0.262033689633753	0.151	0.078	1.64436756905482e-84	Endothelial (Artery)	Ass1
Rtp4	6.00349144680689e-89	0.274447650270043	0.423	0.295	1.69616643846635e-84	Endothelial (Artery)	Rtp4
Lgals1.1	2.10367534903122e-88	-0.642216568530626	0.179	0.276	5.94351396361791e-84	Endothelial (Artery)	Lgals1
Nos2.1	1.27392898474768e-87	-0.431943413666056	0.079	0.165	3.59923156060761e-83	Endothelial (Artery)	Nos2
Sox18	6.35044900560739e-87	0.346866279564598	0.547	0.426	1.79419235755426e-82	Endothelial (Artery)	Sox18
Fas	6.38931092980301e-87	0.29491691949851	0.364	0.245	1.80517201699724e-82	Endothelial (Artery)	Fas
Crip2	2.38561988112841e-84	0.252831747714855	0.883	0.799	6.74009185015211e-80	Endothelial (Artery)	Crip2
Tmed10	4.47731890092301e-84	0.255732781262861	0.619	0.481	1.26497690907778e-79	Endothelial (Artery)	Tmed10
Phf11d	6.28981478975263e-84	0.260605722328258	0.284	0.182	1.77706137254881e-79	Endothelial (Artery)	Phf11d
Aggf1	8.39664724816192e-84	0.254359829877121	0.225	0.136	2.37230474702319e-79	Endothelial (Artery)	Aggf1
H2-Q7	1.1992838677315e-83	0.269006210850136	0.595	0.465	3.38833671150181e-79	Endothelial (Artery)	H2-Q7
Cltb	1.79404690193466e-83	0.276972075321467	0.655	0.524	5.06872071203601e-79	Endothelial (Artery)	Cltb
Lamb1.1	4.7628133586157e-83	-0.421687050248657	0.088	0.174	1.34563765820969e-78	Endothelial (Artery)	Lamb1
Atp2a2.1	2.62051466161496e-82	0.252535734449605	0.262	0.167	7.40374007346075e-78	Endothelial (Artery)	Atp2a2
Stxbp6.1	6.18948036343143e-82	-0.449897358308676	0.096	0.18	1.74871388708028e-77	Endothelial (Artery)	Stxbp6
Psme1	6.554498794784e-82	0.257098110529947	0.643	0.507	1.85184254449032e-77	Endothelial (Artery)	Psme1
Sox4.1	3.55691810978923e-81	-0.553052824740154	0.143	0.234	1.00493607355875e-76	Endothelial (Artery)	Sox4
Sh2d3c.1	5.1676602994573e-81	-0.475877037439148	0.209	0.303	1.46001906440567e-76	Endothelial (Artery)	Sh2d3c
Ptpre.1	5.18713789705798e-81	0.442192299126318	0.187	0.11	1.46552207005579e-76	Endothelial (Artery)	Ptpre
Ndufa8.1	9.87362419783845e-81	-0.458338119057535	0.447	0.507	2.7895950446153e-76	Endothelial (Artery)	Ndufa8
Capg.1	2.1205411110141e-79	0.253149719211734	0.369	0.257	5.99116480094813e-75	Endothelial (Artery)	Capg
5430416O09Rik.1	2.41316199606914e-79	-0.431320455900389	0.07	0.148	6.81790658749413e-75	Endothelial (Artery)	5430416O09Rik
Sh3bp5.1	5.0365578906724e-79	-0.486194037085861	0.307	0.389	1.42297870085167e-74	Endothelial (Artery)	Sh3bp5
Rpl22l1.1	5.26103148322487e-79	0.272534682631873	0.568	0.438	1.48639922495552e-74	Endothelial (Artery)	Rpl22l1
Lama4.1	1.89660938247027e-75	-0.489246597317923	0.241	0.327	5.35849048829325e-71	Endothelial (Artery)	Lama4
Nudt4.1	3.10261349322155e-75	0.391409231861144	0.388	0.284	8.76581390239883e-71	Endothelial (Artery)	Nudt4
Rras	1.25614834879486e-74	0.256385688478655	0.515	0.396	3.54899592985011e-70	Endothelial (Artery)	Rras
Fam57b.1	1.3139837879313e-74	-0.390329981138229	0.06	0.133	3.71239839604231e-70	Endothelial (Artery)	Fam57b
Ptgs1.1	3.34746906891616e-74	-0.363767514283938	0.047	0.116	9.45760436040882e-70	Endothelial (Artery)	Ptgs1
Pqlc1.1	6.82553712752347e-74	0.260888601403594	0.302	0.204	1.92841900463921e-69	Endothelial (Artery)	Pqlc1
Ccnd1.1	2.10430747982231e-73	-0.537488430039521	0.151	0.236	5.94529992274196e-69	Endothelial (Artery)	Ccnd1
Fcgrt.1	3.21296468385835e-72	-0.480921499351035	0.362	0.433	9.07758912130499e-68	Endothelial (Artery)	Fcgrt
Fabp5.1	7.71722777099484e-72	-0.420808636645304	0.659	0.708	2.18034836213917e-67	Endothelial (Artery)	Fabp5
AA467197.1	2.7867371113092e-71	-0.596415707354936	0.04	0.103	7.87336836058187e-67	Endothelial (Artery)	AA467197
Rasd1	1.21055942765753e-68	0.266928767304971	0.193	0.117	3.42019355096083e-64	Endothelial (Artery)	Rasd1
Ifit3	2.95886429127061e-68	0.267474797606379	0.247	0.16	8.35967928212685e-64	Endothelial (Artery)	Ifit3
Smox.1	3.4278524267228e-68	-0.311904780964934	0.047	0.112	9.68471146121992e-64	Endothelial (Artery)	Smox
Apold1	7.69604920322155e-68	0.281392931780325	0.587	0.47	2.17436478138618e-63	Endothelial (Artery)	Apold1
Tubb6	1.67841800736996e-67	-0.604055547098557	0.117	0.195	4.74203439622233e-63	Endothelial (Artery)	Tubb6
Chek2.1	6.20962568179918e-67	-0.404011955188307	0.074	0.145	1.75440554387872e-62	Endothelial (Artery)	Chek2
Mt1.1	3.53204922508562e-66	1.92382421643919	0.314	0.236	9.97909867563441e-62	Endothelial (Artery)	Mt1
Ninj1.1	5.65930250079221e-66	0.286475578530543	0.246	0.163	1.59892273554882e-61	Endothelial (Artery)	Ninj1
Actb.1	8.25172984659671e-65	-0.322401698302259	0.963	0.971	2.33136123355897e-60	Endothelial (Artery)	Actb
Mtss1.1	1.1081225585568e-64	-0.418720950329732	0.118	0.194	3.13077866469052e-60	Endothelial (Artery)	Mtss1
Mrrf	5.11683679644776e-64	-0.371812882457071	0.094	0.166	1.44565990010039e-59	Endothelial (Artery)	Mrrf
Lphn2.1	9.14648329508512e-64	-0.436245125425416	0.171	0.249	2.5841559253604e-59	Endothelial (Artery)	Lphn2
Fxyd6.1	9.19507192920221e-64	-0.429712498108638	0.05	0.113	2.5978836721575e-59	Endothelial (Artery)	Fxyd6
Tspan6.1	2.00698013415296e-63	-0.448188419036017	0.239	0.321	5.67032097302237e-59	Endothelial (Artery)	Tspan6
Cyth1.1	1.30317555323158e-62	-0.466955425348015	0.25	0.326	3.68186189054518e-58	Endothelial (Artery)	Cyth1
Cd9.1	5.26973094808354e-62	0.278667816391848	0.791	0.694	1.48885708476204e-57	Endothelial (Artery)	Cd9
Plcb4.1	2.19180057125194e-61	-0.43149992077775	0.441	0.494	6.19249415395811e-57	Endothelial (Artery)	Plcb4
Gnb4.1	2.68364854382219e-61	-0.349023533339084	0.09	0.16	7.58211223086083e-57	Endothelial (Artery)	Gnb4
Arid5b.1	3.70631194568975e-59	0.252013273316025	0.472	0.359	1.04714431401573e-54	Endothelial (Artery)	Arid5b
Cd247.1	9.01426040347773e-59	-0.346429842436377	0.054	0.114	2.54679899179456e-54	Endothelial (Artery)	Cd247
Cav2.1	8.54038891119055e-58	-0.301232793094957	0.82	0.824	2.41291607907867e-53	Endothelial (Artery)	Cav2
Rasal2.1	2.26408492174643e-57	-0.43436681535816	0.171	0.244	6.39671912941019e-53	Endothelial (Artery)	Rasal2
Bik	1.13382652334047e-55	-0.309425008744658	0.071	0.134	3.20340007639383e-51	Endothelial (Artery)	Bik
Dapk2.1	1.92609641457824e-55	-0.37216225399417	0.099	0.166	5.44180020010791e-51	Endothelial (Artery)	Dapk2
Itgb5.1	1.95910628413511e-55	-0.385030522708429	0.083	0.147	5.53506298456693e-51	Endothelial (Artery)	Itgb5
Egln1.1	1.05322357391649e-54	-0.479901937251988	0.158	0.224	2.97567256338625e-50	Endothelial (Artery)	Egln1
Cd200.1	1.35633977669132e-53	-0.385550440089497	0.74	0.74	3.83206677108598e-49	Endothelial (Artery)	Cd200
Chst7	1.46358462044187e-53	-0.321706259577388	0.082	0.145	4.13506562813442e-49	Endothelial (Artery)	Chst7
Ntf3.1	1.67556033828052e-52	-0.392690575866555	0.111	0.178	4.73396062374394e-48	Endothelial (Artery)	Ntf3
Rcsd1.1	5.15468133723708e-52	-0.303752928247504	0.049	0.103	1.45635211820959e-47	Endothelial (Artery)	Rcsd1
Abi3.1	8.75506237014998e-52	-0.365752591386156	0.152	0.224	2.47356777143847e-47	Endothelial (Artery)	Abi3
Pvrl2	1.48380763071482e-51	-0.36535626424156	0.117	0.183	4.19220169905859e-47	Endothelial (Artery)	Pvrl2
Sparcl1.1	1.76600661788958e-51	-0.261046731146457	0.895	0.872	4.98949849752342e-47	Endothelial (Artery)	Sparcl1
Tsfm.1	1.05300115301007e-50	-0.445491718660367	0.168	0.236	2.97504415759934e-46	Endothelial (Artery)	Tsfm
Abcg2	2.75572248026216e-50	-0.413016140132218	0.398	0.45	7.78574272348468e-46	Endothelial (Artery)	Abcg2
Rell1	5.61334375098253e-50	-0.496732971447707	0.225	0.29	1.58593800996509e-45	Endothelial (Artery)	Rell1
Grap.1	1.6082947506007e-49	-0.395450547953598	0.21	0.277	4.54391515887214e-45	Endothelial (Artery)	Grap
Rasgrp2.1	4.4565306169805e-49	-0.43321064854211	0.2	0.266	1.2591035952155e-44	Endothelial (Artery)	Rasgrp2
Pcolce.1	1.13855186014694e-48	-0.296817769403727	0.104	0.168	3.21675057047315e-44	Endothelial (Artery)	Pcolce
Art3.1	1.96214314242313e-48	-0.408642289128337	0.108	0.17	5.54364302028806e-44	Endothelial (Artery)	Art3
Map1b	2.48553170194236e-48	-0.350904588062036	0.105	0.168	7.02237271749775e-44	Endothelial (Artery)	Map1b
Cmtm3	5.09725228079374e-46	-0.278460080193326	0.087	0.146	1.44012668689266e-41	Endothelial (Artery)	Cmtm3
St8sia4.1	1.53905276592088e-45	-0.336304464558537	0.11	0.171	4.34828577955625e-41	Endothelial (Artery)	St8sia4
Hspa1b	3.62255721256283e-45	0.361409294778834	0.437	0.351	1.02348108926538e-40	Endothelial (Artery)	Hspa1b
Rplp0	4.68894852254624e-45	-0.29293919739742	0.9	0.872	1.32476862607499e-40	Endothelial (Artery)	Rplp0
Eepd1.1	7.87700215487941e-45	-0.406664462043985	0.204	0.267	2.22548941881808e-40	Endothelial (Artery)	Eepd1
Meox1	8.13354086605467e-45	-0.270643198299159	0.085	0.143	2.29796930088643e-40	Endothelial (Artery)	Meox1
Mt2.1	1.63205668302081e-44	1.84400316336212	0.26	0.199	4.61104974653868e-40	Endothelial (Artery)	Mt2
Mdfic.1	1.5574279975031e-42	-0.387523146774404	0.179	0.239	4.4002013213455e-38	Endothelial (Artery)	Mdfic
Slc10a6	3.94916974533006e-42	-0.536845750285146	0.103	0.159	1.1157589281481e-37	Endothelial (Artery)	Slc10a6
Robo4.1	1.30162680338782e-41	-0.368425020780551	0.324	0.38	3.6774862076116e-37	Endothelial (Artery)	Robo4
Tgfbr3	1.35666316136086e-41	-0.337531021054093	0.096	0.151	3.83298042979282e-37	Endothelial (Artery)	Tgfbr3
Jam2.1	1.06925846060013e-40	-0.271308174575166	0.698	0.7	3.02097592873354e-36	Endothelial (Artery)	Jam2
Tacc1.1	1.78355857285235e-40	-0.387260246695224	0.272	0.327	5.03908803587974e-36	Endothelial (Artery)	Tacc1
Fry.1	6.15334452172739e-40	-0.366015533232143	0.16	0.218	1.73850442772364e-35	Endothelial (Artery)	Fry
Prkch.1	8.25146372053159e-40	-0.354097437662872	0.324	0.376	2.33128604496179e-35	Endothelial (Artery)	Prkch
Lmna.1	9.14803421028502e-40	0.395985534623752	0.612	0.531	2.58459410543183e-35	Endothelial (Artery)	Lmna
Tcf4.1	1.26712836169537e-39	-0.255257955499798	0.755	0.76	3.58001776029792e-35	Endothelial (Artery)	Tcf4
Actn1.1	3.01930537652155e-39	-0.406210422925802	0.204	0.261	8.53044348028634e-35	Endothelial (Artery)	Actn1
Fos	7.44497191170252e-39	0.266448671559048	0.717	0.648	2.10342791421331e-34	Endothelial (Artery)	Fos
Cdh23.1	1.49849237060454e-38	-0.285544554707203	0.057	0.103	4.23369049466901e-34	Endothelial (Artery)	Cdh23
Cd44.1	2.17629761880218e-38	-0.303058110723104	0.099	0.152	6.14869366240181e-34	Endothelial (Artery)	Cd44
Tgif1.1	5.01578094082527e-38	0.261969610706449	0.189	0.133	1.41710858921136e-33	Endothelial (Artery)	Tgif1
Smtn.1	1.65794936386621e-37	-0.348337324397946	0.157	0.212	4.68420433773121e-33	Endothelial (Artery)	Smtn
Lmo2.1	9.97303116418536e-37	0.302475423442129	0.269	0.206	2.81768049481729e-32	Endothelial (Artery)	Lmo2
Synm.1	1.97795529419363e-36	-0.340767892199929	0.114	0.166	5.58831709268526e-32	Endothelial (Artery)	Synm
Angpt2.1	2.30974673847701e-36	-0.338871237094051	0.069	0.115	6.52572746021908e-32	Endothelial (Artery)	Angpt2
Cyp26b1.1	5.63062014568138e-36	-0.420428552024523	0.125	0.18	1.59081910975936e-31	Endothelial (Artery)	Cyp26b1
Tie1.1	1.65517154315828e-35	-0.306860345333595	0.565	0.58	4.67635616088508e-31	Endothelial (Artery)	Tie1
Plvap.1	1.69780803814793e-35	-1.30996058025672	0.111	0.156	4.79681705017934e-31	Endothelial (Artery)	Plvap
St5.1	1.08215194659027e-34	-0.276233397355948	0.08	0.127	3.05740389470148e-30	Endothelial (Artery)	St5
Ostf1.1	2.38906840655692e-33	-0.272286672924998	0.565	0.58	6.74983496904527e-29	Endothelial (Artery)	Ostf1
Mgat4a	4.5340151831819e-33	-0.267565135720595	0.096	0.145	1.28099530970438e-28	Endothelial (Artery)	Mgat4a
Smagp	1.1595212393323e-32	-0.326615894526468	0.305	0.355	3.27599535748554e-28	Endothelial (Artery)	Smagp
Mmd.1	2.43111972742432e-32	-0.316273092854474	0.104	0.152	6.86864256589192e-28	Endothelial (Artery)	Mmd
Rnf130.1	1.72807659753304e-30	-0.318256643839014	0.319	0.361	4.8823348110101e-26	Endothelial (Artery)	Rnf130
Spred2.1	1.87177272729018e-30	-0.33249466238579	0.149	0.197	5.28831948641295e-26	Endothelial (Artery)	Spred2
Sdc3.1	1.77815452270933e-29	-0.321755340371621	0.248	0.297	5.02381997301068e-25	Endothelial (Artery)	Sdc3
Rcan1.1	1.277798622347e-28	0.251903370072594	0.234	0.179	3.61016444771698e-24	Endothelial (Artery)	Rcan1
Tpr.1	3.37032183117105e-27	-0.339217813888369	0.407	0.435	9.52217026960757e-23	Endothelial (Artery)	Tpr
Nfkbia.1	4.03355638121512e-27	0.362534261589477	0.807	0.741	1.13960068438471e-22	Endothelial (Artery)	Nfkbia
Phlda1	7.15405295464959e-27	-0.403550592223745	0.114	0.158	2.02123458127715e-22	Endothelial (Artery)	Phlda1
Rps27.1	1.41213877464438e-26	0.353673587601491	0.478	0.443	3.98971568000276e-22	Endothelial (Artery)	Rps27
Gimap4.1	2.03603760437695e-26	-0.321936721390194	0.309	0.348	5.7524170436462e-22	Endothelial (Artery)	Gimap4
Myo1b.1	3.28032570885626e-26	-0.312455129570911	0.249	0.293	9.2679042252316e-22	Endothelial (Artery)	Myo1b
Stx3.1	8.20218190130783e-26	-0.268894926695248	0.13	0.175	2.3173624525765e-21	Endothelial (Artery)	Stx3
Lyn.1	8.57930051920026e-26	-0.317954475059769	0.254	0.296	2.42390977568965e-21	Endothelial (Artery)	Lyn
Lnx1.1	2.4207346876365e-25	-0.367972322128902	0.2	0.243	6.83930171297941e-21	Endothelial (Artery)	Lnx1
Itpr2.1	2.44721399358939e-25	-0.313919723441173	0.174	0.218	6.91411369608811e-21	Endothelial (Artery)	Itpr2
Wnk1.1	5.36638952438888e-25	-0.306142552394418	0.424	0.446	1.51616603232559e-20	Endothelial (Artery)	Wnk1
Csrp2	1.11127614396971e-24	-0.385720502472511	0.188	0.231	3.13968848955763e-20	Endothelial (Artery)	Csrp2
Nid1	1.72505620766034e-24	-0.295306826049405	0.224	0.267	4.87380130350277e-20	Endothelial (Artery)	Nid1
Ppp3ca	2.57685152081235e-24	-0.289414000617593	0.397	0.423	7.28037860175112e-20	Endothelial (Artery)	Ppp3ca
Gas5	3.39904172270001e-24	-0.250672282995197	0.626	0.62	9.60331257914433e-20	Endothelial (Artery)	Gas5
Rbm18.1	3.55857902635467e-24	-0.316152799700739	0.25	0.292	1.00540533231598e-19	Endothelial (Artery)	Rbm18
Arl4d.1	5.17293521696282e-24	-0.318937165866953	0.163	0.206	1.46150938684851e-19	Endothelial (Artery)	Arl4d
Reep3.1	6.20709671707337e-24	-0.290945129723413	0.414	0.441	1.75369103547474e-19	Endothelial (Artery)	Reep3
Marcks.1	1.26148986963058e-23	-0.263497950046742	0.606	0.618	3.56408732866726e-19	Endothelial (Artery)	Marcks
Lamc1.1	7.82908141455191e-23	-0.286509056432807	0.194	0.235	2.21195037205335e-18	Endothelial (Artery)	Lamc1
Hes1.1	1.01680887821999e-22	-0.30554937206313	0.476	0.508	2.87279012363493e-18	Endothelial (Artery)	Hes1
Mospd1.1	1.05862479722987e-22	-0.281474297342332	0.15	0.192	2.99093263961356e-18	Endothelial (Artery)	Mospd1
Sbds	1.08282134073569e-22	-0.31718585478471	0.334	0.367	3.05929513398055e-18	Endothelial (Artery)	Sbds
Zfp36l2	1.67293427592486e-22	-0.323749597229947	0.409	0.432	4.72654120977052e-18	Endothelial (Artery)	Zfp36l2
Endou.1	2.67805620115184e-22	-0.289652361097273	0.113	0.152	7.56631218511429e-18	Endothelial (Artery)	Endou
Meox2.1	2.72135372994817e-22	-0.274529548770905	0.461	0.478	7.68864069322257e-18	Endothelial (Artery)	Meox2
Arhgef7	3.01951983902063e-22	-0.263322990123181	0.16	0.201	8.53104940118499e-18	Endothelial (Artery)	Arhgef7
Nbeal1.1	1.73643851334406e-20	-0.315008690722421	0.258	0.293	4.90595973175096e-16	Endothelial (Artery)	Nbeal1
Pitpnc1.1	2.0306330602064e-20	-0.306798406538031	0.384	0.412	5.73714758500115e-16	Endothelial (Artery)	Pitpnc1
Ivns1abp	8.87339734853703e-20	-0.25215522219178	0.127	0.164	2.50700095288217e-15	Endothelial (Artery)	Ivns1abp
Qk.1	3.13750081795434e-19	-0.262898777865663	0.459	0.475	8.86438106096641e-15	Endothelial (Artery)	Qk
Plxnd1.1	3.4437852937495e-19	-0.339585300002185	0.342	0.363	9.72972659043045e-15	Endothelial (Artery)	Plxnd1
Slc1a5	4.1514117111545e-19	-0.252057295109061	0.12	0.157	1.17289835075248e-14	Endothelial (Artery)	Slc1a5
Mustn1	4.50080591822311e-19	-0.341960879982195	0.26	0.294	1.27161269607558e-14	Endothelial (Artery)	Mustn1
Mprip.1	7.29581275777896e-19	-0.280107450683604	0.39	0.408	2.06128597845529e-14	Endothelial (Artery)	Mprip
Lamp2	7.77553842284401e-18	-0.272936306819588	0.421	0.439	2.19682287060612e-13	Endothelial (Artery)	Lamp2
BC028528.1	8.50495667968817e-18	-0.277095079872975	0.284	0.318	2.4029054107123e-13	Endothelial (Artery)	BC028528
Palmd.1	1.48258198890896e-17	-0.254099345578608	0.472	0.478	4.18873889326449e-13	Endothelial (Artery)	Palmd
Ncoa3.1	2.2212597706125e-17	-0.308393991638353	0.195	0.227	6.27572522991151e-13	Endothelial (Artery)	Ncoa3
Cnot6l.1	1.47181365338103e-16	-0.290027699298305	0.23	0.26	4.15831511489742e-12	Endothelial (Artery)	Cnot6l
Tmem204.1	1.78904591263855e-16	-0.282038646978221	0.305	0.332	5.0545914169777e-12	Endothelial (Artery)	Tmem204
Serpinb9	1.82372778534637e-16	-0.266729987605607	0.123	0.154	5.15257811193910e-12	Endothelial (Artery)	Serpinb9
Pdzd2.1	4.27949955801652e-16	-0.28744920767939	0.178	0.209	1.20908701012641e-11	Endothelial (Artery)	Pdzd2
Tmem123.1	1.4735124926489e-15	-0.270568573128635	0.371	0.39	4.16311484548093e-11	Endothelial (Artery)	Tmem123
Ppapdc2.1	3.19198740951382e-15	-0.273697072585393	0.122	0.152	9.01832202809939e-11	Endothelial (Artery)	Ppapdc2
Wasl.1	3.33841362193107e-15	-0.274481353598062	0.26	0.287	9.43202000604186e-11	Endothelial (Artery)	Wasl
Npr1	3.42524509010481e-15	-0.278743088336771	0.293	0.318	9.67734495307312e-11	Endothelial (Artery)	Npr1
Cmtm8.1	3.52194332732198e-15	-0.271047536219443	0.305	0.329	9.9505464826828e-11	Endothelial (Artery)	Cmtm8
Hspa2.1	8.43115887019698e-15	-0.33161711841631	0.238	0.266	2.38205531559675e-10	Endothelial (Artery)	Hspa2
2610305D13Rik.1	3.72711053138968e-14	-0.264596315010754	0.23	0.257	1.05302053843353e-09	Endothelial (Artery)	2610305D13Rik
Gstt2.1	4.22267933312673e-14	-0.273504531953348	0.176	0.204	1.1930335919883e-09	Endothelial (Artery)	Gstt2
Jak1	1.88564521163432e-13	-0.25657313123214	0.388	0.398	5.32751341643044e-09	Endothelial (Artery)	Jak1
Mylip.1	2.87392095663364e-13	-0.286691146900353	0.29	0.311	8.11968887877703e-09	Endothelial (Artery)	Mylip
Myo6.1	4.76238662407532e-13	-0.258431989389441	0.168	0.196	1.3455170929e-08	Endothelial (Artery)	Myo6
Mef2a.1	4.906080788094e-13	-0.254734232432606	0.356	0.371	1.3861150050602e-08	Endothelial (Artery)	Mef2a
Hipk1	6.47647084977463e-13	-0.261899665458689	0.282	0.304	1.82979730918683e-08	Endothelial (Artery)	Hipk1
Mtdh.1	6.87047180021715e-13	-0.261183673354616	0.401	0.41	1.94111439771535e-08	Endothelial (Artery)	Mtdh
Plaur	1.82653615238987e-12	-0.512203543371216	0.214	0.244	5.16051259134709e-08	Endothelial (Artery)	Plaur
Lipe.1	4.97564899558384e-12	-0.280163664687805	0.298	0.318	1.4057701107223e-07	Endothelial (Artery)	Lipe
Fam89a.1	6.59235568608935e-12	-0.264928307327842	0.175	0.2	1.86253825199082e-07	Endothelial (Artery)	Fam89a
Pnrc1	2.00073955627944e-11	-0.356218056323443	0.584	0.566	5.65268946835629e-07	Endothelial (Artery)	Pnrc1
Bgn.1	2.36697641118918e-11	0.360774772026343	0.13	0.105	6.68741845453279e-07	Endothelial (Artery)	Bgn
Lgals3.1	2.90957311920671e-11	-0.299836332627848	0.138	0.164	8.22041693369472e-07	Endothelial (Artery)	Lgals3
Bambi	3.88895111386287e-11	-0.258821733287209	0.225	0.251	1.09874535819968e-06	Endothelial (Artery)	Bambi
1500012F01Rik	4.72214897567583e-11	-0.281810060906378	0.285	0.303	1.33414875009769e-06	Endothelial (Artery)	1500012F01Rik
Fcho2.1	4.82939541531736e-10	-0.289746542825016	0.236	0.253	1.36444908668961e-05	Endothelial (Artery)	Fcho2
Thrsp.1	7.029474277418e-10	-0.251605181529627	0.319	0.335	1.98603736759891e-05	Endothelial (Artery)	Thrsp
Cyp2d22.1	3.89739453005103e-08	-0.252156450493121	0.223	0.238	0.00110113087657532	Endothelial (Artery)	Cyp2d22
Tmem173	5.32581323900509e-08	-0.290445962815191	0.229	0.248	0.00150470201441611	Endothelial (Artery)	Tmem173
Marcksl1.1	1.58074891538546e-07	-0.292777984858143	0.104	0.122	0.00446608991063854	Endothelial (Artery)	Marcksl1
Acta1.1	2.40763314255903e-05	-0.423823090995659	0.156	0.171	0.680228591767202	Endothelial (Artery)	Acta1
Mylpf.1	2.76854690593824e-05	-0.319429180501511	0.153	0.168	0.782197557334732	Endothelial (Artery)	Mylpf
Ckm.1	0.00073807387448159	-0.261766903125963	0.101	0.112	1	Endothelial (Artery)	Ckm
Tnnt3.1	0.00312288768383564	-0.253841723795558	0.1	0.109	1	Endothelial (Artery)	Tnnt3
Tnnc2.1	0.00447969637268091	-0.309564685166042	0.115	0.124	1	Endothelial (Artery)	Tnnc2
Iigp1	0.00741638553868976	-0.325259576528445	0.555	0.527	1	Endothelial (Artery)	Iigp1
Ccl21a	0	5.91774351450573	0.143	0.009	0	Endothelial (Vein)	Ccl21a
Selp.1	0	4.96658722511475	0.624	0.01	0	Endothelial (Vein)	Selp
Csf3.1	0	4.11493393607436	0.324	0.012	0	Endothelial (Vein)	Csf3
Lrg1.2	0	3.74405308833331	0.873	0.067	0	Endothelial (Vein)	Lrg1
Plvap.2	0	3.73723646581309	0.875	0.097	0	Endothelial (Vein)	Plvap
Darc.1	0	3.53519368856061	0.466	0.004	0	Endothelial (Vein)	Darc
Il6.1	0	2.81144762373192	0.471	0.096	0	Endothelial (Vein)	Il6
Fgl2.1	0	2.782877708925	0.394	0.017	0	Endothelial (Vein)	Fgl2
Emp1.2	0	2.51775999619164	0.758	0.308	0	Endothelial (Vein)	Emp1
Vwf.1	0	2.50913683819042	0.739	0.196	0	Endothelial (Vein)	Vwf
Vcam1.1	0	2.44051786512271	0.505	0.047	0	Endothelial (Vein)	Vcam1
Bgn.2	0	2.32695442142555	0.668	0.069	0	Endothelial (Vein)	Bgn
Tagln.1	0	2.27770009305222	0.419	0.041	0	Endothelial (Vein)	Tagln
Mmrn1	0	2.25328226556642	0.152	0.002	0	Endothelial (Vein)	Mmrn1
Procr.1	0	2.18513466068148	0.509	0.111	0	Endothelial (Vein)	Procr
Il6st.1	0	2.16650550879461	0.829	0.244	0	Endothelial (Vein)	Il6st
Ehd4.1	0	2.15396414034566	0.792	0.222	0	Endothelial (Vein)	Ehd4
Lyve1	0	2.12507474568913	0.133	0.002	0	Endothelial (Vein)	Lyve1
Rcan1.2	0	2.10956542907185	0.59	0.159	0	Endothelial (Vein)	Rcan1
Mt2.2	0	2.08441846474224	0.465	0.191	0	Endothelial (Vein)	Mt2
Lcn2	0	1.97886963375332	0.262	0.006	0	Endothelial (Vein)	Lcn2
Prss23.1	0	1.94941858481641	0.572	0.037	0	Endothelial (Vein)	Prss23
Cpe.1	0	1.91507308921	0.359	0.03	0	Endothelial (Vein)	Cpe
Timp2.1	0	1.88705318133638	0.647	0.072	0	Endothelial (Vein)	Timp2
Tmem252.1	0	1.84173882110641	0.591	0.147	0	Endothelial (Vein)	Tmem252
Cytl1.2	0	1.82432926233331	0.197	0.025	0	Endothelial (Vein)	Cytl1
Lbp.1	0	1.72980728448286	0.442	0.009	0	Endothelial (Vein)	Lbp
Cebpb.1	0	1.67841174129047	0.523	0.205	0	Endothelial (Vein)	Cebpb
Spint2.2	0	1.65769670810701	0.649	0.105	0	Endothelial (Vein)	Spint2
Adamts4.1	0	1.60103930802062	0.509	0.161	0	Endothelial (Vein)	Adamts4
Hs3st1.2	0	1.56722390677244	0.475	0.056	0	Endothelial (Vein)	Hs3st1
Sele	0	1.54154738933828	0.284	0.002	0	Endothelial (Vein)	Sele
Clu.2	0	1.48248900806438	0.512	0.097	0	Endothelial (Vein)	Clu
Fxyd6.2	0	1.476722863535	0.39	0.082	0	Endothelial (Vein)	Fxyd6
Cp.1	0	1.40304729251371	0.333	0.02	0	Endothelial (Vein)	Cp
Rasa4.2	0	1.39502811063053	0.448	0.07	0	Endothelial (Vein)	Rasa4
Upp1.1	0	1.32826619806031	0.42	0.094	0	Endothelial (Vein)	Upp1
Cd63.1	0	1.30890050053924	0.399	0.14	0	Endothelial (Vein)	Cd63
Rpl10.1	0	1.2995139567119	0.731	0.473	0	Endothelial (Vein)	Rpl10
Hif1a.1	0	1.29110551468751	0.608	0.19	0	Endothelial (Vein)	Hif1a
Rbp1.1	0	1.28514833756115	0.328	0.02	0	Endothelial (Vein)	Rbp1
Ch25h.1	0	1.2780791801896	0.319	0.056	0	Endothelial (Vein)	Ch25h
2200002D01Rik.1	0	1.27033056495042	0.538	0.138	0	Endothelial (Vein)	2200002D01Rik
Ptgs1.2	0	1.26383502526829	0.485	0.077	0	Endothelial (Vein)	Ptgs1
Fth1.2	0	1.23576013748533	0.994	0.956	0	Endothelial (Vein)	Fth1
Tmem176b.2	0	1.23162470526224	0.645	0.271	0	Endothelial (Vein)	Tmem176b
Actn1.2	0	1.20195350518164	0.665	0.222	0	Endothelial (Vein)	Actn1
Olr1	0	1.20012023795165	0.11	0.001	0	Endothelial (Vein)	Olr1
Scn1b.1	0	1.19893747730771	0.471	0.066	0	Endothelial (Vein)	Scn1b
Nr2f2.1	0	1.19254975054487	0.425	0.056	0	Endothelial (Vein)	Nr2f2
Igfbp4.2	0	1.18769780284297	0.482	0.113	0	Endothelial (Vein)	Igfbp4
Cd24a.2	0	1.18202989541265	0.263	0.068	0	Endothelial (Vein)	Cd24a
Odc1.1	0	1.17292363296207	0.546	0.184	0	Endothelial (Vein)	Odc1
Tmsb10.1	0	1.16965023248122	0.963	0.715	0	Endothelial (Vein)	Tmsb10
Pdia5.1	0	1.16082101835723	0.413	0.047	0	Endothelial (Vein)	Pdia5
Cd9.2	0	1.14490284321549	0.932	0.694	0	Endothelial (Vein)	Cd9
Myc.1	0	1.138614462251	0.392	0.074	0	Endothelial (Vein)	Myc
Rpl12.1	0	1.11737581046719	0.633	0.311	0	Endothelial (Vein)	Rpl12
Tmem176a.1	0	1.11177808755881	0.516	0.165	0	Endothelial (Vein)	Tmem176a
Lgmn.1	0	1.09119980258812	0.488	0.134	0	Endothelial (Vein)	Lgmn
Nupr1	0	1.08678693275373	0.174	0.02	0	Endothelial (Vein)	Nupr1
Ctsh.1	0	1.08295581858851	0.304	0.03	0	Endothelial (Vein)	Ctsh
Tmem2.1	0	1.07512842272839	0.428	0.128	0	Endothelial (Vein)	Tmem2
Reln	0	1.06873730190274	0.116	0.002	0	Endothelial (Vein)	Reln
Csrp2.1	0	1.06480981048592	0.579	0.198	0	Endothelial (Vein)	Csrp2
Icam1.1	0	1.06038890853444	0.736	0.304	0	Endothelial (Vein)	Icam1
Rps28.1	0	1.05627114612884	0.946	0.745	0	Endothelial (Vein)	Rps28
Csf2rb2.1	0	1.05080259680763	0.323	0.035	0	Endothelial (Vein)	Csf2rb2
Calcrl.1	0	1.02821658133635	0.541	0.168	0	Endothelial (Vein)	Calcrl
Ctnnal1.1	0	1.02670484257416	0.353	0.018	0	Endothelial (Vein)	Ctnnal1
Pgm5.1	0	1.02477253170325	0.404	0.043	0	Endothelial (Vein)	Pgm5
Rpl35.1	0	1.01299566095841	0.926	0.725	0	Endothelial (Vein)	Rpl35
Lgals3.2	0	1.01252040744788	0.435	0.14	0	Endothelial (Vein)	Lgals3
Thbs1.1	0	1.01237056293956	0.302	0.057	0	Endothelial (Vein)	Thbs1
Mustn1.1	0	0.999340795726241	0.58	0.268	0	Endothelial (Vein)	Mustn1
Anxa1.1	0	0.995446761445667	0.316	0.073	0	Endothelial (Vein)	Anxa1
Mgst1.2	0	0.983218876693375	0.348	0.051	0	Endothelial (Vein)	Mgst1
Bcr.1	0	0.978572581890334	0.426	0.111	0	Endothelial (Vein)	Bcr
Rplp0.1	0	0.977609422173873	0.981	0.869	0	Endothelial (Vein)	Rplp0
Slco2a1.1	0	0.975090795475324	0.296	0.008	0	Endothelial (Vein)	Slco2a1
Il1r1.1	0	0.96880175294607	0.342	0.064	0	Endothelial (Vein)	Il1r1
Tifa.1	0	0.966096227409146	0.383	0.102	0	Endothelial (Vein)	Tifa
Rgs16.1	0	0.958954755769533	0.393	0.119	0	Endothelial (Vein)	Rgs16
Emp3.2	0	0.954879405150945	0.447	0.112	0	Endothelial (Vein)	Emp3
Rhoj.1	0	0.954863418516432	0.647	0.315	0	Endothelial (Vein)	Rhoj
Rps3.1	0	0.950840438673273	0.982	0.891	0	Endothelial (Vein)	Rps3
Csf2rb.1	0	0.95027613078231	0.335	0.062	0	Endothelial (Vein)	Csf2rb
Thy1	0	0.94039369152492	0.131	0.011	0	Endothelial (Vein)	Thy1
Rpl6.1	0	0.938794534470179	0.894	0.676	0	Endothelial (Vein)	Rpl6
Sntb2.1	0	0.935466749334397	0.518	0.186	0	Endothelial (Vein)	Sntb2
Gabarapl1.1	0	0.914067796482778	0.508	0.215	0	Endothelial (Vein)	Gabarapl1
Ndrg1.1	0	0.913723444401617	0.738	0.407	0	Endothelial (Vein)	Ndrg1
Casp4.2	0	0.911280830031967	0.511	0.16	0	Endothelial (Vein)	Casp4
Cxcl16.1	0	0.902916828593598	0.368	0.089	0	Endothelial (Vein)	Cxcl16
Rnf19b.1	0	0.884581769365711	0.355	0.105	0	Endothelial (Vein)	Rnf19b
Gpm6a	0	0.880563591284239	0.198	0.002	0	Endothelial (Vein)	Gpm6a
Sncg.2	0	0.875195498703208	0.488	0.187	0	Endothelial (Vein)	Sncg
Insr.1	0	0.868081595234806	0.324	0.067	0	Endothelial (Vein)	Insr
Rpl39.1	0	0.86690345720728	0.973	0.869	0	Endothelial (Vein)	Rpl39
Ralgds.1	0	0.864739882424841	0.388	0.128	0	Endothelial (Vein)	Ralgds
Atp1b3.2	0	0.856697581708918	0.649	0.324	0	Endothelial (Vein)	Atp1b3
Foxc1.1	0	0.852569721255534	0.352	0.08	0	Endothelial (Vein)	Foxc1
Pard6g	0	0.850260930828852	0.116	0.004	0	Endothelial (Vein)	Pard6g
Prelp	0	0.848048313967653	0.257	0.021	0	Endothelial (Vein)	Prelp
Slfn2.2	0	0.843987873603713	0.42	0.121	0	Endothelial (Vein)	Slfn2
Fam174b	0	0.842150660952753	0.243	0.009	0	Endothelial (Vein)	Fam174b
Bace2	0	0.83177525123438	0.355	0.066	0	Endothelial (Vein)	Bace2
Tgm2.1	0	0.825626717281521	0.855	0.552	0	Endothelial (Vein)	Tgm2
Oaf	0	0.822862394174998	0.23	0.026	0	Endothelial (Vein)	Oaf
Rpl36a.1	0	0.821641670869757	0.956	0.776	0	Endothelial (Vein)	Rpl36a
Trib1.1	0	0.818471950349725	0.451	0.171	0	Endothelial (Vein)	Trib1
Cadm3	0	0.817421422661424	0.22	0.003	0	Endothelial (Vein)	Cadm3
Cysltr1	0	0.813588287956613	0.24	0.012	0	Endothelial (Vein)	Cysltr1
Gem.1	0	0.80964366370534	0.433	0.138	0	Endothelial (Vein)	Gem
Pdpn	0	0.79393339644623	0.128	0.01	0	Endothelial (Vein)	Pdpn
Zfp703.1	0	0.784310640361103	0.266	0.057	0	Endothelial (Vein)	Zfp703
Thsd7a.1	0	0.781292699589093	0.28	0.027	0	Endothelial (Vein)	Thsd7a
Meox1.1	0	0.779368724715761	0.392	0.115	0	Endothelial (Vein)	Meox1
Acer3.1	0	0.778114648717454	0.304	0.044	0	Endothelial (Vein)	Acer3
Aebp1	0	0.777192019168651	0.256	0.029	0	Endothelial (Vein)	Aebp1
Amigo2	0	0.777064952886463	0.202	0.016	0	Endothelial (Vein)	Amigo2
Map3k8	0	0.773969540313507	0.354	0.105	0	Endothelial (Vein)	Map3k8
S100a10.1	0	0.768795882181064	0.938	0.748	0	Endothelial (Vein)	S100a10
Ninj1.2	0	0.765154508679212	0.447	0.158	0	Endothelial (Vein)	Ninj1
Ptpn14.1	0	0.764827154207511	0.349	0.09	0	Endothelial (Vein)	Ptpn14
Lrrc32.2	0	0.762577751583513	0.509	0.194	0	Endothelial (Vein)	Lrrc32
Ntn1.1	0	0.761651003701435	0.236	0.031	0	Endothelial (Vein)	Ntn1
Cd55.1	0	0.757966637277515	0.26	0.025	0	Endothelial (Vein)	Cd55
Rplp2.1	0	0.750348234033808	0.977	0.876	0	Endothelial (Vein)	Rplp2
Serping1.1	0	0.748592844122702	0.282	0.041	0	Endothelial (Vein)	Serping1
Rps18.1	0	0.7437504758746	0.982	0.896	0	Endothelial (Vein)	Rps18
Mgp.2	0	0.739244652723774	0.395	0.106	0	Endothelial (Vein)	Mgp
Bmp4	0	0.733543030597623	0.348	0.102	0	Endothelial (Vein)	Bmp4
Arrb1.1	0	0.732747374691113	0.297	0.046	0	Endothelial (Vein)	Arrb1
Col18a1.2	0	0.731291942766984	0.252	0.048	0	Endothelial (Vein)	Col18a1
Rplp1.1	0	0.730448041478653	0.986	0.924	0	Endothelial (Vein)	Rplp1
Rps2.1	0	0.725720366090683	0.963	0.822	0	Endothelial (Vein)	Rps2
Rpl23.1	0	0.72570668864195	0.986	0.918	0	Endothelial (Vein)	Rpl23
Nt5e	0	0.722605067077996	0.176	0.002	0	Endothelial (Vein)	Nt5e
Myof	0	0.720811484206166	0.239	0.013	0	Endothelial (Vein)	Myof
Man1a.1	0	0.718369749280231	0.377	0.129	0	Endothelial (Vein)	Man1a
Klk8.1	0	0.718360043656244	0.321	0.091	0	Endothelial (Vein)	Klk8
Tgfbi	0	0.717528236337724	0.166	0.018	0	Endothelial (Vein)	Tgfbi
Rps6.1	0	0.715983488464213	0.982	0.897	0	Endothelial (Vein)	Rps6
AU021092.1	0	0.714895826653687	0.305	0.055	0	Endothelial (Vein)	AU021092
Tspan5.1	0	0.714077256732242	0.277	0.036	0	Endothelial (Vein)	Tspan5
Chp2.1	0	0.713190052301059	0.242	0.018	0	Endothelial (Vein)	Chp2
Maf	0	0.711310307650455	0.112	0.009	0	Endothelial (Vein)	Maf
Ehd3	0	0.710078126406275	0.21	0.038	0	Endothelial (Vein)	Ehd3
St3gal4.1	0	0.702135299663339	0.336	0.082	0	Endothelial (Vein)	St3gal4
Rpl4.1	0	0.694597223141813	0.955	0.804	0	Endothelial (Vein)	Rpl4
Cpne2	0	0.688411215073135	0.332	0.089	0	Endothelial (Vein)	Cpne2
Fstl1.2	0	0.687374468884908	0.43	0.154	0	Endothelial (Vein)	Fstl1
Rps9.1	0	0.678972726427814	0.978	0.879	0	Endothelial (Vein)	Rps9
Rfk.1	0	0.678436909155005	0.358	0.101	0	Endothelial (Vein)	Rfk
Timp1	0	0.673254775880657	0.17	0.026	0	Endothelial (Vein)	Timp1
Rps16.1	0	0.667804030968711	0.992	0.937	0	Endothelial (Vein)	Rps16
Psen2.1	0	0.657382863580311	0.295	0.06	0	Endothelial (Vein)	Psen2
Il13ra1.1	0	0.657370219812332	0.284	0.051	0	Endothelial (Vein)	Il13ra1
Prox1	0	0.65540690896961	0.121	0.003	0	Endothelial (Vein)	Prox1
Itgb4.1	0	0.654450045661489	0.233	0.021	0	Endothelial (Vein)	Itgb4
Igf1	0	0.653984847111574	0.228	0.024	0	Endothelial (Vein)	Igf1
Tes.1	0	0.653487025915433	0.332	0.088	0	Endothelial (Vein)	Tes
Synpo.2	0	0.62801990377224	0.347	0.104	0	Endothelial (Vein)	Synpo
Gpr182	0	0.624497624323957	0.228	0.012	0	Endothelial (Vein)	Gpr182
Rps15a	0	0.617482133244271	0.977	0.896	0	Endothelial (Vein)	Rps15a
Rps8.1	0	0.615393586613778	0.992	0.937	0	Endothelial (Vein)	Rps8
Rpl14.1	0	0.611317545988095	0.973	0.868	0	Endothelial (Vein)	Rpl14
Itih5	0	0.611169445795157	0.185	0.021	0	Endothelial (Vein)	Itih5
Tmem158.1	0	0.609893036245949	0.202	0.039	0	Endothelial (Vein)	Tmem158
Ppp1r14a	0	0.608346212885657	0.203	0.018	0	Endothelial (Vein)	Ppp1r14a
Rps11	0	0.606767433824228	0.989	0.932	0	Endothelial (Vein)	Rps11
Rpl18a.1	0	0.602048840211686	0.993	0.959	0	Endothelial (Vein)	Rpl18a
Lepr	0	0.598513080787142	0.202	0.01	0	Endothelial (Vein)	Lepr
Rnase4	0	0.594854384587838	0.209	0.039	0	Endothelial (Vein)	Rnase4
Rpl37a	0	0.591070995630397	0.995	0.964	0	Endothelial (Vein)	Rpl37a
Lhfpl2	0	0.585379757246396	0.203	0.018	0	Endothelial (Vein)	Lhfpl2
Rps27a.1	0	0.581967858935035	0.985	0.93	0	Endothelial (Vein)	Rps27a
Rps23.1	0	0.581238653267722	0.994	0.963	0	Endothelial (Vein)	Rps23
Rpl13	0	0.580368065911181	0.995	0.965	0	Endothelial (Vein)	Rpl13
Rps14.1	0	0.578439328773089	0.994	0.97	0	Endothelial (Vein)	Rps14
Gm13889	0	0.573724700631282	0.172	0.023	0	Endothelial (Vein)	Gm13889
Rps5	0	0.571270824294397	0.983	0.923	0	Endothelial (Vein)	Rps5
Fkbp11	0	0.565703099311162	0.164	0.01	0	Endothelial (Vein)	Fkbp11
Rcn3	0	0.562530109781922	0.235	0.041	0	Endothelial (Vein)	Rcn3
Rps19.1	0	0.562369696109885	0.99	0.955	0	Endothelial (Vein)	Rps19
Mras	0	0.559682718130412	0.22	0.037	0	Endothelial (Vein)	Mras
Kank1	0	0.558233878166717	0.183	0.014	0	Endothelial (Vein)	Kank1
Ret	0	0.553724490845377	0.175	0.005	0	Endothelial (Vein)	Ret
Eef1a1	0	0.552408636330416	0.997	0.97	0	Endothelial (Vein)	Eef1a1
Abi3bp	0	0.550452843681518	0.131	0.009	0	Endothelial (Vein)	Abi3bp
Lhx6	0	0.550266087348921	0.212	0.029	0	Endothelial (Vein)	Lhx6
Tmem51	0	0.546434723671492	0.175	0.016	0	Endothelial (Vein)	Tmem51
Il33	0	0.546288658025082	0.104	0.006	0	Endothelial (Vein)	Il33
Shb.1	0	0.54421721977246	0.253	0.058	0	Endothelial (Vein)	Shb
Wipf3	0	0.535408665405965	0.138	0.003	0	Endothelial (Vein)	Wipf3
Dennd4a	0	0.535404094977186	0.191	0.035	0	Endothelial (Vein)	Dennd4a
Clca1	0	0.529412798205498	0.116	0.01	0	Endothelial (Vein)	Clca1
Arhgdib.1	0	0.527992658769521	0.245	0.055	0	Endothelial (Vein)	Arhgdib
Pglyrp1	0	0.519327234604973	0.178	0.02	0	Endothelial (Vein)	Pglyrp1
Mctp1	0	0.508196585964994	0.139	0.006	0	Endothelial (Vein)	Mctp1
Pcsk6	0	0.491069881935762	0.143	0.008	0	Endothelial (Vein)	Pcsk6
Hrh1	0	0.489542975830863	0.139	0.003	0	Endothelial (Vein)	Hrh1
Fbn1.2	0	0.48736448044914	0.245	0.053	0	Endothelial (Vein)	Fbn1
Nqo1	0	0.482430957198998	0.196	0.027	0	Endothelial (Vein)	Nqo1
Plxnb2	0	0.479546090558987	0.185	0.016	0	Endothelial (Vein)	Plxnb2
Comp	0	0.468497065014012	0.115	0.008	0	Endothelial (Vein)	Comp
Olfm1	0	0.464314854742759	0.141	0.011	0	Endothelial (Vein)	Olfm1
Tnfrsf11a	0	0.462910810514967	0.14	0.009	0	Endothelial (Vein)	Tnfrsf11a
Zfp521	0	0.455233265950348	0.191	0.03	0	Endothelial (Vein)	Zfp521
Myrip	0	0.445766530280977	0.155	0.011	0	Endothelial (Vein)	Myrip
Traf1	0	0.442158288226499	0.166	0.023	0	Endothelial (Vein)	Traf1
Cmah	0	0.439498954321473	0.116	0.004	0	Endothelial (Vein)	Cmah
Cfb	0	0.436817429685719	0.144	0.01	0	Endothelial (Vein)	Cfb
Anpep	0	0.43148808162745	0.151	0.007	0	Endothelial (Vein)	Anpep
Gpr126	0	0.431237744930808	0.125	0.001	0	Endothelial (Vein)	Gpr126
Plekha7	0	0.428789367646015	0.155	0.008	0	Endothelial (Vein)	Plekha7
Ccdc109b	0	0.408970428892295	0.177	0.023	0	Endothelial (Vein)	Ccdc109b
Cd302	0	0.397798382605576	0.2	0.038	0	Endothelial (Vein)	Cd302
Rab3il1	0	0.388775405862008	0.158	0.022	0	Endothelial (Vein)	Rab3il1
Gata6	0	0.383368837211901	0.134	0.018	0	Endothelial (Vein)	Gata6
Bst1	0	0.36065551051917	0.113	0.002	0	Endothelial (Vein)	Bst1
Gm26667	0	0.356177648996532	0.122	0.015	0	Endothelial (Vein)	Gm26667
Foxp4	0	0.355850968479682	0.114	0.009	0	Endothelial (Vein)	Foxp4
Enpp6	0	0.355436729977694	0.114	0.009	0	Endothelial (Vein)	Enpp6
Pcdh7	0	0.354202175575028	0.108	0.001	0	Endothelial (Vein)	Pcdh7
Nov	0	0.34792795494263	0.112	0.003	0	Endothelial (Vein)	Nov
Gramd4	0	0.30032544371901	0.141	0.021	0	Endothelial (Vein)	Gramd4
Leprel1	0	0.297064329759052	0.118	0.008	0	Endothelial (Vein)	Leprel1
Fam124a	0	0.284206618096116	0.105	0.01	0	Endothelial (Vein)	Fam124a
Sirpa	0	0.267720497845657	0.105	0.011	0	Endothelial (Vein)	Sirpa
Cd36.1	0	-0.879959099497003	0.777	0.932	0	Endothelial (Vein)	Cd36
Ybx1.1	0	-0.890613960356544	0.923	0.955	0	Endothelial (Vein)	Ybx1
Cd81	0	-1.14652944003069	0.827	0.928	0	Endothelial (Vein)	Cd81
Sparc.1	0	-1.14719525703911	0.705	0.898	0	Endothelial (Vein)	Sparc
Mgll	0	-1.14950141711087	0.591	0.78	0	Endothelial (Vein)	Mgll
Id3	0	-1.16413606737592	0.76	0.874	0	Endothelial (Vein)	Id3
Klf2	0	-1.30292519305957	0.748	0.903	0	Endothelial (Vein)	Klf2
Kdr.2	0	-1.3473774132913	0.532	0.718	0	Endothelial (Vein)	Kdr
Nrp1.2	0	-1.37114026384471	0.579	0.852	0	Endothelial (Vein)	Nrp1
Cav1.1	0	-1.37611496672879	0.84	0.957	0	Endothelial (Vein)	Cav1
Tspan13.2	0	-1.3883806718369	0.74	0.899	0	Endothelial (Vein)	Tspan13
Cav2.2	0	-1.42677844354335	0.637	0.837	0	Endothelial (Vein)	Cav2
AW112010.1	0	-1.43309152471328	0.456	0.723	0	Endothelial (Vein)	AW112010
Ly6c1.1	0	-1.43382670371133	0.72	0.964	0	Endothelial (Vein)	Ly6c1
Smco4.2	0	-1.47777835848253	0.295	0.58	0	Endothelial (Vein)	Smco4
Mllt4.1	0	-1.49749645952392	0.387	0.668	0	Endothelial (Vein)	Mllt4
Sparcl1.2	0	-1.50661773637204	0.619	0.894	0	Endothelial (Vein)	Sparcl1
Cd300lg.2	0	-1.51865714382875	0.43	0.726	0	Endothelial (Vein)	Cd300lg
1810011O10Rik.2	0	-1.57583919666645	0.302	0.612	0	Endothelial (Vein)	1810011O10Rik
Lims2.2	0	-1.58149957317231	0.384	0.7	0	Endothelial (Vein)	Lims2
Slc9a3r2.1	0	-1.61144808541334	0.506	0.801	0	Endothelial (Vein)	Slc9a3r2
Cldn5.1	0	-1.62015719607838	0.323	0.757	0	Endothelial (Vein)	Cldn5
Ptp4a3.1	0	-1.66357852305726	0.163	0.527	0	Endothelial (Vein)	Ptp4a3
Aqp7.1	0	-1.76650252589843	0.147	0.542	0	Endothelial (Vein)	Aqp7
Id1	0	-1.77221393883289	0.491	0.773	0	Endothelial (Vein)	Id1
Cdkn1c.1	0	-1.9198181993872	0.185	0.548	0	Endothelial (Vein)	Cdkn1c
Car4.2	0	-1.92695991846546	0.062	0.424	0	Endothelial (Vein)	Car4
Cxcl12.1	0	-1.92804893488302	0.473	0.823	0	Endothelial (Vein)	Cxcl12
Gpihbp1.2	0	-2.11797498506079	0.466	0.887	0	Endothelial (Vein)	Gpihbp1
Tcf15.1	0	-2.20357420343412	0.321	0.77	0	Endothelial (Vein)	Tcf15
Lpl.2	0	-2.41339138048315	0.188	0.681	0	Endothelial (Vein)	Lpl
Rgcc.2	0	-2.63963987937438	0.338	0.878	0	Endothelial (Vein)	Rgcc
Timp4.2	0	-2.75288661512813	0.132	0.642	0	Endothelial (Vein)	Timp4
Chst2	4.69873861265917e-306	0.274258962878252	0.104	0.012	1.3275346202346e-301	Endothelial (Vein)	Chst2
Rpl37.1	4.27061822746249e-304	0.598827823431499	0.988	0.922	1.20657776780498e-299	Endothelial (Vein)	Rpl37
Tmem173.1	1.48831172406354e-303	0.906335911456107	0.522	0.225	4.20492711399673e-299	Endothelial (Vein)	Tmem173
Jak2	2.64261506116542e-303	0.754442427665089	0.383	0.135	7.46618033231066e-299	Endothelial (Vein)	Jak2
Nbl1	6.21349292257689e-303	0.454799891505111	0.177	0.034	1.75549815541565e-298	Endothelial (Vein)	Nbl1
Cd14	2.80859976725104e-301	0.973725415250827	0.173	0.034	7.93513692241438e-297	Endothelial (Vein)	Cd14
Tfpi	2.735027422998e-300	0.340967227602222	0.162	0.029	7.72727297819624e-296	Endothelial (Vein)	Tfpi
Jup.1	1.47667718136282e-299	-1.30892878265366	0.241	0.544	4.17205604050437e-295	Endothelial (Vein)	Jup
Hsd3b7	7.11176445395669e-298	0.551862684688961	0.353	0.114	2.00928681117638e-293	Endothelial (Vein)	Hsd3b7
Fosl2.1	1.00472376815791e-294	0.812185751908261	0.57	0.26	2.83864606217653e-290	Endothelial (Vein)	Fosl2
Tubb6.1	2.99697085968915e-293	0.831549123063865	0.429	0.164	8.46734176987974e-289	Endothelial (Vein)	Tubb6
Gramd1a.1	3.6522710229912e-291	0.736185145607236	0.404	0.147	1.0318761321257e-286	Endothelial (Vein)	Gramd1a
Grina.1	9.69815239100543e-291	0.759164625239149	0.564	0.256	2.74001899503076e-286	Endothelial (Vein)	Grina
Rps13.1	2.97011289437928e-290	0.604545173547314	0.967	0.866	8.39145996048977e-286	Endothelial (Vein)	Rps13
Rps4x.1	1.16271768931566e-288	0.585414635379388	0.979	0.911	3.28502628762353e-284	Endothelial (Vein)	Rps4x
Rpl26	1.80720083610769e-288	0.538704918670125	0.986	0.925	5.10588452225505e-284	Endothelial (Vein)	Rpl26
Ndst1	2.07171829268232e-288	0.531879334786311	0.252	0.068	5.85322569231535e-284	Endothelial (Vein)	Ndst1
Cdh5.1	9.68038530860533e-287	-0.733752561684739	0.863	0.909	2.73499926124026e-282	Endothelial (Vein)	Cdh5
Sept4.1	3.09474642837842e-286	-1.43272996699994	0.232	0.517	8.74358708409754e-282	Endothelial (Vein)	Sept4
Grrp1.1	5.64230932803466e-286	0.808226851181451	0.703	0.387	1.59412165444963e-281	Endothelial (Vein)	Grrp1
Cd74	9.74371619334192e-286	1.60726063318078	0.185	0.04	2.75289213610489e-281	Endothelial (Vein)	Cd74
Foxp1.2	9.87675998447943e-286	0.75735099457824	0.61	0.297	2.79048099841497e-281	Endothelial (Vein)	Foxp1
Itga9	9.5849992108652e-285	0.394626929914738	0.16	0.03	2.70804982704575e-280	Endothelial (Vein)	Itga9
Pam.1	6.28401613516175e-284	0.781137633393242	0.454	0.18	1.77542307866725e-279	Endothelial (Vein)	Pam
Entpd1.2	6.43317760502632e-284	0.741496486448432	0.446	0.18	1.81756566874809e-279	Endothelial (Vein)	Entpd1
Dusp2.1	4.35966376777912e-283	0.921345226910573	0.32	0.103	1.23173580431063e-278	Endothelial (Vein)	Dusp2
Clic5.1	4.81729370357808e-282	-1.40699364961946	0.169	0.471	1.36102999007191e-277	Endothelial (Vein)	Clic5
Rps12.1	1.02936552409773e-281	1.18407834692678	0.661	0.389	2.90826641523331e-277	Endothelial (Vein)	Rps12
Car8.2	5.33164572689862e-281	-1.38296164118234	0.178	0.485	1.50634986722067e-276	Endothelial (Vein)	Car8
Lmo2.2	1.62971053511861e-278	0.657525585490161	0.479	0.197	4.60442117487062e-274	Endothelial (Vein)	Lmo2
Hmgn3.1	9.62813584467337e-278	0.501228733413955	0.297	0.09	2.72023722019557e-273	Endothelial (Vein)	Hmgn3
Rps7.1	3.2755258086973e-276	1.01945061055436	0.698	0.443	9.25434306731248e-272	Endothelial (Vein)	Rps7
Cxcl10.1	1.82516417545104e-273	1.39396660049603	0.333	0.116	5.15663634490184e-269	Endothelial (Vein)	Cxcl10
Ssbp2	2.15780997640518e-273	0.295053224767324	0.118	0.017	6.09646052633754e-269	Endothelial (Vein)	Ssbp2
Pde4b.1	2.77135193583923e-273	0.846138507452093	0.621	0.318	7.82990062432659e-269	Endothelial (Vein)	Pde4b
Nuak1.2	9.850578411567e-273	0.750409377010136	0.316	0.106	2.78308391862003e-268	Endothelial (Vein)	Nuak1
Lifr.1	8.47051970206428e-272	0.738035119726733	0.51	0.228	2.39317593142422e-267	Endothelial (Vein)	Lifr
Rpl23a.1	9.15065125198077e-272	1.04439720832339	0.676	0.423	2.58533349822213e-267	Endothelial (Vein)	Rpl23a
Rnd1	9.47181817177546e-271	0.892910069970833	0.664	0.358	2.67607278807172e-266	Endothelial (Vein)	Rnd1
Golm1	4.13687497501317e-270	0.31188448490996	0.132	0.022	1.16879128669047e-265	Endothelial (Vein)	Golm1
Sema3f.1	8.92710806636322e-268	0.555584324408237	0.333	0.114	2.5221758419896e-263	Endothelial (Vein)	Sema3f
Eps8	1.10860508821858e-267	0.280178668083731	0.128	0.021	3.13214195574395e-263	Endothelial (Vein)	Eps8
Zfp423	2.10377091933451e-267	0.308438276534565	0.148	0.027	5.94378397839579e-263	Endothelial (Vein)	Zfp423
Mxra8	6.45194554618988e-265	0.468473106109566	0.268	0.079	1.82286817516503e-260	Endothelial (Vein)	Mxra8
Slc27a3	7.93721628992454e-265	0.369896934649026	0.163	0.033	2.24250171839238e-260	Endothelial (Vein)	Slc27a3
Ifitm3	2.89221088601518e-262	0.463104880958539	0.998	0.974	8.17136341625868e-258	Endothelial (Vein)	Ifitm3
Itga5.1	1.74310645557306e-261	0.622502937310095	0.406	0.157	4.92479866893057e-257	Endothelial (Vein)	Itga5
Wls.1	4.30442861263786e-261	0.392742985332204	0.184	0.042	1.21613021592857e-256	Endothelial (Vein)	Wls
Itga2b	3.47894988730266e-259	0.296629505264391	0.132	0.023	9.8290771165962e-255	Endothelial (Vein)	Itga2b
Sorbs2.2	4.23610321936415e-259	0.504014519910191	0.265	0.079	1.19682624256695e-254	Endothelial (Vein)	Sorbs2
Tbc1d8	1.82411781509479e-258	0.351205923707627	0.152	0.03	5.15368006298731e-254	Endothelial (Vein)	Tbc1d8
Abca1.1	9.61173540542792e-258	0.651109026016713	0.383	0.146	2.71560360409555e-253	Endothelial (Vein)	Abca1
Ptpn1.1	6.65132398935157e-257	0.651023641445016	0.429	0.175	1.8791985667115e-252	Endothelial (Vein)	Ptpn1
Neurl3	6.16716700033207e-256	0.510930735186357	0.268	0.08	1.74240969260382e-251	Endothelial (Vein)	Neurl3
Rpl35a	5.16123419197435e-255	0.474545299275602	0.99	0.948	1.45820349625851e-250	Endothelial (Vein)	Rpl35a
Rps27.2	3.70154680629981e-254	1.07003298695546	0.666	0.433	1.04579801918389e-249	Endothelial (Vein)	Rps27
Nfkbia.2	1.0776772928283e-253	1.06348613322178	0.896	0.742	3.0447616554278e-249	Endothelial (Vein)	Nfkbia
Emp2.2	1.72200351098411e-253	0.613324559398052	0.338	0.119	4.86517651958341e-249	Endothelial (Vein)	Emp2
Socs2.2	2.41910756060189e-253	0.799604288174214	0.613	0.313	6.83470459096851e-249	Endothelial (Vein)	Socs2
Myo10.1	1.01969997049356e-250	-1.35586307411982	0.208	0.474	2.88095832663544e-246	Endothelial (Vein)	Myo10
Arl4a.1	7.54003572376228e-250	0.697065747568164	0.484	0.212	2.13028629303456e-245	Endothelial (Vein)	Arl4a
Rpl11.1	1.13514935189475e-249	0.883007365684479	0.689	0.421	3.20713746390825e-245	Endothelial (Vein)	Rpl11
Nfkbiz.1	2.42436104506933e-249	0.782201040401842	0.564	0.277	6.84954726063437e-245	Endothelial (Vein)	Nfkbiz
Rpl13a.1	5.71718898918926e-249	0.502366688744107	0.989	0.95	1.61527740511564e-244	Endothelial (Vein)	Rpl13a
Tiparp	6.24509238408049e-249	0.625113542725711	0.39	0.15	1.76442595127426e-244	Endothelial (Vein)	Tiparp
Txnrd1.1	1.22693567404903e-248	0.840267278131011	0.473	0.212	3.46646135989074e-244	Endothelial (Vein)	Txnrd1
Il17ra	1.99005885672541e-245	0.419580443264703	0.14	0.027	5.62251328790631e-241	Endothelial (Vein)	Il17ra
Uap1.2	6.50481840293732e-245	1.03299851980007	0.495	0.237	1.83780634338188e-240	Endothelial (Vein)	Uap1
Rpsa.1	9.2968128502686e-245	0.683214918708886	0.902	0.698	2.62662853458639e-240	Endothelial (Vein)	Rpsa
Rpl32	2.85027694349183e-244	0.512771347668616	0.986	0.933	8.05288744844745e-240	Endothelial (Vein)	Rpl32
Plec.2	1.30393349891103e-242	0.650640055354928	0.561	0.271	3.68400331447332e-238	Endothelial (Vein)	Plec
Rpl7a.1	1.70772838709486e-242	0.826009063593033	0.67	0.392	4.8248450120591e-238	Endothelial (Vein)	Rpl7a
Slc52a3	6.40357651330943e-242	0.297733032364372	0.138	0.026	1.80920247230531e-237	Endothelial (Vein)	Slc52a3
Fam167b	1.75838246885437e-241	0.48169273938987	0.193	0.048	4.96795798925425e-237	Endothelial (Vein)	Fam167b
Adamts9.1	3.01300140687935e-241	1.04902881894564	0.539	0.278	8.51263287485622e-237	Endothelial (Vein)	Adamts9
Btg2.1	2.44174717717662e-239	-1.36942422228826	0.578	0.723	6.89866829967711e-235	Endothelial (Vein)	Btg2
Gnl3	4.679644729816e-238	0.571677241330447	0.303	0.104	1.32214002551491e-233	Endothelial (Vein)	Gnl3
Cnn3.1	1.32403822905667e-237	0.713660567500299	0.786	0.495	3.7408052085538e-233	Endothelial (Vein)	Cnn3
Rps29.1	1.684718031909e-236	0.626069493538417	0.989	0.953	4.7598338555525e-232	Endothelial (Vein)	Rps29
Tgif1.2	2.05436059174924e-236	0.58335559234093	0.347	0.128	5.80418497986913e-232	Endothelial (Vein)	Tgif1
Anxa2.1	2.05873041136663e-235	0.700033769822552	0.873	0.629	5.81653103123415e-231	Endothelial (Vein)	Anxa2
RPL24	2.23312622894249e-235	0.603618917864885	0.932	0.753	6.3092515346312e-231	Endothelial (Vein)	RPL24
Atp8b1.2	2.37351097576683e-235	0.54143380417319	0.295	0.102	6.70588055983402e-231	Endothelial (Vein)	Atp8b1
Rps3a1	3.25213211854404e-233	0.513435939333545	0.968	0.872	9.18824887452248e-229	Endothelial (Vein)	Rps3a1
Gpx1.1	4.85389880716338e-233	0.715965893582531	0.788	0.521	1.37137202998787e-228	Endothelial (Vein)	Gpx1
Rpl17	2.33121005469661e-232	0.494643545552738	0.979	0.914	6.58636776753433e-228	Endothelial (Vein)	Rpl17
Slc2a1	8.78372126232033e-232	0.474071115886849	0.239	0.071	2.48166476824336e-227	Endothelial (Vein)	Slc2a1
Tgfbr3.1	9.16408244112473e-232	0.477215449792671	0.345	0.127	2.58912821209097e-227	Endothelial (Vein)	Tgfbr3
Rab27a	1.58740294521843e-231	0.321259569454813	0.169	0.039	4.48488954112563e-227	Endothelial (Vein)	Rab27a
Sulf1.2	1.30761436682965e-230	0.331818806721422	0.144	0.029	3.69440287060382e-226	Endothelial (Vein)	Sulf1
Rpl34	1.41865807382407e-230	0.479055814382586	0.981	0.913	4.00813465597515e-226	Endothelial (Vein)	Rpl34
Flt1	2.53024465609743e-230	-0.748972533417999	0.756	0.883	7.14870022687207e-226	Endothelial (Vein)	Flt1
Map2k3.1	1.54836842281999e-228	0.653188268037414	0.521	0.249	4.37460530499333e-224	Endothelial (Vein)	Map2k3
Gmfg	4.09319694630917e-227	0.469200620711526	0.142	0.029	1.15645093324073e-222	Endothelial (Vein)	Gmfg
Rpl31.1	1.2601559963098e-226	0.649094901657771	0.958	0.826	3.56031873637407e-222	Endothelial (Vein)	Rpl31
Rpl9.1	8.06512945397611e-225	0.806841307861338	0.838	0.612	2.27864102463187e-220	Endothelial (Vein)	Rpl9
Stc1.2	2.5547511713426e-223	0.882556356873321	0.177	0.045	7.21793848439426e-219	Endothelial (Vein)	Stc1
Gm10076.1	8.66496007465264e-221	0.837545372882122	0.474	0.223	2.44811116989161e-216	Endothelial (Vein)	Gm10076
Pdlim4.1	3.49107020940278e-220	0.536479452750595	0.472	0.21	9.86332066262568e-216	Endothelial (Vein)	Pdlim4
Plaur.1	5.58056367363507e-220	0.530546814368825	0.483	0.221	1.57667665471212e-215	Endothelial (Vein)	Plaur
Rps25.1	2.86801754973721e-219	0.492038504187834	0.975	0.892	8.10300998327253e-215	Endothelial (Vein)	Rps25
Cdr2l	8.35663184620051e-218	0.379183212736269	0.192	0.051	2.36099919550703e-213	Endothelial (Vein)	Cdr2l
Stab1	6.84026337239162e-217	0.687651641971561	0.425	0.187	1.93257961060181e-212	Endothelial (Vein)	Stab1
Rpl7.1	2.27242503204483e-216	0.49929344616761	0.968	0.888	6.42028244303627e-212	Endothelial (Vein)	Rpl7
Marcksl1.2	6.5498506053044e-216	1.01887959464617	0.292	0.107	1.85052929151665e-211	Endothelial (Vein)	Marcksl1
Ctnnbip1.2	4.2636381839575e-215	-1.06064517994837	0.346	0.568	1.20460569611351e-210	Endothelial (Vein)	Ctnnbip1
Nsg1	8.12108478058585e-215	0.668375182044136	0.16	0.038	2.29445008305892e-210	Endothelial (Vein)	Nsg1
Ssh1.1	4.39107361091151e-214	0.632161183022943	0.38	0.158	1.24061002729083e-209	Endothelial (Vein)	Ssh1
Tlr2	1.86498340240933e-213	0.351618938985622	0.122	0.023	5.26913760682708e-209	Endothelial (Vein)	Tlr2
Slc29a1	2.98195528562707e-213	0.427969594401592	0.339	0.129	8.42491826848217e-209	Endothelial (Vein)	Slc29a1
Ccdc85a.2	6.85751404102593e-213	-1.22486012077257	0.105	0.365	1.93745344201106e-208	Endothelial (Vein)	Ccdc85a
Gm12002.2	1.60512081782303e-212	-1.24865276191057	0.026	0.28	4.5349478465954e-208	Endothelial (Vein)	Gm12002
Ptrf.1	1.82119913931225e-212	-0.660158114803143	0.853	0.878	5.14543392829891e-208	Endothelial (Vein)	Ptrf
Rps17	3.86881613410866e-211	0.536149098904024	0.97	0.881	1.09305662236972e-206	Endothelial (Vein)	Rps17
Rpl41	3.45330977678337e-209	0.440956496278098	0.996	0.98	9.75663611234605e-205	Endothelial (Vein)	Rpl41
Sgk1.2	1.03747727063326e-208	-1.20213208251429	0.599	0.734	2.93118453272014e-204	Endothelial (Vein)	Sgk1
Sdc1.2	1.14814939296298e-208	0.34187263889212	0.13	0.026	3.24386647993831e-204	Endothelial (Vein)	Sdc1
Stom.2	3.14630117542581e-208	0.652155648075601	0.349	0.14	8.88924471093053e-204	Endothelial (Vein)	Stom
Trpv4.2	3.90872699572011e-208	0.340406188181493	0.155	0.036	1.1043326381008e-203	Endothelial (Vein)	Trpv4
Avpi1.2	4.23750154705545e-208	0.540985663808431	0.328	0.126	1.19722131208958e-203	Endothelial (Vein)	Avpi1
Gm11808	5.39698735381654e-208	0.641061942081812	0.612	0.322	1.52481083707379e-203	Endothelial (Vein)	Gm11808
Zfp46	2.42077536527952e-207	0.868456224549271	0.295	0.111	6.83941663952423e-203	Endothelial (Vein)	Zfp46
Gpr97	3.01416721675315e-207	0.466602544151245	0.132	0.028	8.51592663749268e-203	Endothelial (Vein)	Gpr97
Slco2b1.1	9.04306733508075e-207	0.469356401694213	0.268	0.091	2.55493781418036e-202	Endothelial (Vein)	Slco2b1
Gm12840	1.05805352801131e-206	1.53534310894317	0.192	0.054	2.98931863269035e-202	Endothelial (Vein)	Gm12840
Rpl15.1	8.41952837010696e-206	0.687768959080845	0.803	0.556	2.37876935040632e-201	Endothelial (Vein)	Rpl15
Rps26	2.8683320988491e-204	0.61935801099448	0.904	0.694	8.10389867887838e-200	Endothelial (Vein)	Rps26
Rps20.1	2.12862378113983e-203	0.56842941492588	0.98	0.911	6.01400076885437e-199	Endothelial (Vein)	Rps20
Fabp4.1	2.47096108912425e-203	-0.508822195443801	0.885	0.995	6.98120636510275e-199	Endothelial (Vein)	Fabp4
Metrnl	1.763877463643e-202	0.347189352110679	0.16	0.039	4.98348299803057e-198	Endothelial (Vein)	Metrnl
Rpl38	2.38427681658412e-202	0.528614867524503	0.953	0.851	6.73629728989512e-198	Endothelial (Vein)	Rpl38
Mt1.2	4.00877089351862e-202	1.51572393101231	0.463	0.234	1.13259804054582e-197	Endothelial (Vein)	Mt1
Egfl7.1	4.52409654118941e-202	-0.645300354159773	0.803	0.884	1.27819299578224e-197	Endothelial (Vein)	Egfl7
Rpl21.1	9.6089105885119e-202	0.516114679239858	0.978	0.891	2.71480550857227e-197	Endothelial (Vein)	Rpl21
Slc35e4.1	1.53868765412741e-201	0.416533454584202	0.229	0.071	4.34725422920616e-197	Endothelial (Vein)	Slc35e4
Rpl29.1	1.96728888340197e-201	0.583824827176786	0.928	0.762	5.55818128227558e-197	Endothelial (Vein)	Rpl29
Eef1b2.1	4.58261153883286e-201	0.671717411037843	0.802	0.568	1.29472523806645e-196	Endothelial (Vein)	Eef1b2
Tfpi2	7.4451110507166e-201	0.509030678112298	0.12	0.024	2.10346722515896e-196	Endothelial (Vein)	Tfpi2
Col15a1.1	3.89820708521519e-197	0.669686188523813	0.383	0.164	1.10136044778585e-192	Endothelial (Vein)	Col15a1
Cd59a.2	9.17038244856771e-197	0.550865299848058	0.397	0.172	2.59090815319384e-192	Endothelial (Vein)	Cd59a
Sepp1.1	1.89375866184089e-196	0.839961134236387	0.85	0.637	5.35043634729905e-192	Endothelial (Vein)	Sepp1
Clic4.2	3.48167097691794e-196	1.06140272021204	0.821	0.623	9.83676501108627e-192	Endothelial (Vein)	Clic4
Marveld1.2	5.18387057892439e-195	0.396023530467628	0.21	0.064	1.46459895466351e-190	Endothelial (Vein)	Marveld1
Gstm1.1	1.09288981660969e-194	-1.20071788738642	0.375	0.568	3.08774159886735e-190	Endothelial (Vein)	Gstm1
Hmga1	1.09484975498942e-194	0.309168999946033	0.119	0.024	3.09327901277162e-190	Endothelial (Vein)	Hmga1
Rab8b.1	1.32544411085051e-194	0.453903126101502	0.266	0.094	3.74477724638594e-190	Endothelial (Vein)	Rab8b
Rpl36	1.6591457986852e-194	0.460460332034364	0.97	0.887	4.68758462502529e-190	Endothelial (Vein)	Rpl36
Rpl27.1	2.63010292624356e-193	0.687368062799233	0.642	0.373	7.43082979751594e-189	Endothelial (Vein)	Rpl27
Lrrfip1.1	1.53375700841857e-191	0.586540187473471	0.544	0.28	4.333323675885e-187	Endothelial (Vein)	Lrrfip1
Sod2.1	1.6580741632091e-191	0.746938939133452	0.49	0.25	4.68455693331468e-187	Endothelial (Vein)	Sod2
Rps15	6.64843597905933e-191	0.475083364644542	0.986	0.923	1.87838261716363e-186	Endothelial (Vein)	Rps15
Fau.1	2.27873583832283e-190	0.779502861983952	0.703	0.469	6.4381123640135e-186	Endothelial (Vein)	Fau
Ifitm2	3.71861676653199e-190	0.576154554516112	0.979	0.926	1.05062079504828e-185	Endothelial (Vein)	Ifitm2
Uba52.1	9.24203409431118e-190	0.662301659739827	0.614	0.339	2.61115189266574e-185	Endothelial (Vein)	Uba52
Slc3a2.2	1.54553963519825e-188	0.566564686120253	0.716	0.432	4.36661313132563e-184	Endothelial (Vein)	Slc3a2
Cda	5.80151472410354e-187	0.322480738771859	0.161	0.042	1.63910195500097e-182	Endothelial (Vein)	Cda
Pip4k2a	9.35748882577716e-187	0.408648903657559	0.185	0.053	2.64377131794682e-182	Endothelial (Vein)	Pip4k2a
Tspan3	1.66435994445284e-186	0.371187395458929	0.21	0.065	4.7023161510626e-182	Endothelial (Vein)	Tspan3
Creb3l2	4.29543432852622e-186	0.402571026254444	0.276	0.101	1.21358906083851e-181	Endothelial (Vein)	Creb3l2
Nrip1	2.31348030366635e-185	0.496689423764007	0.316	0.126	6.53627590194854e-181	Endothelial (Vein)	Nrip1
Rpl5.1	1.89360221204535e-184	0.561436834070048	0.898	0.707	5.34999432969173e-180	Endothelial (Vein)	Rpl5
C1qtnf9.2	2.15309848655755e-184	-0.816897206005404	0.583	0.743	6.08314915407103e-180	Endothelial (Vein)	C1qtnf9
B4galt5	4.55150353464634e-184	0.316504220462621	0.149	0.037	1.28593629364363e-179	Endothelial (Vein)	B4galt5
Iqgap1.2	4.57225895230841e-184	0.603782920859108	0.578	0.318	1.2918003217957e-179	Endothelial (Vein)	Iqgap1
Slc28a2.2	6.26376702279574e-184	-1.16716105329279	0.125	0.365	1.76970209695048e-179	Endothelial (Vein)	Slc28a2
Rpl27a.1	2.02007363115967e-183	0.663156254183392	0.724	0.469	5.70731403011541e-179	Endothelial (Vein)	Rpl27a
Rab20	2.17474327520056e-183	0.410641163768419	0.279	0.102	6.14430217542415e-179	Endothelial (Vein)	Rab20
Ppia.1	3.55298992163047e-183	0.802802173074972	0.658	0.419	1.00382624255826e-178	Endothelial (Vein)	Ppia
Sox17.1	5.05910595956356e-183	-1.34658352992586	0.343	0.548	1.42934920675549e-178	Endothelial (Vein)	Sox17
Ablim3.1	7.45846817370525e-183	-1.06007901490492	0.187	0.42	2.10724101311694e-178	Endothelial (Vein)	Ablim3
Slc26a10.1	1.86148273983103e-182	-1.21891317529392	0.023	0.25	5.25924718484461e-178	Endothelial (Vein)	Slc26a10
Col4a1.2	2.96455359039733e-182	-0.944198312315527	0.547	0.701	8.37575325894957e-178	Endothelial (Vein)	Col4a1
Col4a2.2	1.27120630877391e-181	-0.9090218298677	0.479	0.655	3.59153918417894e-177	Endothelial (Vein)	Col4a2
Hdc	1.40801848272821e-181	0.456002790069376	0.106	0.021	3.97807461925201e-177	Endothelial (Vein)	Hdc
Esam.1	4.32911393540858e-181	-0.621855336170392	0.759	0.882	1.22310456017098e-176	Endothelial (Vein)	Esam
Bach1	4.84708282405864e-181	0.427476333037866	0.264	0.096	1.36944631028129e-176	Endothelial (Vein)	Bach1
Rhob	6.42881706466976e-181	-1.17048420301783	0.45	0.624	1.81633368528115e-176	Endothelial (Vein)	Rhob
Dusp1	1.2004616918686e-180	-1.04588539695116	0.654	0.769	3.39166441803636e-176	Endothelial (Vein)	Dusp1
Nrp2.2	1.00417910917141e-179	0.522002469262426	0.537	0.277	2.83710723714197e-175	Endothelial (Vein)	Nrp2
Tspan7.1	3.1371550457398e-179	-0.732555092302235	0.689	0.8	8.86340415072867e-175	Endothelial (Vein)	Tspan7
Tcn2	6.10892766404487e-179	0.511559126882678	0.506	0.254	1.7259553329226e-174	Endothelial (Vein)	Tcn2
Cdc42ep3.1	3.00179911694181e-178	-1.22188343546201	0.306	0.512	8.48098304509569e-174	Endothelial (Vein)	Cdc42ep3
Adk	4.65294492910662e-178	0.262908268468093	0.143	0.035	1.31459653082049e-173	Endothelial (Vein)	Adk
Thrsp.2	1.17537390287005e-177	-1.17228448714377	0.114	0.348	3.32078388777877e-173	Endothelial (Vein)	Thrsp
Dusp23	1.55077015137503e-177	0.310552700623344	0.165	0.046	4.38139090867986e-173	Endothelial (Vein)	Dusp23
Dnm3	2.84185733958416e-177	0.452788967878239	0.312	0.125	8.02909954152713e-173	Endothelial (Vein)	Dnm3
Rpl22	7.41659957130905e-177	0.534356424129892	0.913	0.75	2.09541187688195e-172	Endothelial (Vein)	Rpl22
Rpl3	7.5082671614633e-177	0.465859862389547	0.954	0.871	2.12131072112823e-172	Endothelial (Vein)	Rpl3
Sord	3.80386498244507e-176	0.286816537434171	0.138	0.033	1.07470597349021e-171	Endothelial (Vein)	Sord
Alpl.2	6.64627390981501e-175	-1.18198445359577	0.009	0.222	1.87777176774004e-170	Endothelial (Vein)	Alpl
Ckap4	7.5714015909143e-175	0.472321615021219	0.315	0.129	2.13914809148102e-170	Endothelial (Vein)	Ckap4
Cmip.2	8.17033637147089e-175	0.582885630050618	0.529	0.28	2.30836513503167e-170	Endothelial (Vein)	Cmip
Ace.2	1.09541081296832e-174	0.434504837583329	0.42	0.193	3.09486416987939e-170	Endothelial (Vein)	Ace
Chmp4b	1.46722107340806e-174	0.605966941494924	0.589	0.333	4.14533969869979e-170	Endothelial (Vein)	Chmp4b
S100a11.1	3.00054654636092e-174	0.558035684304757	0.892	0.681	8.47744415743351e-170	Endothelial (Vein)	S100a11
Vim.2	7.97167631110857e-174	0.494748648932431	0.911	0.737	2.2522377081775e-169	Endothelial (Vein)	Vim
Slc10a6.1	6.54345646372432e-173	0.406217085519356	0.335	0.137	1.84872275469603e-168	Endothelial (Vein)	Slc10a6
Serpinb6a	1.01149649893934e-172	0.585779577854541	0.713	0.455	2.85778105845333e-168	Endothelial (Vein)	Serpinb6a
Rps24	2.44431335070821e-172	0.472913997100846	0.986	0.94	6.9059185097559e-168	Endothelial (Vein)	Rps24
Rpl19	3.4367291549674e-172	0.416385211474497	0.982	0.926	9.70979088152938e-168	Endothelial (Vein)	Rpl19
Bsg.2	1.62182122453761e-171	0.351845465016959	0.856	0.614	4.5821315056861e-167	Endothelial (Vein)	Bsg
Eif1a	3.28547945432376e-171	0.447791007798571	0.487	0.241	9.28246510230092e-167	Endothelial (Vein)	Eif1a
Rpl18	8.08134734467966e-170	0.430759593382361	0.962	0.881	2.28322306529234e-165	Endothelial (Vein)	Rpl18
Pvr	9.76729971089976e-170	0.445015024373253	0.312	0.126	2.75955518732051e-165	Endothelial (Vein)	Pvr
Foxo1	1.35926359799727e-169	0.423868489361314	0.437	0.207	3.8403274434217e-165	Endothelial (Vein)	Foxo1
Prpf40b	7.07746662719866e-169	0.397361324046167	0.2	0.064	1.99959664618244e-164	Endothelial (Vein)	Prpf40b
mt-Co1	2.56937517862117e-168	0.41382118300378	0.988	0.952	7.25925569215838e-164	Endothelial (Vein)	mt-Co1
Spsb1	8.02984899231196e-168	0.325126366466044	0.157	0.043	2.2686732357979e-163	Endothelial (Vein)	Spsb1
Sema7a.1	4.87794972080901e-167	-1.02236314621427	0.071	0.296	1.37816713462017e-162	Endothelial (Vein)	Sema7a
Ecm1	6.23568856588307e-166	0.340793771074608	0.234	0.082	1.76176909051894e-161	Endothelial (Vein)	Ecm1
Spns2	6.31086720373706e-166	0.455051427941447	0.371	0.168	1.78300931107183e-161	Endothelial (Vein)	Spns2
Mylk.1	7.31220527249029e-165	0.420719369586019	0.327	0.138	2.06591735563668e-160	Endothelial (Vein)	Mylk
Ypel2	1.43258334069734e-164	0.472777193817602	0.275	0.108	4.04747771247221e-160	Endothelial (Vein)	Ypel2
Fam69a	1.51562559759162e-164	0.325344293449884	0.189	0.059	4.28209700087559e-160	Endothelial (Vein)	Fam69a
Bcl3	7.75037938001288e-164	0.394008366696637	0.401	0.183	2.18971468623504e-159	Endothelial (Vein)	Bcl3
Hspa1a	3.00855313125992e-163	-1.82046339079668	0.454	0.61	8.50006516174865e-159	Endothelial (Vein)	Hspa1a
Abcg2.1	8.16484761599911e-163	0.561236935717709	0.685	0.424	2.30681439694823e-158	Endothelial (Vein)	Abcg2
Fmo2.2	1.07335617187734e-162	0.641484127860449	0.57	0.322	3.03255319240506e-158	Endothelial (Vein)	Fmo2
Atp5j	9.32054375818336e-162	-0.652110493318298	0.778	0.796	2.63333322799954e-157	Endothelial (Vein)	Atp5j
Dusp3.1	1.08499854952708e-161	-1.03528217426377	0.345	0.527	3.06544640197887e-157	Endothelial (Vein)	Dusp3
H2-Ab1	2.04528526989559e-161	0.624911191114814	0.17	0.051	5.77854447303601e-157	Endothelial (Vein)	H2-Ab1
Fbl	5.17845532229965e-161	0.415510194785117	0.369	0.166	1.46306898220932e-156	Endothelial (Vein)	Fbl
Rpl10a	6.1809257928276e-161	0.491661810797702	0.917	0.764	1.74629696424758e-156	Endothelial (Vein)	Rpl10a
Ebf1.2	6.71520629898404e-161	0.609794175812786	0.728	0.484	1.89724723565196e-156	Endothelial (Vein)	Ebf1
Dll4.1	1.07666067730522e-160	-1.08261112684995	0.087	0.305	3.04188941159043e-156	Endothelial (Vein)	Dll4
Apoe.1	1.47450113843533e-160	0.786685381688018	0.824	0.674	4.16590806642135e-156	Endothelial (Vein)	Apoe
Exoc3l2	4.09396142339948e-160	0.255096230145529	0.132	0.033	1.15666692095305e-155	Endothelial (Vein)	Exoc3l2
Nfat5	7.04421432350787e-160	0.54268979433354	0.533	0.288	1.99020187282068e-155	Endothelial (Vein)	Nfat5
Lmna.2	9.29353779293409e-160	0.488097736192035	0.782	0.528	2.62570323263767e-155	Endothelial (Vein)	Lmna
Ube2f	2.54778004865822e-159	0.411149710709095	0.299	0.123	7.19824297147406e-155	Endothelial (Vein)	Ube2f
H2-Aa	2.58342479592179e-159	0.594094270940112	0.132	0.034	7.29895007591785e-155	Endothelial (Vein)	H2-Aa
Sdpr.2	1.22245048567109e-158	-0.597118878214166	0.824	0.885	3.45378935716654e-154	Endothelial (Vein)	Sdpr
Akap13	4.0747921437129e-158	0.493981278308444	0.413	0.2	1.15125102436321e-153	Endothelial (Vein)	Akap13
Etnk1	7.87568363801695e-158	0.438192781515582	0.315	0.135	2.22511689824893e-153	Endothelial (Vein)	Etnk1
Nts	5.42640338350811e-156	2.47247209308691	0.153	0.045	1.53312174794255e-151	Endothelial (Vein)	Nts
Igfbp5	1.30788765387486e-155	1.61840100473946	0.133	0.036	3.69517498849263e-151	Endothelial (Vein)	Igfbp5
Pgm1	6.07750175552396e-155	0.393276812668375	0.355	0.158	1.71707657098818e-150	Endothelial (Vein)	Pgm1
Slco3a1.2	1.11295419271073e-154	0.358095901479158	0.292	0.119	3.14442948066562e-150	Endothelial (Vein)	Slco3a1
Prr7	2.25482266699213e-154	0.298611664240563	0.166	0.05	6.37055048105287e-150	Endothelial (Vein)	Prr7
Slc1a5.1	3.76583841407956e-154	0.430750766872587	0.321	0.139	1.0639623271299e-149	Endothelial (Vein)	Slc1a5
Epas1.1	5.44810509202957e-154	-0.73449011574406	0.688	0.751	1.53925313165111e-149	Endothelial (Vein)	Epas1
Serinc3	6.42742854490985e-154	-0.593761291974434	0.845	0.866	1.81594138679338e-149	Endothelial (Vein)	Serinc3
Sptlc2	8.37440333308445e-154	0.447537771206639	0.459	0.232	2.36602017369635e-149	Endothelial (Vein)	Sptlc2
Cpne8	1.41370054929701e-153	0.410634301789347	0.452	0.224	3.99412816192883e-149	Endothelial (Vein)	Cpne8
Capg.2	2.81807360310867e-153	0.451357292945219	0.497	0.259	7.96190335086293e-149	Endothelial (Vein)	Capg
Acer2.1	4.80820813329581e-153	0.357828381959097	0.193	0.064	1.35846304390007e-148	Endothelial (Vein)	Acer2
Trim16	1.13481783203181e-152	0.376494106247126	0.211	0.074	3.20620082083948e-148	Endothelial (Vein)	Trim16
Nhp2	1.82033460881967e-152	0.429533091884781	0.334	0.148	5.14299137029822e-148	Endothelial (Vein)	Nhp2
Cox6c	7.87132193971502e-152	0.483329281711644	0.906	0.737	2.22388458762768e-147	Endothelial (Vein)	Cox6c
Nes.1	9.43576085830064e-152	-1.02600002037766	0.086	0.296	2.66588551529568e-147	Endothelial (Vein)	Nes
Ints3	1.23207410203918e-151	0.34978691837482	0.191	0.063	3.4809789604913e-147	Endothelial (Vein)	Ints3
Jak1.1	1.06870240825294e-150	0.556483907536471	0.627	0.38	3.01940491403703e-146	Endothelial (Vein)	Jak1
Tcf4.2	2.3677329184585e-150	-0.721204248946505	0.71	0.763	6.6895558145208e-146	Endothelial (Vein)	Tcf4
Tgfbr2.2	7.56312926575669e-150	0.483566288840014	0.328	0.148	2.13681091145424e-145	Endothelial (Vein)	Tgfbr2
Rpl28	1.79245428686898e-148	0.457420254675767	0.961	0.875	5.06422109669093e-144	Endothelial (Vein)	Rpl28
Calm1	1.18485396392045e-147	-0.418361356210188	0.956	0.961	3.34756790426444e-143	Endothelial (Vein)	Calm1
Kitl	2.09620976992568e-147	-0.853913725958604	0.512	0.642	5.92242146297102e-143	Endothelial (Vein)	Kitl
Tnip1	3.82734589059374e-147	0.483785020238538	0.235	0.09	1.08134003446945e-142	Endothelial (Vein)	Tnip1
Pdlim7.2	2.11786900080323e-146	0.40087622335701	0.39	0.186	5.98361528796937e-142	Endothelial (Vein)	Pdlim7
Kcna5.2	1.24055505758929e-145	-1.00832079228953	0.095	0.301	3.50494020420701e-141	Endothelial (Vein)	Kcna5
Cxcl1.1	1.26768699307042e-145	0.972739948081333	0.429	0.223	3.58159606152187e-141	Endothelial (Vein)	Cxcl1
Tmed3	9.61049356809185e-145	0.399314531087626	0.412	0.204	2.71525274779299e-140	Endothelial (Vein)	Tmed3
Rps10.1	5.96274029300376e-144	0.472725557597192	0.934	0.823	1.68465301498235e-139	Endothelial (Vein)	Rps10
Xbp1.1	1.02992437748927e-143	0.465941516168314	0.574	0.327	2.90984534372044e-139	Endothelial (Vein)	Xbp1
Atp1a1.1	1.95925138490083e-143	0.496081350432005	0.621	0.372	5.5354729377603e-139	Endothelial (Vein)	Atp1a1
Nop58	4.30523366338328e-143	0.388964893951132	0.447	0.227	1.21635766691568e-138	Endothelial (Vein)	Nop58
Npm1	9.21482897634139e-142	0.515940945464317	0.776	0.549	2.60346563068573e-137	Endothelial (Vein)	Npm1
Scd2.2	2.72028569012271e-141	0.365031773970678	0.229	0.088	7.68562316030369e-137	Endothelial (Vein)	Scd2
Prcp	9.78979507315151e-141	0.479199109551105	0.42	0.215	2.7659108020175e-136	Endothelial (Vein)	Prcp
Plscr1.2	2.50094355775763e-140	0.56874393099832	0.371	0.181	7.06591583373263e-136	Endothelial (Vein)	Plscr1
Gas5.1	6.50147205263654e-140	0.472067270868567	0.83	0.606	1.8368608990314e-135	Endothelial (Vein)	Gas5
Mical3	3.88536896810341e-139	0.254280195141094	0.126	0.034	1.09773329455826e-134	Endothelial (Vein)	Mical3
Gng11.2	1.04802352276901e-138	-0.609370052042599	0.887	0.906	2.96098085887927e-134	Endothelial (Vein)	Gng11
Ier2	1.97625850569516e-137	-1.05826919760305	0.624	0.709	5.58352315614053e-133	Endothelial (Vein)	Ier2
Bmp2k	2.21916010819141e-137	0.320950016913285	0.143	0.042	6.2697930536732e-133	Endothelial (Vein)	Bmp2k
Isyna1	1.58915159412259e-136	0.304889624383661	0.181	0.061	4.48982999887456e-132	Endothelial (Vein)	Isyna1
Snai1	2.97975036893415e-136	0.342000370840784	0.202	0.074	8.41868871734964e-132	Endothelial (Vein)	Snai1
Mir22hg	3.23283440816023e-136	0.314157206352273	0.271	0.112	9.1337270533751e-132	Endothelial (Vein)	Mir22hg
Ctgf	6.8571937256165e-136	0.391802630055575	0.123	0.033	1.93736294329843e-131	Endothelial (Vein)	Ctgf
Serpinb9.1	4.42162536432228e-135	0.441957275037602	0.307	0.138	1.24924181418197e-130	Endothelial (Vein)	Serpinb9
Rsad2.1	8.75764723542729e-135	-1.21143721532795	0.14	0.346	2.47429807342527e-130	Endothelial (Vein)	Rsad2
Nav2	1.27060462725168e-134	0.34929068415578	0.124	0.034	3.58983925337416e-130	Endothelial (Vein)	Nav2
Stt3b	7.69593069185315e-134	0.372926317033611	0.252	0.104	2.17433129836927e-129	Endothelial (Vein)	Stt3b
Ccrn4l	1.44570441514066e-133	0.507100569183054	0.399	0.201	4.0845486840969e-129	Endothelial (Vein)	Ccrn4l
Cd38.1	2.15244548238347e-133	-0.984619583835351	0.198	0.386	6.08130422137801e-129	Endothelial (Vein)	Cd38
Bhlhe40.2	8.61143233794784e-133	0.376688425057861	0.435	0.223	2.4329879784404e-128	Endothelial (Vein)	Bhlhe40
Gapdh	1.28042450452663e-132	0.475424512492903	0.789	0.561	3.61758335263908e-128	Endothelial (Vein)	Gapdh
Akap12.1	2.13347885138654e-132	0.910902232534169	0.459	0.264	6.02771779882239e-128	Endothelial (Vein)	Akap12
Nhsl2.2	2.35991508405811e-132	0.313055182450541	0.219	0.084	6.66746808698939e-128	Endothelial (Vein)	Nhsl2
Ercc1.1	2.63710865814689e-132	-0.937588383118941	0.111	0.304	7.45062309186241e-128	Endothelial (Vein)	Ercc1
Cd93	5.07480134237496e-132	-0.73529365770392	0.598	0.702	1.4337836232612e-127	Endothelial (Vein)	Cd93
Txnip	2.31029211686485e-131	-0.737532688889365	0.619	0.73	6.52726831777827e-127	Endothelial (Vein)	Txnip
Itm2b.1	5.77941887864678e-131	-0.414445211472785	0.97	0.969	1.63285921578407e-126	Endothelial (Vein)	Itm2b
Rell1.1	1.16507745940095e-130	0.525518314245968	0.477	0.266	3.29169334604551e-126	Endothelial (Vein)	Rell1
Ppp1r14b	1.18229005310221e-130	0.33770579949493	0.278	0.121	3.34032408702967e-126	Endothelial (Vein)	Ppp1r14b
Apaf1	1.18856097541009e-130	0.305358472293896	0.207	0.077	3.35804132382612e-126	Endothelial (Vein)	Apaf1
Mcf2l.1	1.23149699405385e-130	-0.965716124937798	0.152	0.343	3.47934845730034e-126	Endothelial (Vein)	Mcf2l
Ushbp1.1	1.46866615253454e-130	-0.926651942076562	0.322	0.484	4.14942248075583e-126	Endothelial (Vein)	Ushbp1
Osmr.2	1.81594212579515e-130	0.413873425966066	0.51	0.281	5.13058128800903e-126	Endothelial (Vein)	Osmr
Hbegf.1	1.95711690582653e-130	0.877528015307778	0.46	0.264	5.5294423940317e-126	Endothelial (Vein)	Hbegf
Ugcg	3.02990635447372e-130	0.438158062037508	0.377	0.187	8.56039442329459e-126	Endothelial (Vein)	Ugcg
Slc6a6.2	5.582285771706e-130	-1.28558956908195	0.233	0.412	1.5771631990801e-125	Endothelial (Vein)	Slc6a6
Pros1	7.74823533594131e-130	0.342896064876276	0.44	0.227	2.1891089294635e-125	Endothelial (Vein)	Pros1
Ctps	1.90366553039173e-129	0.317904550129564	0.183	0.065	5.37842622301574e-125	Endothelial (Vein)	Ctps
Atp2b4	2.90873164354796e-129	0.38393774254525	0.327	0.153	8.21803951251605e-125	Endothelial (Vein)	Atp2b4
Agtrap	3.87315545564763e-129	0.281279210844332	0.214	0.082	1.09428261088412e-124	Endothelial (Vein)	Agtrap
Sned1	2.33255410255541e-128	0.280751374038461	0.147	0.046	6.5901651059498e-124	Endothelial (Vein)	Sned1
Gpr146	5.24881354971404e-128	0.352771787336238	0.384	0.188	1.48294729220071e-123	Endothelial (Vein)	Gpr146
Jam3.2	6.2394878218532e-128	-0.90586798480214	0.08	0.268	1.76284249430818e-123	Endothelial (Vein)	Jam3
Sec61g	6.94770408852226e-128	0.451980820667033	0.771	0.517	1.96293483613019e-123	Endothelial (Vein)	Sec61g
Myh9	1.39376141941753e-127	0.489383339039708	0.653	0.406	3.93779413828034e-123	Endothelial (Vein)	Myh9
Top1	6.04361292904951e-127	0.507460577476194	0.67	0.432	1.70750196084436e-122	Endothelial (Vein)	Top1
Gm2000	9.8974362753645e-127	0.494916842393793	0.288	0.128	2.79632267087873e-122	Endothelial (Vein)	Gm2000
Pir.1	2.4524819621858e-126	0.261611891297359	0.137	0.041	6.92899728776355e-122	Endothelial (Vein)	Pir
Nop10	4.075318600452e-126	0.365012804837735	0.564	0.323	1.1513997641857e-121	Endothelial (Vein)	Nop10
Eif5a.1	1.13461929891482e-125	0.52103159288518	0.833	0.63	3.20563990522405e-121	Endothelial (Vein)	Eif5a
Csf1	2.36252091239176e-125	0.424104611008243	0.286	0.128	6.67483033378045e-121	Endothelial (Vein)	Csf1
Ly6a.1	3.38981631334915e-125	-0.493945632156731	0.8	0.938	9.57724803010534e-121	Endothelial (Vein)	Ly6a
Mapkapk2	9.84246392921518e-125	0.357153598613556	0.282	0.126	2.78079133392116e-120	Endothelial (Vein)	Mapkapk2
Eif3i	2.17268476946538e-124	0.39165607640612	0.478	0.264	6.13848627917052e-120	Endothelial (Vein)	Eif3i
Ehd2	2.77003138024335e-124	-0.736294173295116	0.545	0.639	7.82616965860154e-120	Endothelial (Vein)	Ehd2
Rasgrp2.2	4.05839152507166e-124	-0.900427508768034	0.084	0.267	1.1466173575785e-119	Endothelial (Vein)	Rasgrp2
B4galt1.1	1.12994569326578e-123	0.390965923775689	0.297	0.136	3.19243556718381e-119	Endothelial (Vein)	B4galt1
Abhd17b	1.54894937506407e-123	0.38515544961012	0.252	0.107	4.37624666936852e-119	Endothelial (Vein)	Abhd17b
Serf2	1.84517707023081e-123	0.414414120676655	0.911	0.759	5.21317877652309e-119	Endothelial (Vein)	Serf2
Ier3	1.08418583021079e-122	0.586733870802329	0.768	0.566	3.06315022609455e-118	Endothelial (Vein)	Ier3
Rab11a	3.87657024247001e-122	0.407166275937139	0.823	0.597	1.09524739060505e-117	Endothelial (Vein)	Rab11a
Etf1	5.77264343092275e-122	0.349172955644207	0.424	0.222	1.63094494853861e-117	Endothelial (Vein)	Etf1
Naca	8.89502376511257e-122	0.402892007519893	0.893	0.737	2.51311106435725e-117	Endothelial (Vein)	Naca
2410006H16Rik	9.07845400914572e-122	0.34315966296864	0.504	0.278	2.56493561120394e-117	Endothelial (Vein)	2410006H16Rik
Ybx3	3.3407065845278e-121	0.432489679288594	0.46	0.253	9.43849831326639e-117	Endothelial (Vein)	Ybx3
Afap1l1.1	3.77895015169465e-121	-0.850956196626549	0.231	0.407	1.06766678635829e-116	Endothelial (Vein)	Afap1l1
Samd4b	8.01480015285602e-121	0.324925918949236	0.256	0.111	2.26442148718641e-116	Endothelial (Vein)	Samd4b
Esyt2	1.37770520211203e-120	0.338911691160897	0.264	0.116	3.89243050752711e-116	Endothelial (Vein)	Esyt2
Itpr1	2.13271049529264e-120	0.33624207136399	0.322	0.154	6.0255469623503e-116	Endothelial (Vein)	Itpr1
Aprt	4.99089379061674e-120	0.376596799053819	0.389	0.2	1.41007722266295e-115	Endothelial (Vein)	Aprt
Ehd1.1	5.88147675304393e-120	-0.818497240794074	0.408	0.547	1.6616936270375e-115	Endothelial (Vein)	Ehd1
Ctsl.2	2.18835162647385e-119	-0.710139181811192	0.665	0.719	6.18274985027658e-115	Endothelial (Vein)	Ctsl
Lfng	3.03450951366999e-119	0.323712477627459	0.19	0.071	8.57339972897184e-115	Endothelial (Vein)	Lfng
Rai14	7.17759239408551e-119	0.252668965794949	0.193	0.073	2.02788517910098e-114	Endothelial (Vein)	Rai14
Sbno2	1.47765322935301e-118	0.329273340149549	0.253	0.109	4.17481366889106e-114	Endothelial (Vein)	Sbno2
Socs3	1.62969654095349e-118	0.504552191815828	0.737	0.527	4.6043816371559e-114	Endothelial (Vein)	Socs3
Mapk6	4.43158073675473e-118	0.323925754476002	0.261	0.114	1.25205450555532e-113	Endothelial (Vein)	Mapk6
St3gal6	4.64351177472955e-118	0.345345704841966	0.481	0.263	1.31193138171434e-113	Endothelial (Vein)	St3gal6
Snrk.1	4.79566407261473e-118	-0.862446209350053	0.385	0.524	1.35491897043584e-113	Endothelial (Vein)	Snrk
Apex1	5.42866164422822e-118	0.273932923403747	0.153	0.052	1.5337597743438e-113	Endothelial (Vein)	Apex1
Ddx21	8.39099613373402e-118	0.39049912555542	0.341	0.168	2.37070813766387e-113	Endothelial (Vein)	Ddx21
Tnfrsf1a	2.6288058458434e-117	0.402934295220382	0.653	0.42	7.42716515626135e-113	Endothelial (Vein)	Tnfrsf1a
Eltd1.2	5.07969011502236e-117	-0.691507931785228	0.559	0.663	1.43516484819727e-112	Endothelial (Vein)	Eltd1
Rps21.1	5.57322514188743e-117	0.4290090532624	0.962	0.884	1.57460329933746e-112	Endothelial (Vein)	Rps21
Eif2s2	6.76843127358572e-117	0.474175672150453	0.711	0.482	1.91228488772617e-112	Endothelial (Vein)	Eif2s2
Dnajb4	9.65848618661079e-117	0.290239238867498	0.236	0.098	2.72881210230315e-112	Endothelial (Vein)	Dnajb4
Tmem64	1.03118321296541e-116	0.256592008510339	0.158	0.054	2.91340193159118e-112	Endothelial (Vein)	Tmem64
Npepps	1.21158311200443e-116	0.310386013428093	0.274	0.123	3.42308576634612e-112	Endothelial (Vein)	Npepps
Tm6sf1.2	1.47817998133319e-116	0.374386199244709	0.378	0.194	4.17630190126065e-112	Endothelial (Vein)	Tm6sf1
Ripk2	1.57883842036087e-116	0.354707280293623	0.185	0.069	4.46069218904555e-112	Endothelial (Vein)	Ripk2
Cdc42ep4	5.05716163801982e-116	0.389509284532785	0.354	0.178	1.42879987758974e-111	Endothelial (Vein)	Cdc42ep4
Fam101b.1	6.85813750910488e-116	-0.808333574674359	0.335	0.512	1.9376295904474e-111	Endothelial (Vein)	Fam101b
Fam89a.2	7.6917470357898e-116	-0.806819297096045	0.041	0.207	2.17314929002169e-111	Endothelial (Vein)	Fam89a
Sptbn1.1	2.70178704798914e-115	-0.573780168463447	0.864	0.843	7.63335894668371e-111	Endothelial (Vein)	Sptbn1
Grn	1.57173806148409e-114	0.367218826969254	0.528	0.305	4.44063154511099e-110	Endothelial (Vein)	Grn
Msx1.2	4.80563979182821e-114	-0.820561568668033	0.034	0.194	1.35773741038522e-109	Endothelial (Vein)	Msx1
Wdr43	4.9624037717014e-114	0.301299395749509	0.209	0.084	1.4020279376188e-109	Endothelial (Vein)	Wdr43
Pdgfb	4.98259557853945e-114	-0.907971899591868	0.169	0.345	1.40773272880475e-109	Endothelial (Vein)	Pdgfb
Dab2.1	1.39879715665748e-113	0.407415571697823	0.314	0.152	3.95202160670437e-109	Endothelial (Vein)	Dab2
Ptpre.2	2.12387600800055e-113	0.480388681596746	0.254	0.113	6.00058688540397e-109	Endothelial (Vein)	Ptpre
Atpif1	4.25984873119382e-113	0.370101129666871	0.513	0.293	1.20353506202419e-108	Endothelial (Vein)	Atpif1
Etv6	7.80598380695368e-113	0.305417704918307	0.201	0.08	2.20542460497862e-108	Endothelial (Vein)	Etv6
Nr4a3	1.00945310489373e-112	0.255370315484833	0.128	0.04	2.85200785725625e-108	Endothelial (Vein)	Nr4a3
Rftn1.1	1.0112810634387e-112	-0.876482992966357	0.195	0.366	2.85717238853337e-108	Endothelial (Vein)	Rftn1
Wbp1l	1.24398395299553e-112	0.330231541349892	0.222	0.093	3.51462786239828e-108	Endothelial (Vein)	Wbp1l
Gbp6	7.17631277264905e-112	0.457230568635072	0.213	0.088	2.02752364765653e-107	Endothelial (Vein)	Gbp6
Yap1	2.71621750107841e-111	0.338297417024117	0.29	0.136	7.67412930579682e-107	Endothelial (Vein)	Yap1
Pdlim1	4.93623031803432e-111	0.451192815961186	0.846	0.671	1.39463315175424e-106	Endothelial (Vein)	Pdlim1
Gnb2l1	6.09478518883229e-111	0.431310422380711	0.865	0.687	1.72195965940079e-106	Endothelial (Vein)	Gnb2l1
Efhd2	6.52021122750996e-111	0.313352905794611	0.234	0.101	1.84215527810839e-106	Endothelial (Vein)	Efhd2
Golph3	1.26671269545663e-110	0.259519663789504	0.279	0.128	3.5788433784736e-106	Endothelial (Vein)	Golph3
Degs1	1.61193200897772e-110	0.396516436719828	0.516	0.3	4.55419150496476e-106	Endothelial (Vein)	Degs1
Rpl30.1	4.6426963221791e-110	0.442203823607553	0.942	0.836	1.31170099190526e-105	Endothelial (Vein)	Rpl30
Tprgl.1	6.19092709199229e-110	-0.782836576601728	0.477	0.572	1.74912263130058e-105	Endothelial (Vein)	Tprgl
Mall.1	1.76238065778369e-109	0.359666374947353	0.363	0.188	4.97925407243625e-105	Endothelial (Vein)	Mall
Pqlc1.2	1.00485095521572e-108	0.295859043156094	0.394	0.208	2.83900540377099e-104	Endothelial (Vein)	Pqlc1
Agpat4	1.02439665759894e-108	0.271302753678569	0.263	0.119	2.89422787671428e-104	Endothelial (Vein)	Agpat4
Ptpn18	5.05028159991162e-108	0.355173623600306	0.297	0.144	1.42685606042303e-103	Endothelial (Vein)	Ptpn18
Il2rg	1.44281807657294e-107	0.259637801958863	0.264	0.119	4.07639391174152e-103	Endothelial (Vein)	Il2rg
Adh1.2	2.66712837523496e-107	-0.827808429707195	0.045	0.203	7.53543779855132e-103	Endothelial (Vein)	Adh1
Ctsb	6.75428995442122e-107	0.409137517982483	0.787	0.564	1.90828954082263e-102	Endothelial (Vein)	Ctsb
Nos2.2	1.74604493762794e-106	-0.654404471927625	0.016	0.16	4.93310076228022e-102	Endothelial (Vein)	Nos2
Tmem88.1	5.40910510024572e-106	-0.744751495053643	0.475	0.59	1.52823446397242e-101	Endothelial (Vein)	Tmem88
Mrpl52	1.82079291862963e-105	0.357255969794919	0.519	0.304	5.1442862330043e-101	Endothelial (Vein)	Mrpl52
H2-Eb1	3.84807604085851e-105	0.416969313120263	0.105	0.03	1.08719692382375e-100	Endothelial (Vein)	H2-Eb1
[truncated: 714 more rows]
