# Supplementary material for: Large-scale integration of single-cell transcriptomic data captures transitional progenitor states in mouse skeletal muscle regeneration
Source: Commun Biol. 2021 Nov 12;4:1280. doi: 10.1038/s42003-021-02810-x (PMC8589952; doi:10.1038/s42003-021-02810-x)
Supplement: Supplementary file 8 — Supplementary Data 5 [file 42003_2021_2810_MOESM8_ESM.csv]

	p_val	avg_log2FC	pct.1	pct.2	p_val_adj	cluster	gene
Pi16	0	3.09543591386537	0.895	0.394	0	FAPs (Stem)	Pi16
Anxa3	0	2.40856536223926	0.885	0.399	0	FAPs (Stem)	Anxa3
Sema3c	0	2.32951417018863	0.806	0.219	0	FAPs (Stem)	Sema3c
Igfbp5	0	2.21530722737522	0.729	0.43	0	FAPs (Stem)	Igfbp5
Pcolce2	0	2.0104816088036	0.882	0.39	0	FAPs (Stem)	Pcolce2
Cd55	0	1.93717904040322	0.771	0.302	0	FAPs (Stem)	Cd55
Efemp1	0	1.83920393404004	0.847	0.415	0	FAPs (Stem)	Efemp1
Efhd1	0	1.83238217431251	0.691	0.092	0	FAPs (Stem)	Efhd1
Ackr3	0	1.81300966981318	0.869	0.387	0	FAPs (Stem)	Ackr3
Pla1a	0	1.72842739153166	0.702	0.239	0	FAPs (Stem)	Pla1a
Ly6c1	0	1.71309918413928	0.964	0.644	0	FAPs (Stem)	Ly6c1
Ugdh	0	1.62995799681525	0.856	0.582	0	FAPs (Stem)	Ugdh
Tmem100	0	1.56251744980946	0.654	0.199	0	FAPs (Stem)	Tmem100
Cd248	0	1.54386305793085	0.857	0.509	0	FAPs (Stem)	Cd248
Procr	0	1.52855436217574	0.632	0.268	0	FAPs (Stem)	Procr
Has1	0	1.51795744598901	0.626	0.388	0	FAPs (Stem)	Has1
Sbsn	0	1.49746906147027	0.299	0.107	0	FAPs (Stem)	Sbsn
Igfbp6	0	1.49610441561839	0.982	0.891	0	FAPs (Stem)	Igfbp6
Pcsk6	0	1.43516489722483	0.726	0.331	0	FAPs (Stem)	Pcsk6
Gfpt2	0	1.43415492474289	0.803	0.518	0	FAPs (Stem)	Gfpt2
Dpp4	0	1.432846097192	0.591	0.084	0	FAPs (Stem)	Dpp4
Uap1	0	1.41708380555814	0.838	0.632	0	FAPs (Stem)	Uap1
Emilin2	0	1.37407217189898	0.751	0.361	0	FAPs (Stem)	Emilin2
Gm12840	0	1.36493543459975	0.238	0.1	0	FAPs (Stem)	Gm12840
Anxa1	0	1.33802569640985	0.948	0.823	0	FAPs (Stem)	Anxa1
Mustn1	0	1.30158292461983	0.616	0.157	0	FAPs (Stem)	Mustn1
Metrnl	0	1.30155429026978	0.772	0.456	0	FAPs (Stem)	Metrnl
Fn1	0	1.28478761715007	0.975	0.711	0	FAPs (Stem)	Fn1
Fbn1	0	1.24345273208727	0.944	0.818	0	FAPs (Stem)	Fbn1
Stmn4	0	1.23408209187629	0.397	0.028	0	FAPs (Stem)	Stmn4
Gpr133	0	1.22315550034631	0.678	0.267	0	FAPs (Stem)	Gpr133
Gas7	0	1.22049792580287	0.576	0.262	0	FAPs (Stem)	Gas7
Cadm3	0	1.19754984099517	0.626	0.181	0	FAPs (Stem)	Cadm3
Cd34	0	1.18782227062329	0.969	0.841	0	FAPs (Stem)	Cd34
Clec3b	0	1.1769804222119	0.975	0.839	0	FAPs (Stem)	Clec3b
Hn1	0	1.16424240183887	0.837	0.575	0	FAPs (Stem)	Hn1
Axl	0	1.15975334474962	0.913	0.757	0	FAPs (Stem)	Axl
Qpct	0	1.15253596886122	0.696	0.321	0	FAPs (Stem)	Qpct
Ecm1	0	1.14494708543242	0.899	0.759	0	FAPs (Stem)	Ecm1
Car8	0	1.12844182159737	0.393	0.021	0	FAPs (Stem)	Car8
Scara5	0	1.11112434233744	0.806	0.478	0	FAPs (Stem)	Scara5
Timp2	0	1.10376846882208	0.987	0.953	0	FAPs (Stem)	Timp2
Ppap2b	0	1.0776929427328	0.925	0.824	0	FAPs (Stem)	Ppap2b
Tnfaip6	0	1.07553356168234	0.727	0.639	0	FAPs (Stem)	Tnfaip6
Ly6a	0	1.07192680844441	0.99	0.892	0	FAPs (Stem)	Ly6a
Smpd3	0	1.04683756377762	0.29	0.023	0	FAPs (Stem)	Smpd3
Adamts5	0	1.04002362632362	0.854	0.669	0	FAPs (Stem)	Adamts5
C3	0	1.03190183540933	0.844	0.598	0	FAPs (Stem)	C3
Mfap5	0	1.02569808098421	0.985	0.94	0	FAPs (Stem)	Mfap5
Krtdap	0	1.00260020974734	0.127	0.005	0	FAPs (Stem)	Krtdap
Zfp385a	0	0.997820916766105	0.556	0.234	0	FAPs (Stem)	Zfp385a
Nov	0	0.992505955237346	0.595	0.277	0	FAPs (Stem)	Nov
Timp3	0	0.977304354319072	0.823	0.536	0	FAPs (Stem)	Timp3
Ptx3	0	0.97507972944384	0.436	0.292	0	FAPs (Stem)	Ptx3
Ppp1r14b	0	0.961927808032311	0.796	0.568	0	FAPs (Stem)	Ppp1r14b
Dbn1	0	0.952420807750722	0.64	0.389	0	FAPs (Stem)	Dbn1
Daglb	0	0.946903558777234	0.299	0.115	0	FAPs (Stem)	Daglb
Lrrn4cl	0	0.936666391587811	0.777	0.494	0	FAPs (Stem)	Lrrn4cl
Fndc1	0	0.936285345696872	0.901	0.709	0	FAPs (Stem)	Fndc1
Tgfbr2	0	0.929838809543193	0.778	0.607	0	FAPs (Stem)	Tgfbr2
Heg1	0	0.927444302248588	0.696	0.436	0	FAPs (Stem)	Heg1
Thbd	0	0.925061720951307	0.622	0.339	0	FAPs (Stem)	Thbd
Glul	0	0.892802237356288	0.644	0.496	0	FAPs (Stem)	Glul
Tmem158	0	0.882390109325156	0.438	0.181	0	FAPs (Stem)	Tmem158
Aif1l	0	0.88114645998741	0.357	0.053	0	FAPs (Stem)	Aif1l
D630033O11Rik	0	0.876995512943115	0.408	0.149	0	FAPs (Stem)	D630033O11Rik
Prss23	0	0.875701078037093	0.773	0.618	0	FAPs (Stem)	Prss23
Dpt	0	0.871261343287234	0.976	0.899	0	FAPs (Stem)	Dpt
Klf4	0	0.863503849757985	0.908	0.77	0	FAPs (Stem)	Klf4
Atox1	0	0.860814570535972	0.89	0.774	0	FAPs (Stem)	Atox1
Il18	0	0.860677671312369	0.378	0.081	0	FAPs (Stem)	Il18
Creb5	0	0.849203503019261	0.53	0.222	0	FAPs (Stem)	Creb5
Aldh1a3	0	0.840537489665753	0.273	0.051	0	FAPs (Stem)	Aldh1a3
Tmsb4x	0	0.822477083422631	0.996	0.985	0	FAPs (Stem)	Tmsb4x
Tnxb	0	0.821940627262129	0.884	0.689	0	FAPs (Stem)	Tnxb
Uqcc2	0	0.810785168922123	0.792	0.641	0	FAPs (Stem)	Uqcc2
Dact2	0	0.808843284907261	0.222	0.013	0	FAPs (Stem)	Dact2
Gstm1	0	0.805340308725131	0.878	0.729	0	FAPs (Stem)	Gstm1
1700019D03Rik	0	0.801607257582912	0.398	0.068	0	FAPs (Stem)	1700019D03Rik
Ugp2	0	0.800705508139527	0.731	0.574	0	FAPs (Stem)	Ugp2
Pamr1	0	0.796020208582218	0.519	0.214	0	FAPs (Stem)	Pamr1
Gnpnat1	0	0.795307968310558	0.542	0.316	0	FAPs (Stem)	Gnpnat1
Gngt2	0	0.794320710679037	0.374	0.118	0	FAPs (Stem)	Gngt2
Tek	0	0.792869404932613	0.461	0.146	0	FAPs (Stem)	Tek
Ramp2	0	0.787019367797392	0.802	0.643	0	FAPs (Stem)	Ramp2
Hspb8	0	0.775936232586333	0.576	0.329	0	FAPs (Stem)	Hspb8
Tmeff2	0	0.77164425855635	0.528	0.24	0	FAPs (Stem)	Tmeff2
Serpinb6a	0	0.77118077068043	0.942	0.852	0	FAPs (Stem)	Serpinb6a
Fhl1	0	0.766001556322395	0.657	0.418	0	FAPs (Stem)	Fhl1
Fstl1	0	0.758721767422838	0.986	0.936	0	FAPs (Stem)	Fstl1
Arl4d	0	0.757939595305262	0.334	0.065	0	FAPs (Stem)	Arl4d
Ace	0	0.757370915355204	0.747	0.539	0	FAPs (Stem)	Ace
Ifi27l2a	0	0.751856879315119	0.694	0.495	0	FAPs (Stem)	Ifi27l2a
Limch1	0	0.75007246542585	0.326	0.044	0	FAPs (Stem)	Limch1
Thy1	0	0.746825113518863	0.696	0.566	0	FAPs (Stem)	Thy1
S100a13	0	0.739048451091223	0.938	0.851	0	FAPs (Stem)	S100a13
Zyx	0	0.731411686875409	0.616	0.415	0	FAPs (Stem)	Zyx
Opcml	0	0.729530100870447	0.324	0.046	0	FAPs (Stem)	Opcml
Klf2	0	0.728233153243133	0.821	0.698	0	FAPs (Stem)	Klf2
Vasn	0	0.725055054352245	0.65	0.453	0	FAPs (Stem)	Vasn
Wnt2	0	0.724948660297467	0.261	0.025	0	FAPs (Stem)	Wnt2
Pde8a	0	0.722390364659348	0.451	0.196	0	FAPs (Stem)	Pde8a
Ptrf	0	0.720053537503166	0.862	0.737	0	FAPs (Stem)	Ptrf
Crip1	0	0.719246490801532	0.982	0.965	0	FAPs (Stem)	Crip1
Uchl1	0	0.714890516833848	0.299	0.061	0	FAPs (Stem)	Uchl1
Ablim1	0	0.702254267103836	0.623	0.394	0	FAPs (Stem)	Ablim1
Ddr2	0	0.699835978502643	0.736	0.589	0	FAPs (Stem)	Ddr2
Lurap1l	0	0.69134467040318	0.349	0.129	0	FAPs (Stem)	Lurap1l
Cmah	0	0.687199943782148	0.268	0.019	0	FAPs (Stem)	Cmah
Fyn	0	0.685230838386226	0.634	0.441	0	FAPs (Stem)	Fyn
Mt2	0	0.683446925828723	0.889	0.765	0	FAPs (Stem)	Mt2
Fez1	0	0.677184769532087	0.452	0.183	0	FAPs (Stem)	Fez1
Slc43a3	0	0.67707542425399	0.644	0.501	0	FAPs (Stem)	Slc43a3
Col14a1	0	0.669836411410262	0.806	0.594	0	FAPs (Stem)	Col14a1
Slco3a1	0	0.669241412653569	0.464	0.23	0	FAPs (Stem)	Slco3a1
Lims2	0	0.668667242149406	0.423	0.148	0	FAPs (Stem)	Lims2
Ptgs2	0	0.667155750996068	0.45	0.289	0	FAPs (Stem)	Ptgs2
Mgll	0	0.665293914576728	0.347	0.066	0	FAPs (Stem)	Mgll
Man1a	0	0.662853110556889	0.773	0.639	0	FAPs (Stem)	Man1a
Arl4a	0	0.662172133396487	0.625	0.484	0	FAPs (Stem)	Arl4a
Triobp	0	0.657438356005231	0.562	0.359	0	FAPs (Stem)	Triobp
Darc	0	0.655203581346594	0.336	0.061	0	FAPs (Stem)	Darc
Ckb	0	0.650582007224252	0.633	0.448	0	FAPs (Stem)	Ckb
Ddah2	0	0.64763835457979	0.822	0.713	0	FAPs (Stem)	Ddah2
Galnt16	0	0.645181250602012	0.376	0.106	0	FAPs (Stem)	Galnt16
Npr1	0	0.643098206178281	0.338	0.059	0	FAPs (Stem)	Npr1
Cdkn1a	0	0.639113144121364	0.66	0.517	0	FAPs (Stem)	Cdkn1a
Tnfsf9	0	0.637464777987061	0.349	0.213	0	FAPs (Stem)	Tnfsf9
Ahnak	0	0.61217792400205	0.946	0.898	0	FAPs (Stem)	Ahnak
Ahnak2	0	0.609007599359368	0.603	0.428	0	FAPs (Stem)	Ahnak2
Basp1	0	0.608097838881434	0.537	0.413	0	FAPs (Stem)	Basp1
S100a16	0	0.604794646188091	0.892	0.797	0	FAPs (Stem)	S100a16
Ptgis	0	0.601341492221355	0.339	0.119	0	FAPs (Stem)	Ptgis
Prkcdbp	0	0.601132566561867	0.861	0.794	0	FAPs (Stem)	Prkcdbp
S100a10	0	0.597417446272476	0.966	0.937	0	FAPs (Stem)	S100a10
Smim14	0	0.596351726434175	0.853	0.77	0	FAPs (Stem)	Smim14
Nova1	0	0.587814563211734	0.426	0.205	0	FAPs (Stem)	Nova1
Ebf2	0	0.587141229043949	0.631	0.494	0	FAPs (Stem)	Ebf2
Duoxa1	0	0.585618535324416	0.256	0.048	0	FAPs (Stem)	Duoxa1
Ltbp1	0	0.583216990754563	0.516	0.309	0	FAPs (Stem)	Ltbp1
Plat	0	0.571621399396895	0.674	0.559	0	FAPs (Stem)	Plat
Dtnbp1	0	0.571012550287746	0.644	0.499	0	FAPs (Stem)	Dtnbp1
Engase	0	0.56592422875739	0.265	0.09	0	FAPs (Stem)	Engase
Nhsl1	0	0.565188504667884	0.307	0.1	0	FAPs (Stem)	Nhsl1
Olfml2a	0	0.564713730346839	0.247	0.053	0	FAPs (Stem)	Olfml2a
Adamtsl4	0	0.563271152477467	0.32	0.11	0	FAPs (Stem)	Adamtsl4
S100a11	0	0.563038890414721	0.965	0.945	0	FAPs (Stem)	S100a11
Rock2	0	0.562590573897925	0.671	0.558	0	FAPs (Stem)	Rock2
Glud1	0	0.560066093554288	0.707	0.591	0	FAPs (Stem)	Glud1
Sfrp4	0	0.556307666546761	0.466	0.19	0	FAPs (Stem)	Sfrp4
Vat1	0	0.555612540458195	0.702	0.574	0	FAPs (Stem)	Vat1
Emp3	0	0.553476130674	0.884	0.864	0	FAPs (Stem)	Emp3
Rarres2	0	0.540571862576654	0.942	0.862	0	FAPs (Stem)	Rarres2
Ebf1	0	0.537720195323807	0.924	0.892	0	FAPs (Stem)	Ebf1
Atp2b1	0	0.535430078649935	0.627	0.517	0	FAPs (Stem)	Atp2b1
Bmp2	0	0.532409675690682	0.353	0.194	0	FAPs (Stem)	Bmp2
Kif2a	0	0.532353584717372	0.457	0.315	0	FAPs (Stem)	Kif2a
Plac9b	0	0.530319402376859	0.344	0.175	0	FAPs (Stem)	Plac9b
Dact1	0	0.527717444531592	0.465	0.349	0	FAPs (Stem)	Dact1
Calm1	0	0.517560754791231	0.933	0.894	0	FAPs (Stem)	Calm1
Cd47	0	0.515704141738346	0.909	0.863	0	FAPs (Stem)	Cd47
Trio	0	0.515046125728551	0.413	0.281	0	FAPs (Stem)	Trio
S100a6	0	0.5145522211561	0.999	0.996	0	FAPs (Stem)	S100a6
Pdlim1	0	0.511271268397576	0.535	0.355	0	FAPs (Stem)	Pdlim1
Rpl35	0	0.50934608792131	0.946	0.917	0	FAPs (Stem)	Rpl35
Rbpj	0	0.507249980256637	0.517	0.377	0	FAPs (Stem)	Rbpj
Nptn	0	0.506184435492351	0.716	0.633	0	FAPs (Stem)	Nptn
Osr2	0	0.488559846871938	0.381	0.251	0	FAPs (Stem)	Osr2
Bag1	0	0.488158123727717	0.704	0.603	0	FAPs (Stem)	Bag1
Tppp3	0	0.486571081183513	0.821	0.703	0	FAPs (Stem)	Tppp3
Pgf	0	0.485918360219821	0.244	0.104	0	FAPs (Stem)	Pgf
Flnb	0	0.481387920318461	0.37	0.203	0	FAPs (Stem)	Flnb
Rhou	0	0.478692227499445	0.274	0.115	0	FAPs (Stem)	Rhou
Gda	0	0.478333749051174	0.306	0.133	0	FAPs (Stem)	Gda
Sytl2	0	0.46985417973386	0.226	0.043	0	FAPs (Stem)	Sytl2
Ntn1	0	0.465391529430326	0.462	0.283	0	FAPs (Stem)	Ntn1
Ptgs1	0	0.460106347201658	0.223	0.081	0	FAPs (Stem)	Ptgs1
Ehd1	0	0.460072468031537	0.559	0.44	0	FAPs (Stem)	Ehd1
Rhoq	0	0.459749795425605	0.56	0.46	0	FAPs (Stem)	Rhoq
Tns1	0	0.459011872807599	0.51	0.367	0	FAPs (Stem)	Tns1
Adam33	0	0.457617464485366	0.398	0.26	0	FAPs (Stem)	Adam33
Itgb7	0	0.4568135337865	0.119	0.01	0	FAPs (Stem)	Itgb7
Arhgap20	0	0.450801707187106	0.46	0.288	0	FAPs (Stem)	Arhgap20
Rorb	0	0.449749633254023	0.188	0.022	0	FAPs (Stem)	Rorb
Fam167a	0	0.449420057042076	0.191	0.013	0	FAPs (Stem)	Fam167a
Islr2	0	0.448868730651534	0.23	0.062	0	FAPs (Stem)	Islr2
Trip10	0	0.446248288757707	0.528	0.395	0	FAPs (Stem)	Trip10
Sirpa	0	0.444754022058294	0.443	0.315	0	FAPs (Stem)	Sirpa
Rpl37a	0	0.443323678480682	0.996	0.993	0	FAPs (Stem)	Rpl37a
Ptprj	0	0.437112262830314	0.271	0.096	0	FAPs (Stem)	Ptprj
Nid1	0	0.427469233664645	0.92	0.882	0	FAPs (Stem)	Nid1
Ftl1	0	0.427264634729417	0.989	0.988	0	FAPs (Stem)	Ftl1
Rap1a	0	0.426896761758982	0.78	0.719	0	FAPs (Stem)	Rap1a
Irak3	0	0.424519857946543	0.391	0.261	0	FAPs (Stem)	Irak3
Rpl21	0	0.419317700771801	0.985	0.975	0	FAPs (Stem)	Rpl21
Duox1	0	0.419149237818422	0.192	0.024	0	FAPs (Stem)	Duox1
Anxa2	0	0.417561365883216	0.936	0.905	0	FAPs (Stem)	Anxa2
Rap1b	0	0.413370035328926	0.804	0.755	0	FAPs (Stem)	Rap1b
Slc4a4	0	0.410488134867367	0.261	0.118	0	FAPs (Stem)	Slc4a4
Carhsp1	0	0.40848915181001	0.535	0.424	0	FAPs (Stem)	Carhsp1
Rhoa	0	0.407306522024355	0.901	0.871	0	FAPs (Stem)	Rhoa
Rps29	0	0.406713005729296	0.989	0.98	0	FAPs (Stem)	Rps29
Fgf18	0	0.404190430987974	0.318	0.154	0	FAPs (Stem)	Fgf18
Ildr2	0	0.403920484193092	0.194	0.054	0	FAPs (Stem)	Ildr2
Chst1	0	0.401715022555904	0.176	0.025	0	FAPs (Stem)	Chst1
Tubb4a	0	0.400238683554697	0.185	0.023	0	FAPs (Stem)	Tubb4a
Mrpl33	0	0.3947157531818	0.804	0.737	0	FAPs (Stem)	Mrpl33
Rps15	0	0.393673512114546	0.993	0.982	0	FAPs (Stem)	Rps15
Stxbp6	0	0.391725002929315	0.32	0.131	0	FAPs (Stem)	Stxbp6
Rpl35a	0	0.381825259124707	0.995	0.99	0	FAPs (Stem)	Rpl35a
Sema3b	0	0.381521804865658	0.206	0.062	0	FAPs (Stem)	Sema3b
Rps28	0	0.380956343517569	0.957	0.94	0	FAPs (Stem)	Rps28
Cdon	0	0.379376137086081	0.383	0.247	0	FAPs (Stem)	Cdon
Edn1	0	0.379017036961757	0.14	0.032	0	FAPs (Stem)	Edn1
Prdm8	0	0.375354467873873	0.235	0.106	0	FAPs (Stem)	Prdm8
Kcnk5	0	0.364838212665225	0.19	0.032	0	FAPs (Stem)	Kcnk5
Pygl	0	0.363986767173634	0.28	0.162	0	FAPs (Stem)	Pygl
Pdgfc	0	0.360367278725271	0.152	0.028	0	FAPs (Stem)	Pdgfc
Rpl13	0	0.359705243179159	0.998	0.995	0	FAPs (Stem)	Rpl13
Rps26	0	0.358216723374869	0.937	0.909	0	FAPs (Stem)	Rps26
Rps3a1	0	0.355428875621407	0.992	0.981	0	FAPs (Stem)	Rps3a1
Vldlr	0	0.352891067044292	0.35	0.213	0	FAPs (Stem)	Vldlr
Plac9a	0	0.350030808221368	0.272	0.139	0	FAPs (Stem)	Plac9a
Ackr2	0	0.348667483537112	0.158	0.012	0	FAPs (Stem)	Ackr2
Adamtsl5	0	0.342878196977702	0.295	0.172	0	FAPs (Stem)	Adamtsl5
Cd200	0	0.342004321848541	0.207	0.081	0	FAPs (Stem)	Cd200
Rcan2	0	0.341189163511864	0.205	0.068	0	FAPs (Stem)	Rcan2
Rps11	0	0.338970400381775	0.988	0.979	0	FAPs (Stem)	Rps11
Clip4	0	0.336760927483775	0.211	0.07	0	FAPs (Stem)	Clip4
Rps14	0	0.335704584732266	0.996	0.991	0	FAPs (Stem)	Rps14
Rnase4	0	0.335647484124767	0.947	0.933	0	FAPs (Stem)	Rnase4
Adora2b	0	0.333924068861877	0.201	0.092	0	FAPs (Stem)	Adora2b
Ppp2r2b	0	0.333296214409356	0.178	0.035	0	FAPs (Stem)	Ppp2r2b
Rpl37	0	0.330757263771948	0.991	0.983	0	FAPs (Stem)	Rpl37
Rplp2	0	0.328030341184573	0.987	0.972	0	FAPs (Stem)	Rplp2
Hs3st1	0	0.326266472308455	0.154	0.032	0	FAPs (Stem)	Hs3st1
Sdk1	0	0.32371201540641	0.224	0.082	0	FAPs (Stem)	Sdk1
Rps25	0	0.322044952801574	0.982	0.969	0	FAPs (Stem)	Rps25
Gpr1	0	0.31554987270972	0.128	0.003	0	FAPs (Stem)	Gpr1
Txn1	0	0.314722464339196	0.943	0.917	0	FAPs (Stem)	Txn1
Gpr64	0	0.313293760297198	0.162	0.026	0	FAPs (Stem)	Gpr64
Tmsb10	0	0.312952007770261	0.982	0.967	0	FAPs (Stem)	Tmsb10
Gap43	0	0.312108993206852	0.121	0.013	0	FAPs (Stem)	Gap43
Cldn3	0	0.311604648290274	0.1	0.002	0	FAPs (Stem)	Cldn3
Eif1	0	0.308995054430599	0.994	0.991	0	FAPs (Stem)	Eif1
Rpl36	0	0.30414813295368	0.986	0.976	0	FAPs (Stem)	Rpl36
Rps5	0	0.298067434929541	0.992	0.987	0	FAPs (Stem)	Rps5
RPL24	0	0.295691585073209	0.952	0.931	0	FAPs (Stem)	RPL24
Rps4x	0	0.277453260479575	0.995	0.99	0	FAPs (Stem)	Rps4x
Il6ra	0	0.276154809718906	0.211	0.09	0	FAPs (Stem)	Il6ra
Arhgef28	0	0.273639590242372	0.164	0.062	0	FAPs (Stem)	Arhgef28
Galnt15	0	0.264074417587306	0.209	0.088	0	FAPs (Stem)	Galnt15
Rpl41	0	0.25050670236233	0.996	0.992	0	FAPs (Stem)	Rpl41
Limd2	0	-0.2527912878842	0.074	0.238	0	FAPs (Stem)	Limd2
St3gal4	0	-0.254687006366109	0.164	0.326	0	FAPs (Stem)	St3gal4
P2ry1	0	-0.254695761056318	0.022	0.124	0	FAPs (Stem)	P2ry1
Foxs1	0	-0.257978313429999	0.01	0.127	0	FAPs (Stem)	Foxs1
Lbh	0	-0.258079223616529	0.078	0.225	0	FAPs (Stem)	Lbh
Traf4	0	-0.258569063366035	0.07	0.234	0	FAPs (Stem)	Traf4
Rab31	0	-0.259244907347988	0.13	0.3	0	FAPs (Stem)	Rab31
Frmd4a	0	-0.259744040634737	0.143	0.3	0	FAPs (Stem)	Frmd4a
Acp5	0	-0.265374279064251	0.053	0.196	0	FAPs (Stem)	Acp5
Nxn	0	-0.265795770826271	0.068	0.246	0	FAPs (Stem)	Nxn
Tmem64	0	-0.26840019327344	0.107	0.248	0	FAPs (Stem)	Tmem64
Tns3	0	-0.270460376009403	0.04	0.215	0	FAPs (Stem)	Tns3
Col8a2	0	-0.270563962776605	0.015	0.132	0	FAPs (Stem)	Col8a2
Eps8	0	-0.271406513823904	0.193	0.36	0	FAPs (Stem)	Eps8
Slc1a3	0	-0.27193618920143	0.034	0.171	0	FAPs (Stem)	Slc1a3
Ednra	0	-0.272354532397885	0.017	0.165	0	FAPs (Stem)	Ednra
3632451O06Rik	0	-0.274270630875533	0.059	0.208	0	FAPs (Stem)	3632451O06Rik
Cntfr	0	-0.275074722622392	0.021	0.139	0	FAPs (Stem)	Cntfr
Pear1	0	-0.275407130877705	0.031	0.2	0	FAPs (Stem)	Pear1
Mmp19	0	-0.277584379299544	0.166	0.333	0	FAPs (Stem)	Mmp19
Phldb2	0	-0.279871265333303	0.113	0.284	0	FAPs (Stem)	Phldb2
Palld	0	-0.281226623889787	0.11	0.271	0	FAPs (Stem)	Palld
Aoc3	0	-0.282704425765113	0.065	0.229	0	FAPs (Stem)	Aoc3
H6pd	0	-0.283013628664057	0.131	0.3	0	FAPs (Stem)	H6pd
Plscr2	0	-0.2836171820024	0.05	0.204	0	FAPs (Stem)	Plscr2
Ghr	0	-0.284423624741272	0.222	0.39	0	FAPs (Stem)	Ghr
S1pr3	0	-0.285349671186198	0.059	0.213	0	FAPs (Stem)	S1pr3
Ptgir	0	-0.290075053392753	0.045	0.205	0	FAPs (Stem)	Ptgir
Idh2	0	-0.291805134596406	0.232	0.405	0	FAPs (Stem)	Idh2
Emp2	0	-0.296756274076408	0.163	0.336	0	FAPs (Stem)	Emp2
Cd97	0	-0.297388693107147	0.045	0.216	0	FAPs (Stem)	Cd97
Marcksl1	0	-0.298179866565635	0.084	0.25	0	FAPs (Stem)	Marcksl1
Rnf150	0	-0.299384092622875	0.059	0.251	0	FAPs (Stem)	Rnf150
Sec11a	0	-0.299661169593137	0.592	0.726	0	FAPs (Stem)	Sec11a
Epha4	0	-0.308098842783586	0.025	0.183	0	FAPs (Stem)	Epha4
Pcdh7	0	-0.308121719006045	0.221	0.401	0	FAPs (Stem)	Pcdh7
Myo10	0	-0.31040160766475	0.052	0.243	0	FAPs (Stem)	Myo10
Pappa	0	-0.311140146451953	0.014	0.152	0	FAPs (Stem)	Pappa
Angpt1	0	-0.313641844948489	0.102	0.274	0	FAPs (Stem)	Angpt1
Lepre1	0	-0.316275770040155	0.254	0.427	0	FAPs (Stem)	Lepre1
Sdc1	0	-0.316639763401125	0.063	0.255	0	FAPs (Stem)	Sdc1
Mylk	0	-0.317428105491501	0.017	0.169	0	FAPs (Stem)	Mylk
Crtap	0	-0.31793123208072	0.453	0.613	0	FAPs (Stem)	Crtap
Sdc3	0	-0.318156569758674	0.052	0.237	0	FAPs (Stem)	Sdc3
Tspan9	0	-0.320076362504407	0.085	0.274	0	FAPs (Stem)	Tspan9
Lhfpl2	0	-0.321305313436018	0.111	0.296	0	FAPs (Stem)	Lhfpl2
Rnaset2b	0	-0.321320805386641	0.177	0.343	0	FAPs (Stem)	Rnaset2b
Ptges	0	-0.322117395918903	0.248	0.426	0	FAPs (Stem)	Ptges
Pld3	0	-0.322657211046627	0.206	0.403	0	FAPs (Stem)	Pld3
Rgs3	0	-0.325371672530063	0.057	0.239	0	FAPs (Stem)	Rgs3
Pofut2	0	-0.327043649824961	0.449	0.609	0	FAPs (Stem)	Pofut2
Capn6	0	-0.327106148874855	0.067	0.241	0	FAPs (Stem)	Capn6
Slc16a2	0	-0.329188954330122	0.189	0.386	0	FAPs (Stem)	Slc16a2
Snai1	0	-0.329320142657298	0.111	0.284	0	FAPs (Stem)	Snai1
Adam12	0	-0.330376960778462	0.076	0.258	0	FAPs (Stem)	Adam12
Fmo1	0	-0.330736814766592	0.161	0.323	0	FAPs (Stem)	Fmo1
Mlec	0	-0.3329281517066	0.372	0.543	0	FAPs (Stem)	Mlec
Dact3	0	-0.333134975735376	0.084	0.279	0	FAPs (Stem)	Dact3
Pros1	0	-0.333211949384483	0.469	0.636	0	FAPs (Stem)	Pros1
Deptor	0	-0.33664916774399	0.115	0.282	0	FAPs (Stem)	Deptor
Gsto1	0	-0.337187926716624	0.121	0.32	0	FAPs (Stem)	Gsto1
Sox9	0	-0.338362467145274	0.112	0.262	0	FAPs (Stem)	Sox9
Enpp1	0	-0.338524808353137	0.046	0.223	0	FAPs (Stem)	Enpp1
Mpzl1	0	-0.339519768463846	0.083	0.285	0	FAPs (Stem)	Mpzl1
Ccbe1	0	-0.341172408898636	0.034	0.228	0	FAPs (Stem)	Ccbe1
Gaa	0	-0.341474058815927	0.346	0.526	0	FAPs (Stem)	Gaa
Dnm3os	0	-0.34195855758908	0.18	0.34	0	FAPs (Stem)	Dnm3os
Cyth3	0	-0.342476771080192	0.333	0.511	0	FAPs (Stem)	Cyth3
Spats2l	0	-0.343727131248438	0.162	0.348	0	FAPs (Stem)	Spats2l
Sertad4	0	-0.345202708468578	0.113	0.291	0	FAPs (Stem)	Sertad4
Ppic	0	-0.345326090190098	0.728	0.81	0	FAPs (Stem)	Ppic
Tspan11	0	-0.34554864337905	0.063	0.248	0	FAPs (Stem)	Tspan11
Kcnk2	0	-0.346020864111601	0.04	0.172	0	FAPs (Stem)	Kcnk2
Auts2	0	-0.346971708698022	0.326	0.507	0	FAPs (Stem)	Auts2
Siva1	0	-0.347980695687682	0.279	0.486	0	FAPs (Stem)	Siva1
Cnpy2	0	-0.348426735702284	0.587	0.708	0	FAPs (Stem)	Cnpy2
Ogfrl1	0	-0.352698992718081	0.078	0.267	0	FAPs (Stem)	Ogfrl1
Calm3	0	-0.352831569861189	0.552	0.693	0	FAPs (Stem)	Calm3
Wwtr1	0	-0.3533573101355	0.381	0.564	0	FAPs (Stem)	Wwtr1
Ctsz	0	-0.354348447948076	0.742	0.842	0	FAPs (Stem)	Ctsz
Trps1	0	-0.358758776953811	0.269	0.469	0	FAPs (Stem)	Trps1
Arhgap24	0	-0.358905604714795	0.227	0.411	0	FAPs (Stem)	Arhgap24
Tfpi2	0	-0.360542488032458	0.155	0.323	0	FAPs (Stem)	Tfpi2
Ikbip	0	-0.363078754959583	0.422	0.604	0	FAPs (Stem)	Ikbip
Fkbp7	0	-0.366401473657715	0.596	0.732	0	FAPs (Stem)	Fkbp7
Fam132a	0	-0.369244627175834	0.113	0.341	0	FAPs (Stem)	Fam132a
Ngfrap1	0	-0.369326021410822	0.17	0.382	0	FAPs (Stem)	Ngfrap1
Tmed9	0	-0.369536733653503	0.741	0.827	0	FAPs (Stem)	Tmed9
Cdc42ep5	0	-0.371416596029024	0.259	0.461	0	FAPs (Stem)	Cdc42ep5
Dhrs3	0	-0.371607885544425	0.172	0.348	0	FAPs (Stem)	Dhrs3
Epha3	0	-0.374946467240844	0.076	0.257	0	FAPs (Stem)	Epha3
Il1r1	0	-0.377845414358602	0.279	0.451	0	FAPs (Stem)	Il1r1
Myh9	0	-0.380285426720146	0.237	0.417	0	FAPs (Stem)	Myh9
Serpinf1	0	-0.381123490920302	0.959	0.98	0	FAPs (Stem)	Serpinf1
C2	0	-0.381829384334998	0.091	0.225	0	FAPs (Stem)	C2
Ppib	0	-0.382108597905393	0.906	0.928	0	FAPs (Stem)	Ppib
Csgalnact1	0	-0.383007131376907	0.133	0.335	0	FAPs (Stem)	Csgalnact1
Ssr4	0	-0.383143051897016	0.752	0.812	0	FAPs (Stem)	Ssr4
Leprel2	0	-0.385658570268358	0.433	0.616	0	FAPs (Stem)	Leprel2
Nt5dc2	0	-0.38615343779695	0.059	0.215	0	FAPs (Stem)	Nt5dc2
Pdgfra	0	-0.391922437749961	0.635	0.775	0	FAPs (Stem)	Pdgfra
Igsf3	0	-0.395148387284212	0.127	0.359	0	FAPs (Stem)	Igsf3
Tril	0	-0.399475466036359	0.174	0.366	0	FAPs (Stem)	Tril
Sparc	0	-0.399868497945321	0.985	0.983	0	FAPs (Stem)	Sparc
Slc50a1	0	-0.401220884006045	0.412	0.616	0	FAPs (Stem)	Slc50a1
Maged2	0	-0.403051457110751	0.475	0.645	0	FAPs (Stem)	Maged2
Pdgfrb	0	-0.404179055261533	0.387	0.563	0	FAPs (Stem)	Pdgfrb
Mbnl2	0	-0.406219252388214	0.527	0.7	0	FAPs (Stem)	Mbnl2
Col12a1	0	-0.406224492971624	0.176	0.339	0	FAPs (Stem)	Col12a1
0610007N19Rik	0	-0.406710580525594	0.472	0.647	0	FAPs (Stem)	0610007N19Rik
Adamts4	0	-0.409785324328341	0.16	0.332	0	FAPs (Stem)	Adamts4
Clec1a	0	-0.410136996037758	0.064	0.234	0	FAPs (Stem)	Clec1a
Rrbp1	0	-0.415671257318466	0.82	0.883	0	FAPs (Stem)	Rrbp1
Adam19	0	-0.418717288574639	0.198	0.402	0	FAPs (Stem)	Adam19
Eng	0	-0.421848473695516	0.242	0.448	0	FAPs (Stem)	Eng
Cd302	0	-0.424480598769057	0.772	0.865	0	FAPs (Stem)	Cd302
P4hb	0	-0.424770151728057	0.734	0.804	0	FAPs (Stem)	P4hb
Pde4b	0	-0.42494644933013	0.143	0.299	0	FAPs (Stem)	Pde4b
Itgbl1	0	-0.426116743888627	0.217	0.379	0	FAPs (Stem)	Itgbl1
Tpm1	0	-0.426250965749701	0.309	0.486	0	FAPs (Stem)	Tpm1
Mme	0	-0.426356803066899	0.087	0.272	0	FAPs (Stem)	Mme
App	0	-0.426456500882687	0.786	0.879	0	FAPs (Stem)	App
Phlda3	0	-0.427496598857759	0.263	0.449	0	FAPs (Stem)	Phlda3
Pcolce	0	-0.428064915430272	0.9	0.962	0	FAPs (Stem)	Pcolce
Ndrg2	0	-0.428838357575329	0.124	0.322	0	FAPs (Stem)	Ndrg2
Csrp1	0	-0.430683405664734	0.158	0.357	0	FAPs (Stem)	Csrp1
Wisp1	0	-0.432307671839555	0.032	0.231	0	FAPs (Stem)	Wisp1
Nnmt	0	-0.43404388826679	0.432	0.623	0	FAPs (Stem)	Nnmt
Maged1	0	-0.434247752877392	0.523	0.669	0	FAPs (Stem)	Maged1
Cyp1b1	0	-0.434995930762673	0.075	0.264	0	FAPs (Stem)	Cyp1b1
Fhl2	0	-0.43760937248144	0.065	0.285	0	FAPs (Stem)	Fhl2
Ckap4	0	-0.440530061130747	0.555	0.675	0	FAPs (Stem)	Ckap4
Runx1	0	-0.441010296529111	0.24	0.442	0	FAPs (Stem)	Runx1
Loxl3	0	-0.442627433355614	0.249	0.421	0	FAPs (Stem)	Loxl3
Dio2	0	-0.443266419749921	0.052	0.208	0	FAPs (Stem)	Dio2
Tmem204	0	-0.443993735118233	0.053	0.264	0	FAPs (Stem)	Tmem204
Ecm2	0	-0.446576458593305	0.39	0.572	0	FAPs (Stem)	Ecm2
Cav1	0	-0.446948000672149	0.298	0.467	0	FAPs (Stem)	Cav1
Col3a1	0	-0.448714705497752	0.966	0.972	0	FAPs (Stem)	Col3a1
Mxra8	0	-0.449119792851989	0.714	0.822	0	FAPs (Stem)	Mxra8
Rgs10	0	-0.452228588027392	0.189	0.441	0	FAPs (Stem)	Rgs10
Fkbp11	0	-0.45542989804817	0.224	0.424	0	FAPs (Stem)	Fkbp11
Ltbp2	0	-0.455605887807983	0.027	0.183	0	FAPs (Stem)	Ltbp2
Plod2	0	-0.457160253135439	0.29	0.504	0	FAPs (Stem)	Plod2
Ssr2	0	-0.457267873977559	0.612	0.734	0	FAPs (Stem)	Ssr2
Scn7a	0	-0.458877694003436	0.354	0.562	0	FAPs (Stem)	Scn7a
Boc	0	-0.463931925041996	0.143	0.343	0	FAPs (Stem)	Boc
Gfra1	0	-0.464389185693654	0.059	0.255	0	FAPs (Stem)	Gfra1
Anxa5	0	-0.472716999610298	0.881	0.958	0	FAPs (Stem)	Anxa5
C1qtnf6	0	-0.474086482265486	0.354	0.541	0	FAPs (Stem)	C1qtnf6
Egr2	0	-0.474580495084285	0.114	0.304	0	FAPs (Stem)	Egr2
Mndal	0	-0.474713206942015	0.289	0.489	0	FAPs (Stem)	Mndal
Lgals3bp	0	-0.47539244160351	0.326	0.497	0	FAPs (Stem)	Lgals3bp
Tpm2	0	-0.476201588897375	0.13	0.318	0	FAPs (Stem)	Tpm2
Ctsh	0	-0.476415763888034	0.419	0.615	0	FAPs (Stem)	Ctsh
Cxcl16	0	-0.48011714525601	0.119	0.385	0	FAPs (Stem)	Cxcl16
Lsamp	0	-0.481606514857325	0.074	0.275	0	FAPs (Stem)	Lsamp
Adh1	0	-0.483492145309636	0.16	0.331	0	FAPs (Stem)	Adh1
Col16a1	0	-0.483496234340488	0.283	0.469	0	FAPs (Stem)	Col16a1
Gnb4	0	-0.484062529557427	0.171	0.431	0	FAPs (Stem)	Gnb4
Aprt	0	-0.486632678153287	0.355	0.595	0	FAPs (Stem)	Aprt
Fxyd5	0	-0.487568843731203	0.284	0.54	0	FAPs (Stem)	Fxyd5
Kdelr3	0	-0.4881223598752	0.416	0.611	0	FAPs (Stem)	Kdelr3
Col18a1	0	-0.488376046591441	0.168	0.369	0	FAPs (Stem)	Col18a1
Sema5a	0	-0.492409371153497	0.078	0.301	0	FAPs (Stem)	Sema5a
Mrc2	0	-0.496127057350659	0.405	0.596	0	FAPs (Stem)	Mrc2
Clmp	0	-0.503589845797708	0.439	0.655	0	FAPs (Stem)	Clmp
Abca8a	0	-0.506124126113246	0.625	0.762	0	FAPs (Stem)	Abca8a
Srpx2	0	-0.507004617001865	0.356	0.558	0	FAPs (Stem)	Srpx2
Tgfbi	0	-0.518184303949335	0.456	0.659	0	FAPs (Stem)	Tgfbi
Col27a1	0	-0.522431482575389	0.095	0.351	0	FAPs (Stem)	Col27a1
Gng11	0	-0.523962369761578	0.476	0.672	0	FAPs (Stem)	Gng11
Tcf4	0	-0.524255083579528	0.683	0.819	0	FAPs (Stem)	Tcf4
Sgk1	0	-0.524967487743255	0.373	0.588	0	FAPs (Stem)	Sgk1
Sept11	0	-0.528265018865052	0.269	0.511	0	FAPs (Stem)	Sept11
Bicc1	0	-0.534105249418414	0.58	0.755	0	FAPs (Stem)	Bicc1
Ggt5	0	-0.537601869651434	0.137	0.392	0	FAPs (Stem)	Ggt5
Emp1	0	-0.537736914694524	0.745	0.889	0	FAPs (Stem)	Emp1
Fkbp10	0	-0.541366633133716	0.355	0.579	0	FAPs (Stem)	Fkbp10
Prdx4	0	-0.544830818035405	0.498	0.683	0	FAPs (Stem)	Prdx4
F2r	0	-0.546298452812737	0.073	0.333	0	FAPs (Stem)	F2r
Serpinh1	0	-0.547097694170447	0.942	0.966	0	FAPs (Stem)	Serpinh1
Nfib	0	-0.562344827042493	0.705	0.845	0	FAPs (Stem)	Nfib
Wbp5	0	-0.562865688643987	0.657	0.807	0	FAPs (Stem)	Wbp5
Rcn3	0	-0.56603869705582	0.715	0.834	0	FAPs (Stem)	Rcn3
Lamb1	0	-0.570252856007664	0.529	0.656	0	FAPs (Stem)	Lamb1
Actn1	0	-0.570668263703398	0.07	0.349	0	FAPs (Stem)	Actn1
Ly6e	0	-0.571513319035545	0.721	0.816	0	FAPs (Stem)	Ly6e
Acta2	0	-0.571541949020899	0.036	0.162	0	FAPs (Stem)	Acta2
Atp1a2	0	-0.575663942479224	0.046	0.245	0	FAPs (Stem)	Atp1a2
Lifr	0	-0.577384537924096	0.221	0.45	0	FAPs (Stem)	Lifr
Ctsk	0	-0.580547935087357	0.612	0.764	0	FAPs (Stem)	Ctsk
Fam198b	0	-0.581756377450639	0.169	0.42	0	FAPs (Stem)	Fam198b
Vcam1	0	-0.582277524153832	0.102	0.356	0	FAPs (Stem)	Vcam1
Col6a1	0	-0.585220342230132	0.906	0.945	0	FAPs (Stem)	Col6a1
Mafb	0	-0.588640959790374	0.334	0.549	0	FAPs (Stem)	Mafb
Cpe	0	-0.58892105485444	0.031	0.145	0	FAPs (Stem)	Cpe
Ppap2a	0	-0.589692004747011	0.175	0.457	0	FAPs (Stem)	Ppap2a
Plod1	0	-0.590007101283655	0.264	0.537	0	FAPs (Stem)	Plod1
Cd63	0	-0.590638218362245	0.962	0.982	0	FAPs (Stem)	Cd63
Tsc22d1	0	-0.593732031699318	0.421	0.638	0	FAPs (Stem)	Tsc22d1
Icam1	0	-0.600064008175104	0.242	0.479	0	FAPs (Stem)	Icam1
Fscn1	0	-0.601052026649655	0.126	0.428	0	FAPs (Stem)	Fscn1
Ptn	0	-0.609520205910699	0.036	0.169	0	FAPs (Stem)	Ptn
Meox2	0	-0.611149576745212	0.327	0.569	0	FAPs (Stem)	Meox2
Ifi203	0	-0.616357352923939	0.401	0.587	0	FAPs (Stem)	Ifi203
Spon1	0	-0.620219995676331	0.047	0.276	0	FAPs (Stem)	Spon1
Cthrc1	0	-0.621336966584726	0.168	0.343	0	FAPs (Stem)	Cthrc1
KCTD12	0	-0.632808262233458	0.275	0.523	0	FAPs (Stem)	KCTD12
Cdh11	0	-0.634914932116298	0.066	0.318	0	FAPs (Stem)	Cdh11
Col6a2	0	-0.638306988116924	0.866	0.923	0	FAPs (Stem)	Col6a2
Sept4	0	-0.640196646725915	0.033	0.338	0	FAPs (Stem)	Sept4
Igsf10	0	-0.641738179227502	0.184	0.469	0	FAPs (Stem)	Igsf10
Angptl4	0	-0.645966497958179	0.159	0.353	0	FAPs (Stem)	Angptl4
Cp	0	-0.648366988733213	0.158	0.373	0	FAPs (Stem)	Cp
Wisp2	0	-0.648590286263736	0.101	0.262	0	FAPs (Stem)	Wisp2
Eva1b	0	-0.654315100796493	0.348	0.634	0	FAPs (Stem)	Eva1b
Tmem119	0	-0.657609256862516	0.123	0.431	0	FAPs (Stem)	Tmem119
Bmper	0	-0.658855863499072	0.145	0.449	0	FAPs (Stem)	Bmper
Peg3	0	-0.66566096997907	0.158	0.352	0	FAPs (Stem)	Peg3
Ank2	0	-0.672039006157771	0.247	0.555	0	FAPs (Stem)	Ank2
Lhfp	0	-0.673278106944163	0.577	0.797	0	FAPs (Stem)	Lhfp
Fibin	0	-0.676409761173429	0.094	0.334	0	FAPs (Stem)	Fibin
Il11ra1	0	-0.679374153202697	0.71	0.883	0	FAPs (Stem)	Il11ra1
Hspg2	0	-0.682554126558662	0.714	0.83	0	FAPs (Stem)	Hspg2
Scarf2	0	-0.686402954002859	0.22	0.561	0	FAPs (Stem)	Scarf2
Mif	0	-0.686893314144737	0.425	0.644	0	FAPs (Stem)	Mif
Penk	0	-0.702891511544551	0.193	0.361	0	FAPs (Stem)	Penk
Vwa1	0	-0.705227248748222	0.148	0.344	0	FAPs (Stem)	Vwa1
Matn2	0	-0.708893870933868	0.166	0.476	0	FAPs (Stem)	Matn2
Col1a2	0	-0.716214987813378	0.972	0.979	0	FAPs (Stem)	Col1a2
Col5a2	0	-0.717152867864152	0.798	0.878	0	FAPs (Stem)	Col5a2
Colec12	0	-0.725426519660434	0.357	0.642	0	FAPs (Stem)	Colec12
Iigp1	0	-0.734311698911826	0.205	0.36	0	FAPs (Stem)	Iigp1
Clec11a	0	-0.736008826962893	0.063	0.344	0	FAPs (Stem)	Clec11a
Gadd45b	0	-0.744589704777182	0.471	0.676	0	FAPs (Stem)	Gadd45b
Gpx3	0	-0.744989785061504	0.664	0.826	0	FAPs (Stem)	Gpx3
Prrx2	0	-0.75003659701359	0.228	0.538	0	FAPs (Stem)	Prrx2
Nid2	0	-0.755400301535784	0.204	0.519	0	FAPs (Stem)	Nid2
Cpxm2	0	-0.764057196235922	0.083	0.277	0	FAPs (Stem)	Cpxm2
Tm4sf1	0	-0.768263673876928	0.411	0.619	0	FAPs (Stem)	Tm4sf1
Hmcn2	0	-0.769013889716092	0.275	0.531	0	FAPs (Stem)	Hmcn2
Ifi30	0	-0.773427398379278	0.264	0.527	0	FAPs (Stem)	Ifi30
Emilin1	0	-0.775912732176619	0.189	0.493	0	FAPs (Stem)	Emilin1
Lox	0	-0.776117976678596	0.279	0.544	0	FAPs (Stem)	Lox
Igf1	0	-0.778799750807827	0.51	0.767	0	FAPs (Stem)	Igf1
Spry1	0	-0.779215344705302	0.18	0.475	0	FAPs (Stem)	Spry1
Ctgf	0	-0.788609251683095	0.181	0.386	0	FAPs (Stem)	Ctgf
Nrep	0	-0.807028002291544	0.207	0.457	0	FAPs (Stem)	Nrep
Sh3bgrl3	0	-0.817919940601426	0.592	0.76	0	FAPs (Stem)	Sh3bgrl3
Nrp1	0	-0.820954358167512	0.413	0.694	0	FAPs (Stem)	Nrp1
Podn	0	-0.824840464881757	0.315	0.602	0	FAPs (Stem)	Podn
F3	0	-0.826736233296302	0.373	0.624	0	FAPs (Stem)	F3
Srpx	0	-0.830252785167159	0.241	0.56	0	FAPs (Stem)	Srpx
Cpxm1	0	-0.841709828619452	0.313	0.576	0	FAPs (Stem)	Cpxm1
Bmp5	0	-0.845997676887031	0.181	0.516	0	FAPs (Stem)	Bmp5
Angptl1	0	-0.8525368520171	0.468	0.713	0	FAPs (Stem)	Angptl1
Svep1	0	-0.87528103472714	0.307	0.645	0	FAPs (Stem)	Svep1
Comp	0	-0.87798556825657	0.032	0.148	0	FAPs (Stem)	Comp
Mfap2	0	-0.878112459070892	0.374	0.644	0	FAPs (Stem)	Mfap2
Gpm6b	0	-0.885293435645306	0.262	0.595	0	FAPs (Stem)	Gpm6b
Cfh	0	-0.886225715754782	0.189	0.412	0	FAPs (Stem)	Cfh
Gas1	0	-0.898286240418327	0.508	0.787	0	FAPs (Stem)	Gas1
Igfbp3	0	-0.900900531900898	0.078	0.287	0	FAPs (Stem)	Igfbp3
1500015O10Rik	0	-0.908437346080707	0.049	0.24	0	FAPs (Stem)	1500015O10Rik
Ndufa4l2	0	-0.916130825943689	0.074	0.428	0	FAPs (Stem)	Ndufa4l2
Itm2a	0	-0.916691901999074	0.686	0.876	0	FAPs (Stem)	Itm2a
Col1a1	0	-0.922091569502448	0.942	0.961	0	FAPs (Stem)	Col1a1
Meox1	0	-0.924980101838632	0.047	0.358	0	FAPs (Stem)	Meox1
Jun	0	-0.93146200184734	0.838	0.884	0	FAPs (Stem)	Jun
Thbs1	0	-0.954458731279102	0.231	0.491	0	FAPs (Stem)	Thbs1
Tnc	0	-0.962778921651073	0.032	0.196	0	FAPs (Stem)	Tnc
Tmem176a	0	-0.980477792576479	0.065	0.373	0	FAPs (Stem)	Tmem176a
Cxcl12	0	-0.983350632813663	0.589	0.842	0	FAPs (Stem)	Cxcl12
Mmp3	0	-0.990494574365457	0.086	0.224	0	FAPs (Stem)	Mmp3
G0s2	0	-0.996934428741251	0.133	0.38	0	FAPs (Stem)	G0s2
Fxyd6	0	-1.00067367476186	0.175	0.501	0	FAPs (Stem)	Fxyd6
Crlf1	0	-1.01020680601116	0.025	0.299	0	FAPs (Stem)	Crlf1
Sfrp1	0	-1.04736524614859	0.159	0.375	0	FAPs (Stem)	Sfrp1
H19	0	-1.05123260769599	0.152	0.305	0	FAPs (Stem)	H19
Cygb	0	-1.0958088663429	0.558	0.862	0	FAPs (Stem)	Cygb
Cxcl9	0	-1.09660687430878	0.068	0.217	0	FAPs (Stem)	Cxcl9
Mdk	0	-1.123797617737	0.081	0.464	0	FAPs (Stem)	Mdk
Lpl	0	-1.13840265084287	0.626	0.831	0	FAPs (Stem)	Lpl
Steap4	0	-1.14620680262524	0.204	0.607	0	FAPs (Stem)	Steap4
Hsd11b1	0	-1.14925617932497	0.216	0.442	0	FAPs (Stem)	Hsd11b1
Mest	0	-1.15231407748618	0.124	0.38	0	FAPs (Stem)	Mest
Olfml3	0	-1.19068928339655	0.29	0.686	0	FAPs (Stem)	Olfml3
Col8a1	0	-1.19476039986693	0.151	0.437	0	FAPs (Stem)	Col8a1
Timp1	0	-1.20991740268538	0.274	0.507	0	FAPs (Stem)	Timp1
Rbp1	0	-1.23370590461779	0.254	0.666	0	FAPs (Stem)	Rbp1
Col4a2	0	-1.23457923837295	0.462	0.769	0	FAPs (Stem)	Col4a2
Pdgfrl	0	-1.24150246295815	0.136	0.553	0	FAPs (Stem)	Pdgfrl
Col4a1	0	-1.29090764633069	0.607	0.845	0	FAPs (Stem)	Col4a1
Gas6	0	-1.29722098470163	0.275	0.663	0	FAPs (Stem)	Gas6
Fbln7	0	-1.30238488536743	0.074	0.47	0	FAPs (Stem)	Fbln7
Postn	0	-1.32484206770858	0.309	0.448	0	FAPs (Stem)	Postn
Col6a3	0	-1.36096250134658	0.724	0.903	0	FAPs (Stem)	Col6a3
Tmem176b	0	-1.3685330882213	0.1	0.5	0	FAPs (Stem)	Tmem176b
Lum	0	-1.38938535741535	0.815	0.958	0	FAPs (Stem)	Lum
Mfap4	0	-1.48394600886157	0.129	0.447	0	FAPs (Stem)	Mfap4
Thbs4	0	-1.56895937460338	0.132	0.385	0	FAPs (Stem)	Thbs4
Crispld2	0	-1.61331402079541	0.149	0.577	0	FAPs (Stem)	Crispld2
Sparcl1	0	-1.7531780943093	0.366	0.817	0	FAPs (Stem)	Sparcl1
Col15a1	0	-1.79768859836051	0.229	0.717	0	FAPs (Stem)	Col15a1
Igfbp7	0	-1.8107364776466	0.742	0.983	0	FAPs (Stem)	Igfbp7
Apoe	0	-1.81272732014019	0.194	0.446	0	FAPs (Stem)	Apoe
Cst3	0	-1.90205787869964	0.953	0.989	0	FAPs (Stem)	Cst3
Bgn	0	-1.91812777826058	0.565	0.943	0	FAPs (Stem)	Bgn
Cilp	0	-2.01522569264809	0.201	0.621	0	FAPs (Stem)	Cilp
Apod	0	-2.19694247021903	0.571	0.842	0	FAPs (Stem)	Apod
Smoc2	0	-2.20294098323716	0.536	0.927	0	FAPs (Stem)	Smoc2
Mgp	0	-3.75330257745435	0.337	0.904	0	FAPs (Stem)	Mgp
Cxcl14	0	-3.79127753722174	0.159	0.728	0	FAPs (Stem)	Cxcl14
Ddah1	1.11825322210725e-304	-0.294605469833505	0.022	0.122	3.15940082841961e-300	FAPs (Stem)	Ddah1
Figf	2.93335422494742e-303	0.436092673861464	0.252	0.139	8.28760569174394e-299	FAPs (Stem)	Figf
Lgmn	3.17025169579105e-303	-0.375703054892196	0.285	0.449	8.95691211611846e-299	FAPs (Stem)	Lgmn
Cd81	5.31341337892416e-303	-0.347593134132098	0.937	0.965	1.50119868194744e-298	FAPs (Stem)	Cd81
Arhgdib	3.3500804042916e-302	-0.269948718732191	0.05	0.165	9.46498216624505e-298	FAPs (Stem)	Arhgdib
Antxr2	4.26229128552115e-301	0.392008154555792	0.681	0.596	1.20422515689829e-296	FAPs (Stem)	Antxr2
Lman1	7.29549142623198e-301	-0.344299405734333	0.481	0.624	2.06119519265332e-296	FAPs (Stem)	Lman1
Mxra7	1.67952390527569e-300	-0.33160416003763	0.532	0.684	4.7451588895754e-296	FAPs (Stem)	Mxra7
Sgcb	9.49126349687924e-300	-0.251391140798296	0.219	0.385	2.68156667577329e-295	FAPs (Stem)	Sgcb
Gdf10	1.90238156503298e-298	-0.666597738918616	0.068	0.185	5.37479863568768e-294	FAPs (Stem)	Gdf10
Chp1	1.8910578876464e-297	0.401333910955914	0.495	0.387	5.34280584996737e-293	FAPs (Stem)	Chp1
Colgalt1	3.13511504431366e-296	-0.322269896079056	0.426	0.581	8.85764053469938e-292	FAPs (Stem)	Colgalt1
Bmp1	5.8655666618531e-296	0.381299697658469	0.731	0.668	1.65719854897336e-291	FAPs (Stem)	Bmp1
Dcbld2	1.09557358757799e-294	0.423852641362486	0.479	0.368	3.09532405698408e-290	FAPs (Stem)	Dcbld2
Blvrb	3.55262475321327e-294	0.397495662143474	0.643	0.557	1.00372307152535e-289	FAPs (Stem)	Blvrb
Ntn4	6.95425744121597e-291	0.424860568564377	0.325	0.207	1.96478635486675e-286	FAPs (Stem)	Ntn4
Camk2n1	1.72180796744373e-290	0.37112842432202	0.674	0.568	4.86462405041878e-286	FAPs (Stem)	Camk2n1
Gm20204	1.72795595732799e-290	0.427981973036393	0.236	0.129	4.88199396623876e-286	FAPs (Stem)	Gm20204
Nudt4	7.10064772675907e-290	-0.357316887334411	0.369	0.519	2.00614600224124e-285	FAPs (Stem)	Nudt4
Serpine1	3.21776459671851e-288	-0.495980149960601	0.159	0.308	9.09115031510882e-284	FAPs (Stem)	Serpine1
Rab34	1.65101689935845e-287	-0.293561299041511	0.346	0.516	4.66461804575743e-283	FAPs (Stem)	Rab34
Id1	1.16936954431559e-286	-0.371726439099682	0.1	0.228	3.30381977355485e-282	FAPs (Stem)	Id1
Ets1	6.86963757685836e-286	-0.25861555257383	0.175	0.328	1.94087870458979e-281	FAPs (Stem)	Ets1
Glce	1.86223395569495e-284	0.376396925304071	0.275	0.163	5.26136959502494e-280	FAPs (Stem)	Glce
Itm2c	2.76015591000507e-283	-0.323732574205473	0.653	0.772	7.79826849253734e-279	FAPs (Stem)	Itm2c
Aldh1a2	4.48366037477613e-283	-0.437897305209562	0.135	0.274	1.2667685656855e-278	FAPs (Stem)	Aldh1a2
Arhgef40	6.50143094553718e-283	-0.260851879750018	0.228	0.389	1.83684928504262e-278	FAPs (Stem)	Arhgef40
Isg15	1.00928156144582e-282	-0.540317970255709	0.211	0.361	2.85152319555289e-278	FAPs (Stem)	Isg15
Camk1d	4.77216621938881e-281	0.255926820542377	0.227	0.118	1.34828012196392e-276	FAPs (Stem)	Camk1d
Tmed3	1.01146422476412e-279	-0.327127856385737	0.778	0.83	2.85768987422606e-275	FAPs (Stem)	Tmed3
Ccdc80	2.35694193746167e-279	-0.347667421456672	0.554	0.703	6.65906805591045e-275	FAPs (Stem)	Ccdc80
Gpr153	3.5574590913793e-279	-0.284168961463623	0.248	0.408	1.0050889170874e-274	FAPs (Stem)	Gpr153
Gpc6	1.17949186074455e-278	0.389205533332112	0.42	0.299	3.33241835416159e-274	FAPs (Stem)	Gpc6
Wfdc1	1.88166287095404e-278	-0.330577914414268	0.047	0.153	5.31626210930645e-274	FAPs (Stem)	Wfdc1
Maf	5.72425964760853e-278	0.433799176497722	0.389	0.265	1.61727507823884e-273	FAPs (Stem)	Maf
Pvr	1.09434520765692e-275	0.401355261310512	0.315	0.202	3.09185351519309e-271	FAPs (Stem)	Pvr
Fgfr1	1.03980639869403e-272	0.348582764201811	0.794	0.754	2.93776501823023e-268	FAPs (Stem)	Fgfr1
Tspan4	1.06938852522152e-272	-0.390079686599547	0.344	0.49	3.02134340030836e-268	FAPs (Stem)	Tspan4
Antxr1	3.1517174023374e-272	0.447256015711495	0.624	0.536	8.90454717682385e-268	FAPs (Stem)	Antxr1
Cmklr1	2.62845410253848e-270	-0.319044044918062	0.174	0.317	7.42617137590196e-266	FAPs (Stem)	Cmklr1
Ifngr1	2.88838199484889e-270	-0.457254310472126	0.605	0.74	8.16054565004657e-266	FAPs (Stem)	Ifngr1
Clip1	4.64978814666036e-270	0.394524787753241	0.426	0.318	1.31370464507595e-265	FAPs (Stem)	Clip1
Col5a3	1.55638085932611e-269	-0.441978166606795	0.658	0.78	4.39724284185405e-265	FAPs (Stem)	Col5a3
Errfi1	1.33187457736099e-267	0.605409599646987	0.696	0.634	3.762945243418e-263	FAPs (Stem)	Errfi1
Ifitm2	1.86576784753481e-267	-0.270928468241893	0.955	0.976	5.27135389964011e-263	FAPs (Stem)	Ifitm2
Tmem167	4.71654277093925e-267	-0.305257293190523	0.6	0.707	1.33256482907347e-262	FAPs (Stem)	Tmem167
Cdkn1c	9.31560471971417e-266	-0.740200480465309	0.398	0.547	2.63193780146084e-261	FAPs (Stem)	Cdkn1c
Rpl38	6.9505409779337e-264	0.255419236302478	0.974	0.96	1.96373634249561e-259	FAPs (Stem)	Rpl38
Pten	9.55650432099412e-264	-0.295390220493983	0.396	0.554	2.69999916581047e-259	FAPs (Stem)	Pten
Rpl4	2.34761702571289e-262	0.260835565945819	0.969	0.957	6.63272238274663e-258	FAPs (Stem)	Rpl4
Mt1	7.10215292385788e-262	0.301752635623131	0.956	0.899	2.00657126557757e-257	FAPs (Stem)	Mt1
Tubb5	3.17104764770447e-261	-0.481815503762015	0.689	0.782	8.95916091905945e-257	FAPs (Stem)	Tubb5
Cltb	9.37222108089417e-260	0.357133504931762	0.679	0.607	2.64793362198503e-255	FAPs (Stem)	Cltb
Ifitm3	6.7777476362966e-259	-0.258741300651108	0.982	0.988	1.91491703968288e-254	FAPs (Stem)	Ifitm3
Gprc5b	5.50607374704656e-258	0.317309013071487	0.321	0.206	1.55563101575306e-253	FAPs (Stem)	Gprc5b
Vmp1	1.24528097573936e-256	-0.308085050412235	0.389	0.537	3.51829234075642e-252	FAPs (Stem)	Vmp1
Add3	3.08338354153369e-256	0.361493259257423	0.636	0.559	8.71148351989513e-252	FAPs (Stem)	Add3
Lmna	5.74079710306823e-256	-0.419490044539955	0.77	0.841	1.62194740552987e-251	FAPs (Stem)	Lmna
Arl1	1.67800377959591e-255	-0.296393433624577	0.68	0.773	4.74086407849233e-251	FAPs (Stem)	Arl1
Btg2	1.30364004136678e-253	-0.505218113157935	0.553	0.697	3.68317420887356e-249	FAPs (Stem)	Btg2
Ldha	1.42224020634513e-253	-0.40667014295973	0.696	0.787	4.01825525498691e-249	FAPs (Stem)	Ldha
Nupr1	2.97860693473381e-252	0.383817295686083	0.84	0.808	8.41545817270343e-248	FAPs (Stem)	Nupr1
Gpx8	6.43465745304924e-252	-0.304168484338778	0.63	0.733	1.81798377021e-247	FAPs (Stem)	Gpx8
C1qtnf3	1.59174532972503e-251	-0.413535986329765	0.044	0.142	4.49715808007212e-247	FAPs (Stem)	C1qtnf3
AW112010	2.36975150541016e-251	-0.501957381108025	0.435	0.581	6.69525892823533e-247	FAPs (Stem)	AW112010
Igf2	1.81675810162488e-249	-0.662656926911487	0.059	0.164	5.13288666452077e-245	FAPs (Stem)	Igf2
Naaa	2.54576888603877e-249	0.365250302917319	0.411	0.297	7.19256083372535e-245	FAPs (Stem)	Naaa
Pts	4.43564770531304e-248	0.359193516620179	0.299	0.195	1.25320354618209e-243	FAPs (Stem)	Pts
Snx21	4.08330211435544e-247	0.387790501004248	0.364	0.256	1.15365534636884e-242	FAPs (Stem)	Snx21
Mcfd2	5.24940206644287e-246	-0.263724493819446	0.366	0.521	1.4831135658321e-241	FAPs (Stem)	Mcfd2
Ppa1	1.14853174844784e-245	0.435808950355627	0.512	0.407	3.24494674888967e-241	FAPs (Stem)	Ppa1
Ppp3ca	1.64472479867082e-245	-0.286667505995412	0.46	0.609	4.64684097368466e-241	FAPs (Stem)	Ppp3ca
Notch2	3.59356943205084e-245	0.511161885849593	0.425	0.318	1.01529117163732e-240	FAPs (Stem)	Notch2
Rras2	4.29593287616217e-245	0.251990426495764	0.165	0.079	1.2137299155021e-240	FAPs (Stem)	Rras2
Rhoj	6.96350000943764e-245	-0.36322980557598	0.701	0.81	1.96739765766642e-240	FAPs (Stem)	Rhoj
Tgfb3	1.92079485529977e-244	-0.276517272983733	0.191	0.328	5.42682170467845e-240	FAPs (Stem)	Tgfb3
Wnt11	2.32489399630673e-244	0.251937423871041	0.262	0.152	6.5685230077654e-240	FAPs (Stem)	Wnt11
Klf3	3.18685507491483e-244	0.399396213135185	0.404	0.299	9.00382164315686e-240	FAPs (Stem)	Klf3
Nmb	4.37667697261471e-244	-0.420299955729319	0.154	0.286	1.23654254507283e-239	FAPs (Stem)	Nmb
Tnfrsf1a	7.15982656453916e-244	-0.297908860223655	0.536	0.669	2.02286579927925e-239	FAPs (Stem)	Tnfrsf1a
Calr	1.07862852580496e-243	-0.343583046852534	0.862	0.898	3.04744917395677e-239	FAPs (Stem)	Calr
Smurf2	9.07207550578151e-243	0.362866091318085	0.342	0.238	2.56313349264845e-238	FAPs (Stem)	Smurf2
Tspan5	1.39002935483622e-241	0.289842435681635	0.297	0.19	3.92724993621878e-237	FAPs (Stem)	Tspan5
Dab2	1.61656724840633e-241	-0.273358437566978	0.257	0.409	4.5672874469224e-237	FAPs (Stem)	Dab2
Clic4	2.01799737898467e-240	0.354237527678904	0.733	0.674	5.7014479948454e-236	FAPs (Stem)	Clic4
Slc5a3	4.69321315154403e-240	-0.369637585815842	0.147	0.276	1.32597351170573e-235	FAPs (Stem)	Slc5a3
C1qtnf2	6.7696272901186e-240	-0.372743711884108	0.34	0.485	1.91262279827721e-235	FAPs (Stem)	C1qtnf2
Cnn3	7.71511416846814e-240	-0.293606493469188	0.517	0.646	2.1797512060173e-235	FAPs (Stem)	Cnn3
Xdh	1.24280598239498e-239	0.314507767825981	0.417	0.299	3.51129974206054e-235	FAPs (Stem)	Xdh
Ndrg1	2.58940873494354e-239	0.356440914293769	0.497	0.38	7.31585649883597e-235	FAPs (Stem)	Ndrg1
Pfdn5	4.78232834516734e-239	0.282657838454361	0.92	0.901	1.35115122736013e-234	FAPs (Stem)	Pfdn5
Dnm1	7.16522124225079e-238	0.342404468255701	0.424	0.318	2.02438995757312e-233	FAPs (Stem)	Dnm1
Ifit3	8.11166732768263e-237	-0.450209572393487	0.089	0.201	2.29178937009017e-232	FAPs (Stem)	Ifit3
Spred1	3.68031219796954e-235	-0.257786834164512	0.356	0.511	1.03979860529233e-230	FAPs (Stem)	Spred1
Mgst3	8.65359668745585e-235	-0.262502224146943	0.211	0.355	2.4449006721069e-230	FAPs (Stem)	Mgst3
Myl9	1.70508262382155e-234	-0.255753341581278	0.118	0.239	4.81736993708302e-230	FAPs (Stem)	Myl9
Cyp26b1	2.99472353567387e-234	-0.330911486078337	0.053	0.153	8.46099240533939e-230	FAPs (Stem)	Cyp26b1
Gpx4	1.21000959885082e-233	0.280787402632282	0.904	0.875	3.41864011963322e-229	FAPs (Stem)	Gpx4
Copz2	2.05414156338713e-233	-0.295811573521693	0.533	0.663	5.80356615903765e-229	FAPs (Stem)	Copz2
Map4k4	5.06437115901701e-233	-0.255641163399169	0.338	0.494	1.43083678355707e-228	FAPs (Stem)	Map4k4
Cyb561	5.33276783409475e-233	0.272388521051642	0.195	0.103	1.50666689616679e-228	FAPs (Stem)	Cyb561
Myoc	2.11374712445126e-232	0.257221805445935	0.701	0.572	5.97196975071216e-228	FAPs (Stem)	Myoc
Calcrl	3.1965925153207e-231	0.413537395278059	0.308	0.204	9.03133283353558e-227	FAPs (Stem)	Calcrl
Tomm7	7.57515684484038e-231	0.308625369486631	0.782	0.743	2.14020906337275e-226	FAPs (Stem)	Tomm7
Gm26802	1.44855206299437e-229	-0.253925132075735	0.055	0.154	4.09259414357801e-225	FAPs (Stem)	Gm26802
Emb	2.39461387524875e-229	-0.336619552913503	0.107	0.225	6.7655025817403e-225	FAPs (Stem)	Emb
Palm	1.40557401940747e-228	0.327921022512994	0.421	0.314	3.97116827703192e-224	FAPs (Stem)	Palm
Kdelr2	1.8976053073432e-228	-0.321626437404477	0.725	0.8	5.36130427483673e-224	FAPs (Stem)	Kdelr2
Rab32	2.68972254905309e-228	0.289739157388741	0.232	0.138	7.59927311783968e-224	FAPs (Stem)	Rab32
Pdia3	4.27942223017277e-228	-0.272266325347621	0.844	0.879	1.20906516269071e-223	FAPs (Stem)	Pdia3
Dclk1	4.56936758616185e-228	-0.33724253883702	0.438	0.568	1.29098342411831e-223	FAPs (Stem)	Dclk1
Nckap1	5.73148176632438e-228	0.383765936465287	0.492	0.408	1.61931554343963e-223	FAPs (Stem)	Nckap1
Mycbp2	1.78147218162512e-226	-0.289380302136744	0.472	0.618	5.03319335474546e-222	FAPs (Stem)	Mycbp2
Nfkbia	1.84901675147494e-226	0.53198227349857	0.761	0.704	5.22402702794216e-222	FAPs (Stem)	Nfkbia
Ltbp3	4.71924655692101e-226	-0.282312728216787	0.345	0.49	1.33332872972689e-221	FAPs (Stem)	Ltbp3
Psip1	5.33541074977135e-226	-0.275719088617483	0.334	0.481	1.5074135991329e-221	FAPs (Stem)	Psip1
Hmgb2	7.35525658199138e-226	-0.420588485538562	0.22	0.355	2.07808064211003e-221	FAPs (Stem)	Hmgb2
Tspo	2.8788794629131e-225	0.350376073551153	0.82	0.781	8.13369814656837e-221	FAPs (Stem)	Tspo
Rgcc	6.26745737278332e-224	-0.266644275259466	0.134	0.254	1.77074473153247e-219	FAPs (Stem)	Rgcc
Fmod	1.23042434625794e-223	-0.259212850760073	0.023	0.102	3.47631790548255e-219	FAPs (Stem)	Fmod
Serp1	1.47252964750339e-223	-0.298567278226535	0.551	0.669	4.16033801309133e-219	FAPs (Stem)	Serp1
Clu	2.14626660357084e-223	-0.656004112233803	0.062	0.158	6.06384703506868e-219	FAPs (Stem)	Clu
Eef2	4.23058920278533e-223	0.250271788640606	0.949	0.933	1.19526836746294e-218	FAPs (Stem)	Eef2
Ddost	7.96073839400319e-223	-0.275150773299098	0.667	0.758	2.24914741845772e-218	FAPs (Stem)	Ddost
Serf1	1.74087821793579e-220	-0.251457707225422	0.337	0.485	4.91850322913398e-216	FAPs (Stem)	Serf1
Ogn	1.81005140581852e-220	0.282580515252564	0.889	0.829	5.11393823685908e-216	FAPs (Stem)	Ogn
St3gal2	5.0673297452341e-220	0.359543134655421	0.416	0.319	1.43167267292099e-215	FAPs (Stem)	St3gal2
Lamb2	3.81792767114797e-219	0.308743524428351	0.653	0.569	1.07867910492944e-214	FAPs (Stem)	Lamb2
Tmem43	4.82252756065786e-219	0.373045362957904	0.432	0.339	1.36250871171267e-214	FAPs (Stem)	Tmem43
Pir	2.06597234486247e-218	0.280335442297863	0.318	0.211	5.83699166593993e-214	FAPs (Stem)	Pir
Il17d	9.29675898706182e-215	-0.267439367281151	0.189	0.317	2.62661331661458e-210	FAPs (Stem)	Il17d
Id2	4.31891347602991e-214	-0.373236184499001	0.314	0.463	1.22022262438273e-209	FAPs (Stem)	Id2
Hsd3b7	1.54061170139026e-213	0.304988276670359	0.385	0.279	4.35269023993789e-209	FAPs (Stem)	Hsd3b7
Utrn	1.32256461887845e-211	0.348799240946535	0.406	0.309	3.73664181771728e-207	FAPs (Stem)	Utrn
Egr1	1.89347845062222e-211	-0.532716457535957	0.775	0.845	5.34964466654296e-207	FAPs (Stem)	Egr1
P4ha1	1.11802432175232e-210	-0.258406224533071	0.448	0.595	3.15875411624684e-206	FAPs (Stem)	P4ha1
Rcn1	1.50272284959017e-210	-0.286953533366019	0.545	0.654	4.24564286694711e-206	FAPs (Stem)	Rcn1
D17Wsu104e	3.08274798694064e-210	-0.260966505075958	0.479	0.599	8.70968788750339e-206	FAPs (Stem)	D17Wsu104e
Dlk1	2.01736361065158e-209	-0.674407624099209	0.037	0.122	5.69965740917391e-205	FAPs (Stem)	Dlk1
Rbp4	2.47558402019273e-209	-0.350945167890829	0.12	0.233	6.99426753225053e-205	FAPs (Stem)	Rbp4
Bdh2	1.51768440554733e-208	0.325517703320586	0.336	0.233	4.28791375099288e-204	FAPs (Stem)	Bdh2
Edem2	1.72892278461416e-208	0.319335701407141	0.293	0.199	4.88472554337037e-204	FAPs (Stem)	Edem2
Nfic	2.95295926613453e-208	-0.272080049363858	0.538	0.674	8.34299581460987e-204	FAPs (Stem)	Nfic
Agpat4	4.51874435674634e-206	0.36883427562915	0.446	0.359	1.27668084311154e-201	FAPs (Stem)	Agpat4
Pik3r1	1.00093299840935e-205	-0.293165338825204	0.329	0.471	2.82793600040594e-201	FAPs (Stem)	Pik3r1
Cryab	1.40242004680453e-204	0.701857281784257	0.579	0.49	3.96225735823684e-200	FAPs (Stem)	Cryab
Gm9846	3.62999746778373e-204	0.558083750808258	0.689	0.628	1.02558318457294e-199	FAPs (Stem)	Gm9846
Cxcl5	1.38279385858826e-203	-1.03083545591512	0.038	0.121	3.9068074886694e-199	FAPs (Stem)	Cxcl5
Myl6	1.93012808644599e-203	0.265950151139102	0.963	0.941	5.45319088263584e-199	FAPs (Stem)	Myl6
Fkbp9	2.11856624761008e-203	-0.251942913010414	0.712	0.795	5.98558521937277e-199	FAPs (Stem)	Fkbp9
Ntf3	3.4059137159398e-202	-0.261225326040266	0.09	0.194	9.62272802164473e-198	FAPs (Stem)	Ntf3
Aspn	6.04099152107411e-202	0.327745437433996	0.765	0.638	1.70676133444907e-197	FAPs (Stem)	Aspn
Spsb1	8.43244842097612e-202	0.323843265224971	0.377	0.278	2.38241965237838e-197	FAPs (Stem)	Spsb1
Acly	2.34449561233342e-201	0.326200598154167	0.431	0.336	6.62390345352562e-197	FAPs (Stem)	Acly
Sash1	2.6759033413226e-200	0.330884117906195	0.6	0.524	7.56022971023875e-196	FAPs (Stem)	Sash1
Grn	1.32449251110481e-199	-0.294548368886391	0.642	0.744	3.74208869162442e-195	FAPs (Stem)	Grn
Fosb	3.16020068940009e-199	-0.583740253804759	0.533	0.646	8.92851500776208e-195	FAPs (Stem)	Fosb
Fxyd1	4.85468330339919e-199	0.272194932983225	0.824	0.793	1.37159367370937e-194	FAPs (Stem)	Fxyd1
Diap1	1.000916061631e-198	0.324782132030747	0.459	0.37	2.82788814892607e-194	FAPs (Stem)	Diap1
Tceal8	5.52812943436e-198	-0.281756583467508	0.551	0.667	1.56186240908973e-193	FAPs (Stem)	Tceal8
2810055G20Rik	2.10365443894464e-195	-0.302144416554954	0.345	0.481	5.94345488635029e-191	FAPs (Stem)	2810055G20Rik
Cd164	6.04086890502645e-195	0.348233424638634	0.662	0.613	1.70672669173712e-190	FAPs (Stem)	Cd164
Efhd2	7.20196051410244e-194	0.330980226552992	0.354	0.265	2.03476990404936e-189	FAPs (Stem)	Efhd2
Pacsin2	8.52603962928102e-193	0.288363434042432	0.356	0.262	2.40886197646077e-188	FAPs (Stem)	Pacsin2
Fam46a	9.26156288668866e-193	-0.30637777428056	0.459	0.597	2.61666936237615e-188	FAPs (Stem)	Fam46a
Islr	1.02961534980033e-192	0.260868310810322	0.855	0.807	2.90897224779088e-188	FAPs (Stem)	Islr
Agap1	3.62950127953952e-192	0.296801003509167	0.398	0.29	1.0254429965083e-187	FAPs (Stem)	Agap1
Dbi	2.50991036070724e-191	0.345791747222418	0.779	0.741	7.09124974210617e-187	FAPs (Stem)	Dbi
Fmo2	1.10764830189853e-190	-0.34713436995498	0.058	0.144	3.12943874735391e-186	FAPs (Stem)	Fmo2
Cald1	7.99458298566501e-190	-0.289645636682759	0.77	0.824	2.25870953093994e-185	FAPs (Stem)	Cald1
Medag	6.30246022244301e-189	0.300510450129133	0.704	0.644	1.78063408664683e-184	FAPs (Stem)	Medag
Rhoc	3.29367447551782e-188	0.303262788889915	0.808	0.774	9.3056184956805e-184	FAPs (Stem)	Rhoc
Abca5	1.12668032038816e-187	0.25634390359203	0.24	0.151	3.18320990919266e-183	FAPs (Stem)	Abca5
Tacc2	3.99386118720368e-183	0.259259256372748	0.261	0.169	1.12838560122066e-178	FAPs (Stem)	Tacc2
Snx18	3.24710227224267e-182	0.34144410155423	0.561	0.492	9.17403804976722e-178	FAPs (Stem)	Snx18
Pfkp	3.87541231330889e-180	0.291270438682736	0.413	0.324	1.09492024087916e-175	FAPs (Stem)	Pfkp
Lpar1	5.70373173531629e-180	0.312523339720421	0.689	0.645	1.61147532717891e-175	FAPs (Stem)	Lpar1
Nfe2l2	1.0428110883005e-179	0.336364363539014	0.606	0.551	2.94625416777541e-175	FAPs (Stem)	Nfe2l2
Meg3	2.38192019261143e-178	-0.5657852493419	0.711	0.756	6.72963912018507e-174	FAPs (Stem)	Meg3
Hspa1b	2.76033598060757e-178	-0.789422310422874	0.412	0.534	7.79877724601056e-174	FAPs (Stem)	Hspa1b
Cstb	7.13556847386501e-177	-0.388801450194001	0.654	0.753	2.01601216092108e-172	FAPs (Stem)	Cstb
Adamtsl3	5.84060155792054e-176	0.326019569262847	0.341	0.248	1.65014515815929e-171	FAPs (Stem)	Adamtsl3
Serpinb1a	6.20945586141392e-175	0.301816052881448	0.311	0.215	1.75435756452527e-170	FAPs (Stem)	Serpinb1a
Il33	7.71690837724275e-174	0.414701282877586	0.505	0.416	2.18025812382239e-169	FAPs (Stem)	Il33
Has2	1.2106380953886e-173	0.370923894658405	0.318	0.225	3.42041581090143e-169	FAPs (Stem)	Has2
Pxn	6.47509905938407e-172	0.283201852458564	0.364	0.272	1.82940973724778e-167	FAPs (Stem)	Pxn
Aig1	8.19436108840533e-172	0.301727825978583	0.382	0.292	2.31515283830716e-167	FAPs (Stem)	Aig1
Epdr1	1.505603840897e-169	0.281870912213452	0.319	0.228	4.2537825316863e-165	FAPs (Stem)	Epdr1
Pgd	1.5100579314319e-169	0.291615839694028	0.384	0.299	4.26636667367454e-165	FAPs (Stem)	Pgd
Scara3	2.29210506038895e-169	0.311988323292919	0.539	0.461	6.4758844271169e-165	FAPs (Stem)	Scara3
Fgl2	2.66235889467745e-169	-0.525897688366061	0.387	0.521	7.5219625851322e-165	FAPs (Stem)	Fgl2
Fam63b	1.25299713182492e-168	0.300527141315028	0.397	0.305	3.54009279654495e-164	FAPs (Stem)	Fam63b
Hdac7	6.2836875912976e-168	0.355752583351598	0.396	0.317	1.77533025516931e-163	FAPs (Stem)	Hdac7
Bmp4	2.89985864111566e-167	-0.368442165122891	0.179	0.28	8.19297061874407e-163	FAPs (Stem)	Bmp4
Ddit4	5.44621593906442e-167	-0.263580499741786	0.14	0.244	1.53871938926387e-162	FAPs (Stem)	Ddit4
Dpysl3	5.43700866346134e-166	-0.281219038285671	0.551	0.647	1.53611805768773e-161	FAPs (Stem)	Dpysl3
Rpl31	5.45788811699383e-166	0.2513448930781	0.966	0.948	1.54201712969427e-161	FAPs (Stem)	Rpl31
Plekho2	2.00969074031831e-165	0.269029266133746	0.323	0.236	5.67797924862131e-161	FAPs (Stem)	Plekho2
Stmn1	3.31442675675898e-165	-0.308344994834856	0.055	0.133	9.36424991587115e-161	FAPs (Stem)	Stmn1
Cox6a1	2.7254160740583e-164	0.269964170547215	0.862	0.82	7.70011803403693e-160	FAPs (Stem)	Cox6a1
Pdia6	4.2740279284233e-161	-0.263007937377143	0.749	0.804	1.20754111061743e-156	FAPs (Stem)	Pdia6
Kdelc2	1.25099704497005e-160	0.336823396902132	0.475	0.408	3.53444195115388e-156	FAPs (Stem)	Kdelc2
Il6st	4.27255707353039e-160	-0.260748124061837	0.572	0.682	1.20712554998454e-155	FAPs (Stem)	Il6st
Fos	8.02160698586348e-160	-0.50695028408221	0.757	0.827	2.26634462171601e-155	FAPs (Stem)	Fos
Ifi205	2.49093873712766e-159	0.328777936638151	0.624	0.547	7.03764921400679e-155	FAPs (Stem)	Ifi205
Dlgap4	1.04641435273887e-158	0.29960954809508	0.541	0.479	2.95643447079313e-154	FAPs (Stem)	Dlgap4
Use1	1.51956160421611e-158	0.325153568815342	0.682	0.633	4.29321740039178e-154	FAPs (Stem)	Use1
4930523C07Rik	4.36800541485166e-158	0.280947609425415	0.366	0.277	1.23409256985804e-153	FAPs (Stem)	4930523C07Rik
Hdlbp	7.60679218261205e-158	-0.254361837725454	0.59	0.677	2.14914699535338e-153	FAPs (Stem)	Hdlbp
Hsph1	1.35406544179714e-157	-0.525375165443576	0.342	0.463	3.82564109270946e-153	FAPs (Stem)	Hsph1
Col5a1	1.31100240695804e-156	-0.348003007205576	0.743	0.781	3.70397510037854e-152	FAPs (Stem)	Col5a1
Tsc22d3	6.04921416164856e-155	-0.528759424455891	0.424	0.535	1.70908447709057e-150	FAPs (Stem)	Tsc22d3
Il13ra1	3.84506066259772e-154	0.346940699484129	0.421	0.347	1.08634498900373e-149	FAPs (Stem)	Il13ra1
Pkm	5.16216603179053e-154	-0.362900270695296	0.633	0.706	1.45846676896178e-149	FAPs (Stem)	Pkm
Rnh1	3.81600567111708e-153	0.298481259386722	0.672	0.64	1.07813608226071e-148	FAPs (Stem)	Rnh1
Dock11	4.6204535728098e-153	0.2651821313591	0.292	0.207	1.30541674792595e-148	FAPs (Stem)	Dock11
Samhd1	1.2890220162968e-152	0.319738119810526	0.419	0.337	3.64187390264336e-148	FAPs (Stem)	Samhd1
Stx4a	2.06081201435678e-150	0.286834861756165	0.581	0.529	5.82241218416221e-146	FAPs (Stem)	Stx4a
Tshz2	5.59458751914125e-150	0.275481375806457	0.647	0.596	1.58063881178298e-145	FAPs (Stem)	Tshz2
Abi1	6.52623481091303e-146	0.296683147062861	0.43	0.359	1.84385712112726e-141	FAPs (Stem)	Abi1
Ang	4.93398932134665e-145	0.278575505329852	0.395	0.312	1.39400000296007e-140	FAPs (Stem)	Ang
Sned1	1.64055847997095e-144	-0.254918471842737	0.238	0.348	4.63506987346193e-140	FAPs (Stem)	Sned1
Samd4b	3.79565132236941e-144	0.298045791383616	0.455	0.387	1.07238536810903e-139	FAPs (Stem)	Samd4b
Ptp4a2	2.29229725184675e-143	0.278152073178389	0.734	0.713	6.47642742564263e-139	FAPs (Stem)	Ptp4a2
RP23-103I12.13	1.81036889581153e-142	0.28973091819531	0.512	0.439	5.11483524133632e-138	FAPs (Stem)	RP23-103I12.13
Nfia	1.89944191202138e-142	-0.274145184539998	0.664	0.766	5.36649323403401e-138	FAPs (Stem)	Nfia
Tshz1	5.24030219675582e-142	0.287201578544318	0.367	0.288	1.48054257964942e-137	FAPs (Stem)	Tshz1
Lgals1	9.50449768778753e-142	-0.328789722714618	0.976	0.976	2.68530573173061e-137	FAPs (Stem)	Lgals1
Fabp5	1.39732067781696e-141	-0.286710563747834	0.078	0.157	3.94785011103627e-137	FAPs (Stem)	Fabp5
Ms4a4d	1.69777518387673e-141	-0.288277093637238	0.549	0.656	4.79672422700694e-137	FAPs (Stem)	Ms4a4d
Sec14l1	8.23617014207479e-140	0.301120673104549	0.406	0.334	2.32696515024039e-135	FAPs (Stem)	Sec14l1
Fbln1	8.50761751181836e-138	-0.397181341121918	0.411	0.532	2.40365717561404e-133	FAPs (Stem)	Fbln1
Atp6v1f	3.77434475606704e-136	0.268229874976524	0.695	0.67	1.06636562393162e-131	FAPs (Stem)	Atp6v1f
Crip2	9.94681902302757e-136	0.305245110567197	0.656	0.6	2.81027477857598e-131	FAPs (Stem)	Crip2
Itga11	5.00488695570669e-135	0.263943344390103	0.338	0.256	1.41403071159581e-130	FAPs (Stem)	Itga11
Ifit1	6.64993622466107e-135	-0.465773436298433	0.145	0.237	1.87880648155349e-130	FAPs (Stem)	Ifit1
Cks2	2.85233818361417e-134	-0.252713304224521	0.096	0.178	8.05871107016513e-130	FAPs (Stem)	Cks2
Gstp1	3.04294310462811e-134	0.276762423019433	0.654	0.612	8.59722715350581e-130	FAPs (Stem)	Gstp1
Hk2	4.76219414328891e-134	0.406873992520822	0.486	0.41	1.34546271130342e-129	FAPs (Stem)	Hk2
Mmp14	4.17894664081059e-129	-0.344723789947354	0.65	0.72	1.18067779442822e-124	FAPs (Stem)	Mmp14
Ybx3	1.0443847813957e-128	0.286396867632196	0.671	0.647	2.95070032287727e-124	FAPs (Stem)	Ybx3
Kras	1.35727884364679e-127	0.287529803409337	0.458	0.396	3.83471991695527e-123	FAPs (Stem)	Kras
Vegfa	1.46726048257675e-127	0.263729506010251	0.349	0.265	4.14545104142408e-123	FAPs (Stem)	Vegfa
Lars2	3.90426873519889e-126	-0.308383998077506	0.269	0.375	1.10307304575574e-121	FAPs (Stem)	Lars2
Slc6a6	6.62865067050185e-126	0.254207476316025	0.286	0.213	1.87279267393689e-121	FAPs (Stem)	Slc6a6
Nr4a2	1.8989495241866e-125	-0.28945717549303	0.139	0.229	5.36510209068439e-121	FAPs (Stem)	Nr4a2
Tenc1	1.74394095520698e-124	0.285471399841689	0.385	0.313	4.92715638074628e-120	FAPs (Stem)	Tenc1
Mat2a	1.79670750463144e-122	0.264417577884185	0.717	0.689	5.0762377128352e-118	FAPs (Stem)	Mat2a
Marcks	4.15798312679147e-122	0.252042224332099	0.939	0.901	1.17475497281239e-117	FAPs (Stem)	Marcks
Cxxc5	1.27396450304891e-121	0.290181317003898	0.427	0.363	3.5993319104641e-117	FAPs (Stem)	Cxxc5
Anxa7	2.48972537082566e-120	0.25025330563573	0.59	0.54	7.03422109019374e-116	FAPs (Stem)	Anxa7
Trf	6.2401304527799e-120	-0.61481357741127	0.12	0.199	1.76302405682391e-115	FAPs (Stem)	Trf
Olfml2b	9.2813094655807e-120	0.284646569942931	0.571	0.512	2.62224836331051e-115	FAPs (Stem)	Olfml2b
Mmp2	5.82674007015616e-119	-0.292571799114989	0.897	0.92	1.64622887202122e-114	FAPs (Stem)	Mmp2
Plxdc2	9.76961862140474e-119	-0.279444382433217	0.765	0.834	2.76021034910548e-114	FAPs (Stem)	Plxdc2
Prr13	1.01077464948041e-118	0.279734640132758	0.606	0.571	2.855741617177e-114	FAPs (Stem)	Prr13
Gm11808	4.40115507217186e-115	0.334428166504357	0.504	0.446	1.24345834254072e-110	FAPs (Stem)	Gm11808
Galnt1	9.74384086378596e-115	0.288310939088193	0.438	0.386	2.75292735924545e-110	FAPs (Stem)	Galnt1
Hspe1	8.41145147161521e-114	-0.460076858109793	0.774	0.799	2.37648738427545e-109	FAPs (Stem)	Hspe1
Arhgap29	1.17349235447596e-113	0.311650397936828	0.362	0.299	3.31546794910092e-109	FAPs (Stem)	Arhgap29
Bst2	7.01197162596211e-109	-0.330930014230934	0.551	0.628	1.98109234348307e-104	FAPs (Stem)	Bst2
Gnas	1.73031921216109e-108	-0.312145405422599	0.976	0.981	4.88867087011872e-104	FAPs (Stem)	Gnas
Kif5b	1.87505558540073e-108	0.250472363146883	0.648	0.622	5.29759454543269e-104	FAPs (Stem)	Kif5b
Il4ra	7.0309441930844e-108	0.335482952868587	0.388	0.324	1.98645266287214e-103	FAPs (Stem)	Il4ra
Itih5	2.51376157901585e-104	-0.439881782955807	0.757	0.777	7.10213058919349e-100	FAPs (Stem)	Itih5
Adm	2.71230234904003e-104	-0.273195997573627	0.208	0.297	7.6630678267428e-100	FAPs (Stem)	Adm
Atf3	9.58826938049708e-104	0.347336693236315	0.601	0.544	2.70897374807184e-99	FAPs (Stem)	Atf3
Cmip	1.60548160941269e-102	0.300398994074263	0.405	0.352	4.53596719107366e-98	FAPs (Stem)	Cmip
Cotl1	1.84293589179108e-102	0.266649928157515	0.449	0.392	5.20684677507732e-98	FAPs (Stem)	Cotl1
Gpx1	4.70740982164975e-102	0.264479594981486	0.768	0.746	1.3299844969107e-97	FAPs (Stem)	Gpx1
Lama2	1.47226133215121e-101	-0.316194325145234	0.552	0.638	4.15957994172682e-97	FAPs (Stem)	Lama2
Flrt2	1.83934077444804e-101	0.311624536864081	0.386	0.327	5.19668949004806e-97	FAPs (Stem)	Flrt2
Elf1	3.12218823053552e-100	0.281864141214195	0.473	0.422	8.82111840773202e-96	FAPs (Stem)	Elf1
Ifi204	3.34735765298261e-98	0.26792146306137	0.639	0.601	9.45728957697177e-94	FAPs (Stem)	Ifi204
Anpep	4.47468631239254e-98	0.258477132406528	0.443	0.379	1.26423312384026e-93	FAPs (Stem)	Anpep
Dnajb1	1.34338744509532e-97	-0.660311909310593	0.507	0.586	3.7954725486278e-93	FAPs (Stem)	Dnajb1
H2-Q4	4.91458654194181e-97	-0.341618182912192	0.319	0.419	1.38851813569482e-92	FAPs (Stem)	H2-Q4
Spag9	5.77180714708224e-97	0.25755033645967	0.621	0.598	1.63070867326515e-92	FAPs (Stem)	Spag9
Hspa1a	9.52332809479263e-96	-0.752378114983577	0.588	0.659	2.69062588662176e-91	FAPs (Stem)	Hspa1a
Sulf1	2.33198604033747e-91	0.251344074377893	0.457	0.405	6.58856015976546e-87	FAPs (Stem)	Sulf1
Swt1	2.49893476037833e-91	-0.276589622195511	0.184	0.265	7.06024037849688e-87	FAPs (Stem)	Swt1
Flnc	8.27646407419627e-91	0.293479590323814	0.378	0.324	2.33834939488267e-86	FAPs (Stem)	Flnc
Gpc3	7.48621638615568e-90	-0.364859395375365	0.373	0.466	2.11508071558056e-85	FAPs (Stem)	Gpc3
Rala	8.35718987360908e-90	0.251681267599634	0.53	0.492	2.36115685499077e-85	FAPs (Stem)	Rala
Gng12	4.84497214038215e-88	0.270851650972391	0.54	0.507	1.36884997882217e-83	FAPs (Stem)	Gng12
Twsg1	1.70185440650635e-87	0.255495176312175	0.443	0.396	4.80824925470238e-83	FAPs (Stem)	Twsg1
Gm26924	2.56467056066414e-87	-0.476856761143996	0.747	0.801	7.24596373504439e-83	FAPs (Stem)	Gm26924
Trim35	2.78990187806801e-87	0.2608588542991	0.374	0.324	7.88230977610554e-83	FAPs (Stem)	Trim35
Sepp1	3.90220738556571e-86	-0.26241398290407	0.887	0.914	1.10249065264388e-81	FAPs (Stem)	Sepp1
Hspd1	6.58664109500058e-86	-0.496927553478258	0.551	0.623	1.86092370857052e-81	FAPs (Stem)	Hspd1
Jag1	4.28030290200383e-83	0.258609769605182	0.241	0.184	1.20931397890314e-78	FAPs (Stem)	Jag1
Nop58	2.84264718685078e-81	-0.281249774360648	0.444	0.534	8.03133109700952e-77	FAPs (Stem)	Nop58
Dcn	1.64216008108249e-78	-0.391965636663807	0.999	0.999	4.63959487708237e-74	FAPs (Stem)	Dcn
Rrad	1.93166032761333e-78	-0.36628709934163	0.136	0.203	5.45751992360595e-74	FAPs (Stem)	Rrad
Atp6v1e1	1.6565005070398e-77	0.258842673204891	0.459	0.425	4.68011088253955e-73	FAPs (Stem)	Atp6v1e1
Ltbp4	2.03797540152866e-75	-0.279870052713471	0.681	0.738	5.75789190193893e-71	FAPs (Stem)	Ltbp4
Gm2000	8.11324054433812e-75	0.360709732262035	0.341	0.289	2.29223385099185e-70	FAPs (Stem)	Gm2000
Plagl1	1.13957880095653e-74	-0.267350591595206	0.276	0.357	3.21965198634249e-70	FAPs (Stem)	Plagl1
Abca8b	7.80577128648056e-74	-0.262351537178522	0.343	0.418	2.20536456156935e-69	FAPs (Stem)	Abca8b
Gm9843	1.18709371673485e-71	0.488203925196544	0.539	0.517	3.35389587789098e-67	FAPs (Stem)	Gm9843
Fosl2	9.44045925622394e-71	0.33535703279975	0.498	0.465	2.66721295366095e-66	FAPs (Stem)	Fosl2
Cxcl10	9.50299851606978e-67	-0.524474940210772	0.178	0.243	2.6848821707452e-62	FAPs (Stem)	Cxcl10
Inmt	7.19729761073776e-64	-0.571546318140556	0.213	0.269	2.03345249396174e-59	FAPs (Stem)	Inmt
Gem	1.96179264271566e-63	-0.256517907348633	0.565	0.642	5.54265275346456e-59	FAPs (Stem)	Gem
Dnaja1	2.30105182522468e-60	-0.387263516950635	0.809	0.851	6.50116172180728e-56	FAPs (Stem)	Dnaja1
Fosl1	2.8387766160636e-58	0.303143207981127	0.168	0.124	8.0203955733645e-54	FAPs (Stem)	Fosl1
Npm1	1.78753073005311e-57	-0.257103430095655	0.873	0.874	5.05031057161906e-53	FAPs (Stem)	Npm1
Gm6472	6.63558733966236e-57	0.37539518113453	0.521	0.495	1.87475249107481e-52	FAPs (Stem)	Gm6472
Ecscr	2.41997936078261e-56	0.358893878019348	0.186	0.146	6.83716768801912e-52	FAPs (Stem)	Ecscr
Gm7536	3.17737966139396e-56	0.293404445771612	0.432	0.395	8.97705075733634e-52	FAPs (Stem)	Gm7536
Sult5a1	2.10966351796452e-50	0.259609372441499	0.43	0.393	5.96043233730516e-46	FAPs (Stem)	Sult5a1
Rps27	1.79655733118532e-48	0.402172508206544	0.51	0.493	5.0758134277979e-44	FAPs (Stem)	Rps27
Rpl23a	7.1609255334511e-47	0.379650469222745	0.564	0.54	2.02317629096594e-42	FAPs (Stem)	Rpl23a
Fdps	4.29100251320435e-44	0.304255591102041	0.322	0.281	1.21233694005563e-39	FAPs (Stem)	Fdps
Rps12-ps3	6.73703779869148e-43	0.30389160105992	0.537	0.516	1.9034152892643e-38	FAPs (Stem)	Rps12-ps3
Vtn	1.2348037878544e-40	-0.318189806138166	0.289	0.34	3.48869114182505e-36	FAPs (Stem)	Vtn
Tiparp	2.53220455437788e-39	0.287812646539691	0.472	0.455	7.15423752748381e-35	FAPs (Stem)	Tiparp
Hsp90aa1	5.16249606618227e-38	-0.522263275362286	0.875	0.873	1.45856001357848e-33	FAPs (Stem)	Hsp90aa1
Rps12	1.17921399276493e-31	0.288726982242361	0.554	0.549	3.33163329375876e-27	FAPs (Stem)	Rps12
Zfp36	1.85016677995294e-26	-0.260876573592688	0.649	0.693	5.22727620340104e-22	FAPs (Stem)	Zfp36
Ier2	1.95371920846643e-22	-0.303774679297444	0.664	0.71	5.5198428796802e-18	FAPs (Stem)	Ier2
Csrp2	2.37808839691982e-16	-0.323968503302371	0.557	0.562	6.71881314781757e-12	FAPs (Stem)	Csrp2
Rpl10-ps3	9.26920348549855e-14	0.270030267947192	0.435	0.441	2.61882806075791e-09	FAPs (Stem)	Rpl10-ps3
Sfrp2	7.74601333463121e-10	-0.614154288446101	0.241	0.256	2.18848114743336e-05	FAPs (Stem)	Sfrp2
Cxcl1	2.00528420385954e-09	-0.294332003914513	0.619	0.649	5.66552946116435e-05	FAPs (Stem)	Cxcl1
Gm10076	1.25038247462952e-07	0.315347450583544	0.394	0.402	0.00353270560557078	FAPs (Stem)	Gm10076
Mgp.1	0	3.42784915706028	0.91	0.406	0	FAPs (Pro-remodeling)	Mgp
Cxcl14.1	0	2.75376770615917	0.726	0.245	0	FAPs (Pro-remodeling)	Cxcl14
Apod.1	0	2.3305745283378	0.857	0.577	0	FAPs (Pro-remodeling)	Apod
Smoc2.1	0	2.25938525800553	0.932	0.58	0	FAPs (Pro-remodeling)	Smoc2
Cst3.1	0	1.95796324015364	0.989	0.958	0	FAPs (Pro-remodeling)	Cst3
Sparcl1.1	0	1.83037360388849	0.829	0.403	0	FAPs (Pro-remodeling)	Sparcl1
Apoe.1	0	1.81113607177376	0.453	0.213	0	FAPs (Pro-remodeling)	Apoe
Col15a1.1	0	1.80779690790937	0.726	0.278	0	FAPs (Pro-remodeling)	Col15a1
Cilp.1	0	1.78673482094357	0.625	0.252	0	FAPs (Pro-remodeling)	Cilp
Crispld2.1	0	1.63447226832401	0.585	0.192	0	FAPs (Pro-remodeling)	Crispld2
Igfbp7.1	0	1.57516855992142	0.983	0.776	0	FAPs (Pro-remodeling)	Igfbp7
Lum.1	0	1.50943130048445	0.959	0.832	0	FAPs (Pro-remodeling)	Lum
Mfap4.1	0	1.41200095515674	0.446	0.177	0	FAPs (Pro-remodeling)	Mfap4
Bgn.1	0	1.34238595119871	0.939	0.626	0	FAPs (Pro-remodeling)	Bgn
Col4a1.1	0	1.33972335744645	0.849	0.632	0	FAPs (Pro-remodeling)	Col4a1
Fbln7.1	0	1.32065791040968	0.48	0.109	0	FAPs (Pro-remodeling)	Fbln7
Gas6.1	0	1.26620276770537	0.666	0.322	0	FAPs (Pro-remodeling)	Gas6
Col4a2.1	0	1.25570782676077	0.771	0.5	0	FAPs (Pro-remodeling)	Col4a2
Lpl.1	0	1.2556031066821	0.834	0.648	0	FAPs (Pro-remodeling)	Lpl
Hsd11b1.1	0	1.23952456084993	0.45	0.231	0	FAPs (Pro-remodeling)	Hsd11b1
Thbs4.1	0	1.23282569512069	0.378	0.185	0	FAPs (Pro-remodeling)	Thbs4
Col6a3.1	0	1.20569996609721	0.898	0.76	0	FAPs (Pro-remodeling)	Col6a3
Cygb.1	0	1.15040091456688	0.863	0.599	0	FAPs (Pro-remodeling)	Cygb
Pdgfrl.1	0	1.13436019398576	0.554	0.193	0	FAPs (Pro-remodeling)	Pdgfrl
Steap4.1	0	1.10976987993085	0.606	0.264	0	FAPs (Pro-remodeling)	Steap4
Mdk.1	0	1.07707590098703	0.465	0.134	0	FAPs (Pro-remodeling)	Mdk
Itm2a.1	0	1.07239328283967	0.882	0.7	0	FAPs (Pro-remodeling)	Itm2a
Jun.1	0	1.03721471425874	0.881	0.853	0	FAPs (Pro-remodeling)	Jun
Tmem176b.1	0	1.00329988296213	0.481	0.2	0	FAPs (Pro-remodeling)	Tmem176b
Cfh.1	0	0.981650115343763	0.423	0.195	0	FAPs (Pro-remodeling)	Cfh
Crlf1.1	0	0.977078224889432	0.3	0.062	0	FAPs (Pro-remodeling)	Crlf1
Mest.1	0	0.966778288392767	0.377	0.167	0	FAPs (Pro-remodeling)	Mest
G0s2.1	0	0.964507175368178	0.389	0.147	0	FAPs (Pro-remodeling)	G0s2
Angptl1.1	0	0.954545401440595	0.718	0.49	0	FAPs (Pro-remodeling)	Angptl1
Rbp1.1	0	0.953399051640102	0.655	0.338	0	FAPs (Pro-remodeling)	Rbp1
Igfbp3.1	0	0.939334893723611	0.289	0.104	0	FAPs (Pro-remodeling)	Igfbp3
Cdkn1c.1	0	0.933555715119487	0.564	0.38	0	FAPs (Pro-remodeling)	Cdkn1c
Hmcn2.1	0	0.932487464562837	0.557	0.254	0	FAPs (Pro-remodeling)	Hmcn2
Gas1.1	0	0.926085593157699	0.783	0.558	0	FAPs (Pro-remodeling)	Gas1
Fxyd6.1	0	0.918808310539942	0.496	0.234	0	FAPs (Pro-remodeling)	Fxyd6
Podn.1	0	0.909685025991588	0.616	0.324	0	FAPs (Pro-remodeling)	Podn
Sfrp1.1	0	0.902591319125242	0.37	0.202	0	FAPs (Pro-remodeling)	Sfrp1
Thbs1.1	0	0.898896962491969	0.477	0.301	0	FAPs (Pro-remodeling)	Thbs1
Comp.1	0	0.89363144599716	0.151	0.042	0	FAPs (Pro-remodeling)	Comp
Mfap2.1	0	0.892075418459618	0.643	0.414	0	FAPs (Pro-remodeling)	Mfap2
Svep1.1	0	0.886391162172609	0.646	0.352	0	FAPs (Pro-remodeling)	Svep1
F3.1	0	0.876612461769964	0.623	0.413	0	FAPs (Pro-remodeling)	F3
Igf1.1	0	0.872056147041425	0.771	0.538	0	FAPs (Pro-remodeling)	Igf1
Gpx3.1	0	0.860979894768122	0.824	0.692	0	FAPs (Pro-remodeling)	Gpx3
Bmp5.1	0	0.850226126530525	0.512	0.238	0	FAPs (Pro-remodeling)	Bmp5
Gpm6b.1	0	0.837230732025904	0.589	0.323	0	FAPs (Pro-remodeling)	Gpm6b
Olfml3.1	0	0.835613552178261	0.67	0.381	0	FAPs (Pro-remodeling)	Olfml3
Cpxm1.1	0	0.813818269791096	0.569	0.367	0	FAPs (Pro-remodeling)	Cpxm1
Ndufa4l2.1	0	0.811610680030432	0.43	0.121	0	FAPs (Pro-remodeling)	Ndufa4l2
Spry1.1	0	0.808936793025951	0.479	0.215	0	FAPs (Pro-remodeling)	Spry1
Cpxm2.1	0	0.8024884034746	0.286	0.092	0	FAPs (Pro-remodeling)	Cpxm2
Col1a1.1	0	0.800024113145196	0.959	0.949	0	FAPs (Pro-remodeling)	Col1a1
Srpx.1	0	0.799655156919022	0.555	0.298	0	FAPs (Pro-remodeling)	Srpx
Meox1.1	0	0.797825128106708	0.347	0.116	0	FAPs (Pro-remodeling)	Meox1
Ifi30.1	0	0.793671400692399	0.517	0.323	0	FAPs (Pro-remodeling)	Ifi30
Nrep.1	0	0.790705297434853	0.457	0.243	0	FAPs (Pro-remodeling)	Nrep
Penk.1	0	0.789660828533799	0.372	0.191	0	FAPs (Pro-remodeling)	Penk
Vwa1.1	0	0.782978796559086	0.359	0.142	0	FAPs (Pro-remodeling)	Vwa1
Ctgf.1	0	0.757373223668782	0.38	0.224	0	FAPs (Pro-remodeling)	Ctgf
Hspg2.1	0	0.754744785153397	0.824	0.745	0	FAPs (Pro-remodeling)	Hspg2
Nid2.1	0	0.754402863089475	0.516	0.256	0	FAPs (Pro-remodeling)	Nid2
Gadd45b.1	0	0.738774302117978	0.664	0.528	0	FAPs (Pro-remodeling)	Gadd45b
Nrp1.1	0	0.737535724607096	0.682	0.482	0	FAPs (Pro-remodeling)	Nrp1
Il11ra1.1	0	0.733023427420372	0.88	0.741	0	FAPs (Pro-remodeling)	Il11ra1
Colec12.1	0	0.728515398451411	0.635	0.414	0	FAPs (Pro-remodeling)	Colec12
Cxcl12.1	0	0.722094921325476	0.835	0.641	0	FAPs (Pro-remodeling)	Cxcl12
Peg3.1	0	0.715031709588791	0.35	0.189	0	FAPs (Pro-remodeling)	Peg3
Ifi203.1	0	0.714981992849699	0.584	0.434	0	FAPs (Pro-remodeling)	Ifi203
Abca8a.1	0	0.70768836516847	0.781	0.602	0	FAPs (Pro-remodeling)	Abca8a
Gdf10.1	0	0.693464454833211	0.19	0.075	0	FAPs (Pro-remodeling)	Gdf10
Egr1.1	0	0.680462557881073	0.843	0.79	0	FAPs (Pro-remodeling)	Egr1
Cp.1	0	0.676639120649873	0.376	0.182	0	FAPs (Pro-remodeling)	Cp
Tmem176a.1	0	0.668858897386376	0.35	0.161	0	FAPs (Pro-remodeling)	Tmem176a
Icam1.1	0	0.667122405232534	0.475	0.284	0	FAPs (Pro-remodeling)	Icam1
Col6a2.1	0	0.664168574415314	0.92	0.88	0	FAPs (Pro-remodeling)	Col6a2
Ank2.1	0	0.663267218942874	0.548	0.308	0	FAPs (Pro-remodeling)	Ank2
Matn2.1	0	0.655894818182917	0.465	0.237	0	FAPs (Pro-remodeling)	Matn2
Itih5.1	0	0.654657829075032	0.794	0.721	0	FAPs (Pro-remodeling)	Itih5
1500015O10Rik.1	0	0.644060700480429	0.227	0.104	0	FAPs (Pro-remodeling)	1500015O10Rik
Ctsk.1	0	0.639936237417379	0.758	0.647	0	FAPs (Pro-remodeling)	Ctsk
Igsf10.1	0	0.639844621150759	0.466	0.231	0	FAPs (Pro-remodeling)	Igsf10
Lhfp.1	0	0.636610607231764	0.789	0.627	0	FAPs (Pro-remodeling)	Lhfp
Fibin.1	0	0.636570119228273	0.333	0.129	0	FAPs (Pro-remodeling)	Fibin
Col8a1.1	0	0.635414810349936	0.413	0.247	0	FAPs (Pro-remodeling)	Col8a1
Dcn.1	0	0.634425721380071	0.999	0.999	0	FAPs (Pro-remodeling)	Dcn
Mafb.1	0	0.630912065475879	0.548	0.368	0	FAPs (Pro-remodeling)	Mafb
Btg2.1	0	0.629535531835448	0.692	0.585	0	FAPs (Pro-remodeling)	Btg2
Clec11a.1	0	0.623520183404018	0.336	0.123	0	FAPs (Pro-remodeling)	Clec11a
Lifr.1	0	0.621326928905889	0.449	0.256	0	FAPs (Pro-remodeling)	Lifr
Cpe.1	0	0.621242650172597	0.15	0.036	0	FAPs (Pro-remodeling)	Cpe
Col5a2.1	0	0.61773469448349	0.871	0.824	0	FAPs (Pro-remodeling)	Col5a2
Atp1a2.1	0	0.613421481673739	0.257	0.049	0	FAPs (Pro-remodeling)	Atp1a2
Tgfbi.1	0	0.612712595124583	0.658	0.487	0	FAPs (Pro-remodeling)	Tgfbi
Col6a1.1	0	0.611716233814568	0.944	0.913	0	FAPs (Pro-remodeling)	Col6a1
Col1a2.1	0	0.609659714229842	0.979	0.975	0	FAPs (Pro-remodeling)	Col1a2
Scarf2.1	0	0.606944095897272	0.547	0.299	0	FAPs (Pro-remodeling)	Scarf2
Nfib.1	0	0.60435326289944	0.839	0.738	0	FAPs (Pro-remodeling)	Nfib
Tcf4.1	0	0.600206429479293	0.815	0.713	0	FAPs (Pro-remodeling)	Tcf4
Sept4.1	0	0.599528391866615	0.335	0.084	0	FAPs (Pro-remodeling)	Sept4
AW112010.1	0	0.59820375342759	0.583	0.453	0	FAPs (Pro-remodeling)	AW112010
Fam198b.1	0	0.59452100048824	0.418	0.209	0	FAPs (Pro-remodeling)	Fam198b
Bmper.1	0	0.592870452673481	0.439	0.213	0	FAPs (Pro-remodeling)	Bmper
Meox2.1	0	0.584803180123392	0.556	0.391	0	FAPs (Pro-remodeling)	Meox2
Spon1.1	0	0.582778408199035	0.276	0.08	0	FAPs (Pro-remodeling)	Spon1
Eva1b.1	0	0.563830031838138	0.62	0.42	0	FAPs (Pro-remodeling)	Eva1b
Tmem119.1	0	0.550215160522708	0.417	0.198	0	FAPs (Pro-remodeling)	Tmem119
Cdh11.1	0	0.5465179591016	0.307	0.126	0	FAPs (Pro-remodeling)	Cdh11
Ecm2.1	0	0.545625418395117	0.582	0.393	0	FAPs (Pro-remodeling)	Ecm2
Adh1.1	0	0.540329515046514	0.339	0.165	0	FAPs (Pro-remodeling)	Adh1
Ifngr1.1	0	0.537394070905283	0.734	0.638	0	FAPs (Pro-remodeling)	Ifngr1
KCTD12.1	0	0.535953059752402	0.509	0.344	0	FAPs (Pro-remodeling)	KCTD12
Cd302.1	0	0.52881294346232	0.863	0.79	0	FAPs (Pro-remodeling)	Cd302
Plod1.1	0	0.528621170461582	0.521	0.338	0	FAPs (Pro-remodeling)	Plod1
Ggt5.1	0	0.526436769103226	0.389	0.18	0	FAPs (Pro-remodeling)	Ggt5
Bicc1.1	0	0.525641055981961	0.745	0.627	0	FAPs (Pro-remodeling)	Bicc1
Tsc22d1.1	0	0.524445478822405	0.624	0.484	0	FAPs (Pro-remodeling)	Tsc22d1
Lsamp.1	0	0.52179977603283	0.285	0.08	0	FAPs (Pro-remodeling)	Lsamp
Sema5a.1	0	0.512690251721427	0.307	0.097	0	FAPs (Pro-remodeling)	Sema5a
Emp1.1	0	0.508668224779372	0.884	0.778	0	FAPs (Pro-remodeling)	Emp1
Anxa5.1	0	0.501816408624692	0.956	0.896	0	FAPs (Pro-remodeling)	Anxa5
Serpinf1.1	0	0.501288079205613	0.98	0.962	0	FAPs (Pro-remodeling)	Serpinf1
Col5a3.1	0	0.49708506903945	0.774	0.689	0	FAPs (Pro-remodeling)	Col5a3
App.1	0	0.496544112601756	0.875	0.808	0	FAPs (Pro-remodeling)	App
Col3a1.1	0	0.495115946953318	0.97	0.971	0	FAPs (Pro-remodeling)	Col3a1
Ltbp4.1	0	0.49501055024992	0.758	0.644	0	FAPs (Pro-remodeling)	Ltbp4
Boc.1	0	0.492761093008616	0.346	0.167	0	FAPs (Pro-remodeling)	Boc
Itgbl1.1	0	0.484176535478829	0.386	0.223	0	FAPs (Pro-remodeling)	Itgbl1
Cd63.1	0	0.483165173969499	0.981	0.967	0	FAPs (Pro-remodeling)	Cd63
Mxra8.1	0	0.481812292726152	0.816	0.743	0	FAPs (Pro-remodeling)	Mxra8
Pcolce.1	0	0.479068029800868	0.961	0.91	0	FAPs (Pro-remodeling)	Pcolce
Col18a1.1	0	0.476348439693237	0.362	0.212	0	FAPs (Pro-remodeling)	Col18a1
Emilin1.1	0	0.47497211749408	0.47	0.286	0	FAPs (Pro-remodeling)	Emilin1
Scn7a.1	0	0.474277644424327	0.557	0.395	0	FAPs (Pro-remodeling)	Scn7a
Gfra1.1	0	0.468043066959598	0.256	0.084	0	FAPs (Pro-remodeling)	Gfra1
Sepp1.1	0	0.467215109631629	0.922	0.872	0	FAPs (Pro-remodeling)	Sepp1
Mmp2.1	0	0.465267892368875	0.921	0.898	0	FAPs (Pro-remodeling)	Mmp2
F2r.1	0	0.464154301945774	0.318	0.145	0	FAPs (Pro-remodeling)	F2r
Prrx2.1	0	0.462748908802008	0.517	0.32	0	FAPs (Pro-remodeling)	Prrx2
Rhoj.1	0	0.459375892625753	0.806	0.724	0	FAPs (Pro-remodeling)	Rhoj
Tmem204.1	0	0.458470201742312	0.27	0.07	0	FAPs (Pro-remodeling)	Tmem204
Dio2.1	0	0.456659359145541	0.211	0.067	0	FAPs (Pro-remodeling)	Dio2
Clmp.1	0	0.456093737272338	0.641	0.502	0	FAPs (Pro-remodeling)	Clmp
Ndrg2.1	0	0.454929245574769	0.327	0.142	0	FAPs (Pro-remodeling)	Ndrg2
Mrc2.1	0	0.450896192769136	0.581	0.465	0	FAPs (Pro-remodeling)	Mrc2
Adam19.1	0	0.439511349056108	0.396	0.241	0	FAPs (Pro-remodeling)	Adam19
Cxcl16.1	0	0.439226188667478	0.376	0.178	0	FAPs (Pro-remodeling)	Cxcl16
Gng11.1	0	0.439186972128932	0.659	0.534	0	FAPs (Pro-remodeling)	Gng11
Gnb4.1	0	0.43735159702689	0.416	0.242	0	FAPs (Pro-remodeling)	Gnb4
Cd81.1	0	0.437006141607837	0.965	0.943	0	FAPs (Pro-remodeling)	Cd81
Mme.1	0	0.430240190249507	0.27	0.118	0	FAPs (Pro-remodeling)	Mme
Clec1a.1	0	0.429824227427766	0.237	0.082	0	FAPs (Pro-remodeling)	Clec1a
Col27a1.1	0	0.425852907513382	0.334	0.17	0	FAPs (Pro-remodeling)	Col27a1
Rcn3.1	0	0.420818138798755	0.826	0.75	0	FAPs (Pro-remodeling)	Rcn3
Pdgfra.1	0	0.413970962767684	0.769	0.669	0	FAPs (Pro-remodeling)	Pdgfra
C2.1	0	0.408482257600493	0.228	0.103	0	FAPs (Pro-remodeling)	C2
Entpd2	0	0.408255906571173	0.836	0.747	0	FAPs (Pro-remodeling)	Entpd2
Sept11.1	0	0.404290100821199	0.49	0.351	0	FAPs (Pro-remodeling)	Sept11
Rgs10.1	0	0.402620279179127	0.423	0.265	0	FAPs (Pro-remodeling)	Rgs10
Ppap2a.1	0	0.400701417264704	0.434	0.267	0	FAPs (Pro-remodeling)	Ppap2a
Vcam1.1	0	0.400219590279957	0.332	0.193	0	FAPs (Pro-remodeling)	Vcam1
Arhgap24.1	0	0.399374962468461	0.41	0.257	0	FAPs (Pro-remodeling)	Arhgap24
Gaa.1	0	0.393314003772571	0.521	0.383	0	FAPs (Pro-remodeling)	Gaa
Tril.1	0	0.392220344044872	0.361	0.213	0	FAPs (Pro-remodeling)	Tril
Auts2.1	0	0.389426218821446	0.503	0.361	0	FAPs (Pro-remodeling)	Auts2
Fmo1.1	0	0.378521669779769	0.332	0.165	0	FAPs (Pro-remodeling)	Fmo1
0610007N19Rik.1	0	0.37622628095594	0.635	0.525	0	FAPs (Pro-remodeling)	0610007N19Rik
Slc50a1.1	0	0.373277842141825	0.602	0.473	0	FAPs (Pro-remodeling)	Slc50a1
Igsf3.1	0	0.37059176263576	0.349	0.183	0	FAPs (Pro-remodeling)	Igsf3
Kcnk2.1	0	0.365411869614506	0.176	0.05	0	FAPs (Pro-remodeling)	Kcnk2
Mbnl2.1	0	0.364812707727585	0.688	0.58	0	FAPs (Pro-remodeling)	Mbnl2
Itm2c.1	0	0.364100930518295	0.764	0.688	0	FAPs (Pro-remodeling)	Itm2c
Wfdc1.1	0	0.363159777995109	0.161	0.045	0	FAPs (Pro-remodeling)	Wfdc1
Fkbp7.1	0	0.361227134197055	0.724	0.634	0	FAPs (Pro-remodeling)	Fkbp7
Spats2l.1	0	0.359835707127176	0.345	0.195	0	FAPs (Pro-remodeling)	Spats2l
Deptor.1	0	0.352304119018267	0.282	0.14	0	FAPs (Pro-remodeling)	Deptor
Wbp5.1	0	0.340250332231862	0.796	0.702	0	FAPs (Pro-remodeling)	Wbp5
Ctsz.1	0	0.336069138431865	0.835	0.773	0	FAPs (Pro-remodeling)	Ctsz
Sertad4.1	0	0.331261630162091	0.287	0.148	0	FAPs (Pro-remodeling)	Sertad4
Tspan11.1	0	0.330497092771171	0.242	0.102	0	FAPs (Pro-remodeling)	Tspan11
Pappa.1	0	0.304805805384344	0.151	0.038	0	FAPs (Pro-remodeling)	Pappa
Fscn1.1	0	0.302830244529471	0.401	0.231	0	FAPs (Pro-remodeling)	Fscn1
Ifitm2.1	0	0.302034195633035	0.975	0.961	0	FAPs (Pro-remodeling)	Ifitm2
Dact3.1	0	0.301735679385851	0.268	0.138	0	FAPs (Pro-remodeling)	Dact3
Epha4.1	0	0.297586391789962	0.183	0.047	0	FAPs (Pro-remodeling)	Epha4
Serpinh1.1	0	0.283761677713826	0.964	0.95	0	FAPs (Pro-remodeling)	Serpinh1
Cntfr.1	0	0.275750219429369	0.139	0.039	0	FAPs (Pro-remodeling)	Cntfr
Acp5.1	0	0.273044167469411	0.195	0.075	0	FAPs (Pro-remodeling)	Acp5
P2ry1.1	0	0.271931583436529	0.129	0.025	0	FAPs (Pro-remodeling)	P2ry1
Ednra.1	0	0.25373161845746	0.162	0.046	0	FAPs (Pro-remodeling)	Ednra
Rpl7	0	-0.252777882691535	0.976	0.99	0	FAPs (Pro-remodeling)	Rpl7
Pacsin2.1	0	-0.259833968797815	0.242	0.387	0	FAPs (Pro-remodeling)	Pacsin2
Lmnb1	0	-0.260283971859014	0.08	0.211	0	FAPs (Pro-remodeling)	Lmnb1
Eef1a1	0	-0.26730080814064	0.994	0.998	0	FAPs (Pro-remodeling)	Eef1a1
Rps27a	0	-0.26871184360017	0.989	0.996	0	FAPs (Pro-remodeling)	Rps27a
Rpl36a	0	-0.272707500254748	0.966	0.984	0	FAPs (Pro-remodeling)	Rpl36a
Gpr64.1	0	-0.272783631763731	0.023	0.148	0	FAPs (Pro-remodeling)	Gpr64
Hs3st1.1	0	-0.273122596572738	0.033	0.135	0	FAPs (Pro-remodeling)	Hs3st1
Gpr1.1	0	-0.273518866446515	0.003	0.111	0	FAPs (Pro-remodeling)	Gpr1
Cd200.1	0	-0.275865118292712	0.08	0.191	0	FAPs (Pro-remodeling)	Cd200
Adamtsl5.1	0	-0.276062219089992	0.166	0.292	0	FAPs (Pro-remodeling)	Adamtsl5
Rpl36.1	0	-0.27610341286821	0.975	0.987	0	FAPs (Pro-remodeling)	Rpl36
Rpl13a	0	-0.277136824214919	0.988	0.996	0	FAPs (Pro-remodeling)	Rpl13a
Rps2	0	-0.278221059371842	0.97	0.982	0	FAPs (Pro-remodeling)	Rps2
Cdc20	0	-0.27935534288342	0.022	0.107	0	FAPs (Pro-remodeling)	Cdc20
Eef2.1	0	-0.279513529676639	0.93	0.954	0	FAPs (Pro-remodeling)	Eef2
Ppp2r2b.1	0	-0.281369763068811	0.035	0.156	0	FAPs (Pro-remodeling)	Ppp2r2b
Sdk1.1	0	-0.281472185000621	0.077	0.215	0	FAPs (Pro-remodeling)	Sdk1
Rps24	0	-0.283501494829769	0.986	0.995	0	FAPs (Pro-remodeling)	Rps24
Clip4.1	0	-0.283553848219044	0.069	0.194	0	FAPs (Pro-remodeling)	Clip4
Gap43.1	0	-0.283727525561156	0.009	0.117	0	FAPs (Pro-remodeling)	Gap43
Adora2b.1	0	-0.284679011146799	0.086	0.198	0	FAPs (Pro-remodeling)	Adora2b
Rpl3	0	-0.287398244222429	0.969	0.98	0	FAPs (Pro-remodeling)	Rpl3
RPL24.1	0	-0.288739341365626	0.927	0.957	0	FAPs (Pro-remodeling)	RPL24
Rpl37.1	0	-0.292667157456757	0.982	0.992	0	FAPs (Pro-remodeling)	Rpl37
Rps3	0	-0.293513381688833	0.976	0.987	0	FAPs (Pro-remodeling)	Rps3
Rpl32	0	-0.294070519043768	0.986	0.992	0	FAPs (Pro-remodeling)	Rpl32
Rab32.1	0	-0.294623430556074	0.118	0.264	0	FAPs (Pro-remodeling)	Rab32
Rps19	0	-0.295450080982293	0.99	0.994	0	FAPs (Pro-remodeling)	Rps19
Edem2.1	0	-0.296131500521197	0.18	0.324	0	FAPs (Pro-remodeling)	Edem2
Ackr2.1	0	-0.299732437436688	0.013	0.136	0	FAPs (Pro-remodeling)	Ackr2
Rpl18a	0	-0.3025017913451	0.989	0.994	0	FAPs (Pro-remodeling)	Rpl18a
Rcan2.1	0	-0.302507291547246	0.061	0.203	0	FAPs (Pro-remodeling)	Rcan2
Rpl5	0	-0.302738260859966	0.93	0.964	0	FAPs (Pro-remodeling)	Rpl5
Ccnb2	0	-0.303117093158651	0.042	0.124	0	FAPs (Pro-remodeling)	Ccnb2
Rps18	0	-0.303373128702523	0.98	0.99	0	FAPs (Pro-remodeling)	Rps18
Rps23	0	-0.304009372688506	0.991	0.996	0	FAPs (Pro-remodeling)	Rps23
Ftl1.1	0	-0.306245000702766	0.988	0.99	0	FAPs (Pro-remodeling)	Ftl1
Rpl29	0	-0.308477528203117	0.912	0.937	0	FAPs (Pro-remodeling)	Rpl29
Serpinb1a.1	0	-0.309609384482489	0.197	0.339	0	FAPs (Pro-remodeling)	Serpinb1a
Naca	0	-0.310163161801681	0.934	0.959	0	FAPs (Pro-remodeling)	Naca
Rps4x.1	0	-0.311149229324647	0.99	0.995	0	FAPs (Pro-remodeling)	Rps4x
Stxbp6.1	0	-0.312518158026746	0.13	0.294	0	FAPs (Pro-remodeling)	Stxbp6
Fkbp1a	0	-0.316475495840042	0.803	0.864	0	FAPs (Pro-remodeling)	Fkbp1a
Mki67	0	-0.317688433110432	0.015	0.112	0	FAPs (Pro-remodeling)	Mki67
Kcnk5.1	0	-0.31792145067391	0.028	0.176	0	FAPs (Pro-remodeling)	Kcnk5
Myl6.1	0	-0.320924099169011	0.938	0.968	0	FAPs (Pro-remodeling)	Myl6
Pygl.1	0	-0.321067730108625	0.151	0.29	0	FAPs (Pro-remodeling)	Pygl
Fgf18.1	0	-0.321306528843942	0.154	0.295	0	FAPs (Pro-remodeling)	Fgf18
Sema3b.1	0	-0.322233760821272	0.062	0.185	0	FAPs (Pro-remodeling)	Sema3b
Edn1.1	0	-0.322316028371093	0.032	0.125	0	FAPs (Pro-remodeling)	Edn1
Pgd.1	0	-0.327552486526259	0.273	0.432	0	FAPs (Pro-remodeling)	Pgd
Efhd2.1	0	-0.328281537233863	0.24	0.398	0	FAPs (Pro-remodeling)	Efhd2
Pts.1	0	-0.328718354336978	0.177	0.324	0	FAPs (Pro-remodeling)	Pts
Rap1b.1	0	-0.329252851079721	0.744	0.822	0	FAPs (Pro-remodeling)	Rap1b
Pdgfc.1	0	-0.330515136817607	0.021	0.152	0	FAPs (Pro-remodeling)	Pdgfc
Glce.1	0	-0.331908485791621	0.15	0.289	0	FAPs (Pro-remodeling)	Glce
Rps14.1	0	-0.334921755001973	0.991	0.996	0	FAPs (Pro-remodeling)	Rps14
Rhoc.1	0	-0.335075432611878	0.763	0.83	0	FAPs (Pro-remodeling)	Rhoc
Clip1.1	0	-0.335470954175277	0.303	0.445	0	FAPs (Pro-remodeling)	Clip1
Cdca3	0	-0.335925123574676	0.022	0.125	0	FAPs (Pro-remodeling)	Cdca3
Rpl41.1	0	-0.336110712142738	0.992	0.997	0	FAPs (Pro-remodeling)	Rpl41
Ybx1	0	-0.339380503169663	0.906	0.929	0	FAPs (Pro-remodeling)	Ybx1
Irak3.1	0	-0.342657686858796	0.253	0.391	0	FAPs (Pro-remodeling)	Irak3
Rpl14	0	-0.345045501723927	0.977	0.985	0	FAPs (Pro-remodeling)	Rpl14
Tmem43.1	0	-0.345194544337753	0.317	0.47	0	FAPs (Pro-remodeling)	Tmem43
Trip10.1	0	-0.345245317130568	0.385	0.531	0	FAPs (Pro-remodeling)	Trip10
Tubb4a.1	0	-0.345759064009761	0.022	0.163	0	FAPs (Pro-remodeling)	Tubb4a
Rpl35a.1	0	-0.346909810591414	0.989	0.995	0	FAPs (Pro-remodeling)	Rpl35a
Rpl31.1	0	-0.348219576107769	0.945	0.97	0	FAPs (Pro-remodeling)	Rpl31
Chp1.1	0	-0.349123538809282	0.368	0.523	0	FAPs (Pro-remodeling)	Chp1
Rps26.1	0	-0.349813083627514	0.905	0.944	0	FAPs (Pro-remodeling)	Rps26
Pvr.1	0	-0.351191885110389	0.187	0.333	0	FAPs (Pro-remodeling)	Pvr
Nckap1.1	0	-0.351230950178361	0.387	0.528	0	FAPs (Pro-remodeling)	Nckap1
Gpx4.1	0	-0.352762747485597	0.868	0.915	0	FAPs (Pro-remodeling)	Gpx4
Ntn1.1	0	-0.352789854154321	0.281	0.44	0	FAPs (Pro-remodeling)	Ntn1
Blvrb.1	0	-0.353049712539079	0.539	0.672	0	FAPs (Pro-remodeling)	Blvrb
Rap1a.1	0	-0.355308748760469	0.707	0.799	0	FAPs (Pro-remodeling)	Rap1a
Ildr2.1	0	-0.355892684384384	0.05	0.183	0	FAPs (Pro-remodeling)	Ildr2
Carhsp1.1	0	-0.356031470735423	0.405	0.561	0	FAPs (Pro-remodeling)	Carhsp1
Tns1.1	0	-0.357526271935553	0.361	0.502	0	FAPs (Pro-remodeling)	Tns1
Il13ra1.1	0	-0.358383945162159	0.32	0.471	0	FAPs (Pro-remodeling)	Il13ra1
Rps5.1	0	-0.35886822513753	0.986	0.993	0	FAPs (Pro-remodeling)	Rps5
Slc4a4.1	0	-0.359984686475628	0.111	0.257	0	FAPs (Pro-remodeling)	Slc4a4
Chst1.1	0	-0.361190378177064	0.018	0.169	0	FAPs (Pro-remodeling)	Chst1
Rpl36al	0	-0.361311351009381	0.865	0.92	0	FAPs (Pro-remodeling)	Rpl36al
Rps17	0	-0.363209681893606	0.963	0.982	0	FAPs (Pro-remodeling)	Rps17
Rps6	0	-0.363822379058313	0.973	0.986	0	FAPs (Pro-remodeling)	Rps6
Rpl4.1	0	-0.36452731817867	0.955	0.973	0	FAPs (Pro-remodeling)	Rpl4
Clic1	0	-0.36556732849391	0.738	0.805	0	FAPs (Pro-remodeling)	Clic1
Rhoa.1	0	-0.368829932850869	0.865	0.912	0	FAPs (Pro-remodeling)	Rhoa
Duox1.1	0	-0.3714967813269	0.02	0.177	0	FAPs (Pro-remodeling)	Duox1
Gm20204.1	0	-0.371825262113454	0.121	0.24	0	FAPs (Pro-remodeling)	Gm20204
Rplp2.1	0	-0.373543917163852	0.971	0.989	0	FAPs (Pro-remodeling)	Rplp2
Sfrp4.1	0	-0.374681751100777	0.193	0.42	0	FAPs (Pro-remodeling)	Sfrp4
Tspo.1	0	-0.379360790846868	0.769	0.841	0	FAPs (Pro-remodeling)	Tspo
Has2.1	0	-0.380215814649849	0.205	0.349	0	FAPs (Pro-remodeling)	Has2
Rps25.1	0	-0.380843397604565	0.968	0.984	0	FAPs (Pro-remodeling)	Rps25
Dbi.1	0	-0.38107942646775	0.728	0.804	0	FAPs (Pro-remodeling)	Dbi
Rhoq.1	0	-0.381138401855447	0.446	0.579	0	FAPs (Pro-remodeling)	Rhoq
Dcbld2.1	0	-0.382415838581659	0.349	0.507	0	FAPs (Pro-remodeling)	Dcbld2
Rps3a1.1	0	-0.383051455724185	0.98	0.993	0	FAPs (Pro-remodeling)	Rps3a1
Rarres2.1	0	-0.3838835133389	0.867	0.92	0	FAPs (Pro-remodeling)	Rarres2
Rpl13.1	0	-0.384892791715039	0.995	0.998	0	FAPs (Pro-remodeling)	Rpl13
Islr2.1	0	-0.385202014623151	0.061	0.208	0	FAPs (Pro-remodeling)	Islr2
Pgf.1	0	-0.386662863342304	0.104	0.223	0	FAPs (Pro-remodeling)	Pgf
Ptprj.1	0	-0.391488472344147	0.085	0.271	0	FAPs (Pro-remodeling)	Ptprj
Rpl37a.1	0	-0.392356864300585	0.993	0.997	0	FAPs (Pro-remodeling)	Rpl37a
Tubb6	0	-0.392477609312112	0.542	0.669	0	FAPs (Pro-remodeling)	Tubb6
Ebf1.1	0	-0.39571743677446	0.889	0.928	0	FAPs (Pro-remodeling)	Ebf1
Sirpa.1	0	-0.396395562982804	0.297	0.467	0	FAPs (Pro-remodeling)	Sirpa
Rorb.1	0	-0.396571578231075	0.019	0.171	0	FAPs (Pro-remodeling)	Rorb
Fam167a.1	0	-0.397441950230265	0.01	0.172	0	FAPs (Pro-remodeling)	Fam167a
Itgb7.1	0	-0.400395376526354	0.009	0.106	0	FAPs (Pro-remodeling)	Itgb7
Rpl21.1	0	-0.400873694082421	0.974	0.986	0	FAPs (Pro-remodeling)	Rpl21
Ube2c	0	-0.408533339031022	0.017	0.109	0	FAPs (Pro-remodeling)	Ube2c
Ptgs1.1	0	-0.40962626738699	0.074	0.22	0	FAPs (Pro-remodeling)	Ptgs1
Plac9b.1	0	-0.410508905988398	0.176	0.318	0	FAPs (Pro-remodeling)	Plac9b
Bmp2.1	0	-0.412538314973643	0.194	0.331	0	FAPs (Pro-remodeling)	Bmp2
Actg1	0	-0.414484800654155	0.96	0.974	0	FAPs (Pro-remodeling)	Actg1
Top2a	0	-0.415945890294122	0.02	0.108	0	FAPs (Pro-remodeling)	Top2a
Osr2.1	0	-0.417856128716709	0.238	0.39	0	FAPs (Pro-remodeling)	Osr2
Gda.1	0	-0.41817957033772	0.125	0.298	0	FAPs (Pro-remodeling)	Gda
Sytl2.1	0	-0.421676441139138	0.036	0.215	0	FAPs (Pro-remodeling)	Sytl2
Cd47.1	0	-0.422878274332604	0.857	0.916	0	FAPs (Pro-remodeling)	Cd47
Rhou.1	0	-0.423217883047923	0.106	0.273	0	FAPs (Pro-remodeling)	Rhou
Rps11.1	0	-0.431453566573087	0.978	0.99	0	FAPs (Pro-remodeling)	Rps11
Smim14.1	0	-0.43337060474438	0.765	0.851	0	FAPs (Pro-remodeling)	Smim14
Rps15.1	0	-0.433703030811661	0.981	0.994	0	FAPs (Pro-remodeling)	Rps15
Mt2.1	0	-0.434363853816627	0.755	0.893	0	FAPs (Pro-remodeling)	Mt2
Figf.1	0	-0.438194019846921	0.119	0.283	0	FAPs (Pro-remodeling)	Figf
Cenpa	0	-0.440663570564139	0.032	0.118	0	FAPs (Pro-remodeling)	Cenpa
Vat1.1	0	-0.441247279317299	0.563	0.709	0	FAPs (Pro-remodeling)	Vat1
Nptn.1	0	-0.446021494809061	0.617	0.74	0	FAPs (Pro-remodeling)	Nptn
Rpl35.1	0	-0.446124230069977	0.913	0.951	0	FAPs (Pro-remodeling)	Rpl35
Flnb.1	0	-0.446939992684613	0.184	0.39	0	FAPs (Pro-remodeling)	Flnb
Trio.1	0	-0.448796554127443	0.268	0.425	0	FAPs (Pro-remodeling)	Trio
Ahnak2.1	0	-0.451037400599871	0.435	0.563	0	FAPs (Pro-remodeling)	Ahnak2
Rbpj.1	0	-0.453664835118958	0.361	0.535	0	FAPs (Pro-remodeling)	Rbpj
Ehd1.1	0	-0.458351347780321	0.415	0.598	0	FAPs (Pro-remodeling)	Ehd1
Ebf2.1	0	-0.459527489237641	0.488	0.625	0	FAPs (Pro-remodeling)	Ebf2
Mrpl33.1	0	-0.459824854547546	0.722	0.828	0	FAPs (Pro-remodeling)	Mrpl33
Txn1.1	0	-0.468078683470946	0.913	0.95	0	FAPs (Pro-remodeling)	Txn1
Plat.1	0	-0.470165283089785	0.546	0.685	0	FAPs (Pro-remodeling)	Plat
Kif2a.1	0	-0.478196018210902	0.297	0.478	0	FAPs (Pro-remodeling)	Kif2a
Engase.1	0	-0.47826837230447	0.09	0.241	0	FAPs (Pro-remodeling)	Engase
Olfml2a.1	0	-0.480699002171207	0.054	0.218	0	FAPs (Pro-remodeling)	Olfml2a
Ahnak.1	0	-0.48083001015268	0.894	0.949	0	FAPs (Pro-remodeling)	Ahnak
Ckb.1	0	-0.481103767300507	0.453	0.594	0	FAPs (Pro-remodeling)	Ckb
Atp2b1.1	0	-0.482558593162359	0.499	0.655	0	FAPs (Pro-remodeling)	Atp2b1
Adamtsl4.1	0	-0.482660567154151	0.106	0.297	0	FAPs (Pro-remodeling)	Adamtsl4
Nova1.1	0	-0.482970882386126	0.204	0.397	0	FAPs (Pro-remodeling)	Nova1
Rock2.1	0	-0.483638667859283	0.543	0.688	0	FAPs (Pro-remodeling)	Rock2
Nhsl1.1	0	-0.485249438424135	0.097	0.283	0	FAPs (Pro-remodeling)	Nhsl1
S100a10.1	0	-0.486555985597717	0.935	0.967	0	FAPs (Pro-remodeling)	S100a10
S100a6.1	0	-0.49155519742451	0.996	0.999	0	FAPs (Pro-remodeling)	S100a6
Ltbp1.1	0	-0.493865124863409	0.298	0.512	0	FAPs (Pro-remodeling)	Ltbp1
Col14a1.1	0	-0.494575762585783	0.586	0.793	0	FAPs (Pro-remodeling)	Col14a1
Ddah2.1	0	-0.49693565613158	0.709	0.814	0	FAPs (Pro-remodeling)	Ddah2
Man1a.1	0	-0.501641106800945	0.635	0.764	0	FAPs (Pro-remodeling)	Man1a
Emp3.1	0	-0.50350162984862	0.857	0.897	0	FAPs (Pro-remodeling)	Emp3
Pdlim1.1	0	-0.504959358169947	0.331	0.564	0	FAPs (Pro-remodeling)	Pdlim1
Tnfsf9.1	0	-0.507019682602968	0.207	0.344	0	FAPs (Pro-remodeling)	Tnfsf9
Glud1.1	0	-0.510052274828252	0.573	0.732	0	FAPs (Pro-remodeling)	Glud1
2810417H13Rik	0	-0.511136559434915	0.03	0.144	0	FAPs (Pro-remodeling)	2810417H13Rik
Ppa1.1	0	-0.516853314405318	0.378	0.562	0	FAPs (Pro-remodeling)	Ppa1
Duoxa1.1	0	-0.517434750524451	0.043	0.237	0	FAPs (Pro-remodeling)	Duoxa1
Arl4a.1	0	-0.519580615894195	0.477	0.62	0	FAPs (Pro-remodeling)	Arl4a
Anxa2.1	0	-0.525390572802408	0.9	0.944	0	FAPs (Pro-remodeling)	Anxa2
Ptgis.1	0	-0.526433247954224	0.114	0.32	0	FAPs (Pro-remodeling)	Ptgis
Ace.1	0	-0.546178312355403	0.555	0.682	0	FAPs (Pro-remodeling)	Ace
Lims2.1	0	-0.548095766814476	0.153	0.373	0	FAPs (Pro-remodeling)	Lims2
Ran	0	-0.551230756647775	0.7	0.776	0	FAPs (Pro-remodeling)	Ran
Birc5	0	-0.551244547346274	0.024	0.14	0	FAPs (Pro-remodeling)	Birc5
Ablim1.1	0	-0.551313113292129	0.396	0.587	0	FAPs (Pro-remodeling)	Ablim1
Bag1.1	0	-0.556494290568881	0.582	0.738	0	FAPs (Pro-remodeling)	Bag1
Triobp.1	0	-0.557029977837142	0.346	0.564	0	FAPs (Pro-remodeling)	Triobp
Gstm1.1	0	-0.557334571313313	0.739	0.835	0	FAPs (Pro-remodeling)	Gstm1
Npr1.1	0	-0.559342699381117	0.058	0.302	0	FAPs (Pro-remodeling)	Npr1
Dtnbp1.1	0	-0.560112770091605	0.477	0.676	0	FAPs (Pro-remodeling)	Dtnbp1
Darc.1	0	-0.563502853644325	0.061	0.295	0	FAPs (Pro-remodeling)	Darc
S100a11.1	0	-0.565119814654074	0.942	0.969	0	FAPs (Pro-remodeling)	S100a11
Fyn.1	0	-0.568529803220956	0.43	0.631	0	FAPs (Pro-remodeling)	Fyn
Galnt16.1	0	-0.573444504923251	0.098	0.355	0	FAPs (Pro-remodeling)	Galnt16
Mgll.1	0	-0.574270471661675	0.067	0.306	0	FAPs (Pro-remodeling)	Mgll
Ptgs2.1	0	-0.57827918761112	0.275	0.459	0	FAPs (Pro-remodeling)	Ptgs2
Ddr2.1	0	-0.579960478790513	0.577	0.742	0	FAPs (Pro-remodeling)	Ddr2
Tnxb.1	0	-0.581630078400612	0.708	0.814	0	FAPs (Pro-remodeling)	Tnxb
Basp1.1	0	-0.583197181234749	0.394	0.564	0	FAPs (Pro-remodeling)	Basp1
Slc43a3.1	0	-0.583520317345743	0.482	0.666	0	FAPs (Pro-remodeling)	Slc43a3
Stmn1.1	0	-0.588624758921326	0.082	0.182	0	FAPs (Pro-remodeling)	Stmn1
Prkcdbp.1	0	-0.589487286071187	0.783	0.876	0	FAPs (Pro-remodeling)	Prkcdbp
Fez1.1	0	-0.593485092939429	0.174	0.434	0	FAPs (Pro-remodeling)	Fez1
Calm1.1	0	-0.598828212570147	0.888	0.942	0	FAPs (Pro-remodeling)	Calm1
Slco3a1.1	0	-0.601493384790663	0.214	0.468	0	FAPs (Pro-remodeling)	Slco3a1
Crip1.1	0	-0.604462725920103	0.963	0.983	0	FAPs (Pro-remodeling)	Crip1
Fhl1.1	0	-0.608630182054515	0.417	0.625	0	FAPs (Pro-remodeling)	Fhl1
Ramp2.1	0	-0.609022189040022	0.64	0.787	0	FAPs (Pro-remodeling)	Ramp2
Cmah.1	0	-0.613921213249552	0.016	0.241	0	FAPs (Pro-remodeling)	Cmah
S100a16.1	0	-0.615275266156746	0.786	0.901	0	FAPs (Pro-remodeling)	S100a16
S100a13.1	0	-0.631903867809289	0.845	0.941	0	FAPs (Pro-remodeling)	S100a13
Ptrf.1	0	-0.633654005415521	0.726	0.869	0	FAPs (Pro-remodeling)	Ptrf
Lurap1l.1	0	-0.635038906543518	0.114	0.352	0	FAPs (Pro-remodeling)	Lurap1l
Opcml.1	0	-0.635558997045964	0.046	0.284	0	FAPs (Pro-remodeling)	Opcml
Uchl1.1	0	-0.644386625196279	0.052	0.285	0	FAPs (Pro-remodeling)	Uchl1
Pde8a.1	0	-0.648101551242224	0.182	0.448	0	FAPs (Pro-remodeling)	Pde8a
Fstl1.1	0	-0.650019390464265	0.933	0.987	0	FAPs (Pro-remodeling)	Fstl1
Wnt2.1	0	-0.652883787761609	0.019	0.24	0	FAPs (Pro-remodeling)	Wnt2
Arl4d.1	0	-0.658514212081192	0.063	0.299	0	FAPs (Pro-remodeling)	Arl4d
Pamr1.1	0	-0.65936578321084	0.219	0.465	0	FAPs (Pro-remodeling)	Pamr1
Limch1.1	0	-0.664133132707474	0.041	0.293	0	FAPs (Pro-remodeling)	Limch1
Tek.1	0	-0.668442057633583	0.148	0.41	0	FAPs (Pro-remodeling)	Tek
Klf4.1	0	-0.670952343984205	0.768	0.892	0	FAPs (Pro-remodeling)	Klf4
Hspb8.1	0	-0.67122863242414	0.312	0.578	0	FAPs (Pro-remodeling)	Hspb8
Dpt.1	0	-0.677256024248546	0.897	0.97	0	FAPs (Pro-remodeling)	Dpt
Tmeff2.1	0	-0.680215539720711	0.227	0.517	0	FAPs (Pro-remodeling)	Tmeff2
Vasn.1	0	-0.688755109990342	0.429	0.677	0	FAPs (Pro-remodeling)	Vasn
Gngt2.1	0	-0.691042842868138	0.112	0.35	0	FAPs (Pro-remodeling)	Gngt2
Ugp2.1	0	-0.693398405438733	0.558	0.746	0	FAPs (Pro-remodeling)	Ugp2
1700019D03Rik.1	0	-0.699812204581231	0.068	0.352	0	FAPs (Pro-remodeling)	1700019D03Rik
Glul.1	0	-0.704761512662162	0.489	0.639	0	FAPs (Pro-remodeling)	Glul
Ifi27l2a.1	0	-0.707337894154942	0.483	0.693	0	FAPs (Pro-remodeling)	Ifi27l2a
Thy1.1	0	-0.712306041629773	0.545	0.724	0	FAPs (Pro-remodeling)	Thy1
Dact2.1	0	-0.716263313900578	0.012	0.194	0	FAPs (Pro-remodeling)	Dact2
H2afz	0	-0.717872387337938	0.78	0.826	0	FAPs (Pro-remodeling)	H2afz
Lrrn4cl.1	0	-0.724454148220299	0.509	0.703	0	FAPs (Pro-remodeling)	Lrrn4cl
Zyx.1	0	-0.724585727766647	0.39	0.645	0	FAPs (Pro-remodeling)	Zyx
Gnpnat1.1	0	-0.729375925650207	0.293	0.563	0	FAPs (Pro-remodeling)	Gnpnat1
Creb5.1	0	-0.731962208394946	0.215	0.502	0	FAPs (Pro-remodeling)	Creb5
D630033O11Rik.1	0	-0.742284042505481	0.153	0.363	0	FAPs (Pro-remodeling)	D630033O11Rik
Tmsb4x.1	0	-0.74526765321876	0.984	0.995	0	FAPs (Pro-remodeling)	Tmsb4x
Fndc1.1	0	-0.745518447080479	0.709	0.873	0	FAPs (Pro-remodeling)	Fndc1
Timp3.1	0	-0.7593435626035	0.548	0.756	0	FAPs (Pro-remodeling)	Timp3
Thbd.1	0	-0.76606458252442	0.337	0.586	0	FAPs (Pro-remodeling)	Thbd
Aldh1a3.1	0	-0.772896533983721	0.043	0.261	0	FAPs (Pro-remodeling)	Aldh1a3
Tmem158.1	0	-0.773570437770693	0.169	0.429	0	FAPs (Pro-remodeling)	Tmem158
Il18.1	0	-0.77657491559751	0.071	0.358	0	FAPs (Pro-remodeling)	Il18
Serpinb6a.1	0	-0.780954937596065	0.844	0.947	0	FAPs (Pro-remodeling)	Serpinb6a
Prss23.1	0	-0.784335462748404	0.603	0.785	0	FAPs (Pro-remodeling)	Prss23
Uqcc2.1	0	-0.786694999755658	0.622	0.813	0	FAPs (Pro-remodeling)	Uqcc2
Aif1l.1	0	-0.787209082471844	0.047	0.326	0	FAPs (Pro-remodeling)	Aif1l
Tgfbr2.1	0	-0.794399708165376	0.596	0.779	0	FAPs (Pro-remodeling)	Tgfbr2
Nov.1	0	-0.809099596739302	0.283	0.534	0	FAPs (Pro-remodeling)	Nov
Heg1.1	0	-0.811597462996177	0.423	0.691	0	FAPs (Pro-remodeling)	Heg1
C3.1	0	-0.813283289601546	0.595	0.816	0	FAPs (Pro-remodeling)	C3
Atox1.1	0	-0.818079173765363	0.762	0.902	0	FAPs (Pro-remodeling)	Atox1
Daglb.1	0	-0.839369749095557	0.108	0.29	0	FAPs (Pro-remodeling)	Daglb
Adamts5.1	0	-0.85482365310204	0.667	0.834	0	FAPs (Pro-remodeling)	Adamts5
Zfp385a.1	0	-0.860738470385081	0.23	0.52	0	FAPs (Pro-remodeling)	Zfp385a
Dbn1.1	0	-0.88121558570061	0.366	0.658	0	FAPs (Pro-remodeling)	Dbn1
Mfap5.1	0	-0.881635176748947	0.939	0.982	0	FAPs (Pro-remodeling)	Mfap5
Tnfaip6.1	0	-0.885746030440638	0.628	0.74	0	FAPs (Pro-remodeling)	Tnfaip6
Krtdap.1	0	-0.893041200376808	0.005	0.11	0	FAPs (Pro-remodeling)	Krtdap
Ppap2b.1	0	-0.893659670965995	0.822	0.916	0	FAPs (Pro-remodeling)	Ppap2b
Ptx3.1	0	-0.894265075070252	0.267	0.474	0	FAPs (Pro-remodeling)	Ptx3
Clec3b.1	0	-0.894308057828547	0.869	0.887	0	FAPs (Pro-remodeling)	Clec3b
Scara5.1	0	-0.895424611989611	0.494	0.721	0	FAPs (Pro-remodeling)	Scara5
Timp2.1	0	-0.899322751040064	0.952	0.984	0	FAPs (Pro-remodeling)	Timp2
Smpd3.1	0	-0.933218151222911	0.023	0.253	0	FAPs (Pro-remodeling)	Smpd3
Ecm1.1	0	-0.934009075503212	0.756	0.884	0	FAPs (Pro-remodeling)	Ecm1
Ly6a.1	0	-0.950954862688389	0.888	0.985	0	FAPs (Pro-remodeling)	Ly6a
Cd34.1	0	-0.962363295085748	0.844	0.945	0	FAPs (Pro-remodeling)	Cd34
Qpct.1	0	-0.978660021119952	0.324	0.636	0	FAPs (Pro-remodeling)	Qpct
Car8.1	0	-1.0124197544052	0.019	0.344	0	FAPs (Pro-remodeling)	Car8
Axl.1	0	-1.02386187829785	0.748	0.912	0	FAPs (Pro-remodeling)	Axl
Cadm3.1	0	-1.04090135380632	0.181	0.564	0	FAPs (Pro-remodeling)	Cadm3
Gpr133.1	0	-1.07103284609644	0.262	0.631	0	FAPs (Pro-remodeling)	Gpr133
Ppp1r14b.1	0	-1.07603219810546	0.545	0.816	0	FAPs (Pro-remodeling)	Ppp1r14b
Gas7.1	0	-1.08958745020774	0.253	0.552	0	FAPs (Pro-remodeling)	Gas7
Stmn4.1	0	-1.10712231966531	0.028	0.345	0	FAPs (Pro-remodeling)	Stmn4
Mustn1.1	0	-1.12614166701613	0.159	0.544	0	FAPs (Pro-remodeling)	Mustn1
Hn1.1	0	-1.15820403236858	0.552	0.852	0	FAPs (Pro-remodeling)	Hn1
Metrnl.1	0	-1.15884416152501	0.438	0.767	0	FAPs (Pro-remodeling)	Metrnl
Gm12840.1	0	-1.16905331132707	0.095	0.229	0	FAPs (Pro-remodeling)	Gm12840
Fbn1.1	0	-1.17897984753133	0.808	0.949	0	FAPs (Pro-remodeling)	Fbn1
Fn1.1	0	-1.1959203481047	0.696	0.973	0	FAPs (Pro-remodeling)	Fn1
Igfbp6.1	0	-1.22231905648606	0.901	0.946	0	FAPs (Pro-remodeling)	Igfbp6
Anxa1.1	0	-1.23137559609946	0.814	0.951	0	FAPs (Pro-remodeling)	Anxa1
Uap1.1	0	-1.23760377070519	0.619	0.838	0	FAPs (Pro-remodeling)	Uap1
Pcsk6.1	0	-1.23762906839886	0.332	0.667	0	FAPs (Pro-remodeling)	Pcsk6
Gfpt2.1	0	-1.24436659666855	0.506	0.789	0	FAPs (Pro-remodeling)	Gfpt2
Emilin2.1	0	-1.25300639689978	0.345	0.733	0	FAPs (Pro-remodeling)	Emilin2
Dpp4.1	0	-1.28831013817641	0.083	0.521	0	FAPs (Pro-remodeling)	Dpp4
Has1.1	0	-1.32907062703198	0.373	0.625	0	FAPs (Pro-remodeling)	Has1
Procr.1	0	-1.33350730038926	0.264	0.589	0	FAPs (Pro-remodeling)	Procr
Sbsn.1	0	-1.36736921489784	0.099	0.289	0	FAPs (Pro-remodeling)	Sbsn
Tmem100.1	0	-1.38098926793234	0.198	0.59	0	FAPs (Pro-remodeling)	Tmem100
Cd248.1	0	-1.40991218921973	0.492	0.848	0	FAPs (Pro-remodeling)	Cd248
Ugdh.1	0	-1.44531094591322	0.564	0.86	0	FAPs (Pro-remodeling)	Ugdh
Ly6c1.1	0	-1.50745932244407	0.639	0.93	0	FAPs (Pro-remodeling)	Ly6c1
Pla1a.1	0	-1.54340882450695	0.238	0.638	0	FAPs (Pro-remodeling)	Pla1a
Ackr3.1	0	-1.60239359296012	0.387	0.802	0	FAPs (Pro-remodeling)	Ackr3
Efhd1.1	0	-1.65953193825133	0.094	0.601	0	FAPs (Pro-remodeling)	Efhd1
Efemp1.1	0	-1.67165887974247	0.406	0.806	0	FAPs (Pro-remodeling)	Efemp1
Cd55.1	0	-1.73625523133964	0.308	0.689	0	FAPs (Pro-remodeling)	Cd55
Pcolce2.1	0	-1.81636671702699	0.376	0.846	0	FAPs (Pro-remodeling)	Pcolce2
Igfbp5.1	0	-1.96553279587438	0.435	0.677	0	FAPs (Pro-remodeling)	Igfbp5
Sema3c.1	0	-2.14337795046873	0.216	0.73	0	FAPs (Pro-remodeling)	Sema3c
Anxa3.1	0	-2.29219307629271	0.374	0.874	0	FAPs (Pro-remodeling)	Anxa3
Pi16.1	0	-2.82438130334777	0.409	0.791	0	FAPs (Pro-remodeling)	Pi16
Gprc5b.1	8.92295580036614e-307	-0.26517156774088	0.195	0.33	2.52100270227745e-302	FAPs (Pro-remodeling)	Gprc5b
Ptgir.1	9.76426302240265e-307	0.274276812327714	0.198	0.084	2.75869723171942e-302	FAPs (Pro-remodeling)	Ptgir
Lamb1.1	1.19756862493259e-305	0.59204024316614	0.645	0.573	3.38349063602205e-301	FAPs (Pro-remodeling)	Lamb1
Il17d.1	1.34424681439579e-305	0.332858750958541	0.326	0.187	3.79790052471244e-301	FAPs (Pro-remodeling)	Il17d
Angpt1.1	2.79290162303985e-305	0.3106468007348	0.268	0.14	7.89078495557449e-301	FAPs (Pro-remodeling)	Angpt1
Ccbe1.1	2.34958494630228e-304	0.2652801495913	0.213	0.096	6.63828234878782e-300	FAPs (Pro-remodeling)	Ccbe1
Tuba1b	9.60778864585224e-304	-0.471624188458678	0.737	0.788	2.71448852611263e-299	FAPs (Pro-remodeling)	Tuba1b
3632451O06Rik.1	1.02440156280075e-303	0.259868815888488	0.204	0.088	2.89424173538097e-299	FAPs (Pro-remodeling)	3632451O06Rik
Capn6.1	1.59285273160844e-303	0.295795251333711	0.232	0.112	4.50028682261332e-299	FAPs (Pro-remodeling)	Capn6
Cox6a1.1	3.22836390312409e-302	-0.309875941482292	0.81	0.879	9.1210965354965e-298	FAPs (Pro-remodeling)	Cox6a1
Rps29.1	3.79856389953846e-302	-0.325828594567987	0.978	0.991	1.0732082585366e-297	FAPs (Pro-remodeling)	Rps29
Ctsh.1	4.28996508481303e-301	0.398778794068105	0.603	0.476	1.21204383541223e-296	FAPs (Pro-remodeling)	Ctsh
Mndal.1	2.13944575067911e-299	0.468842932484098	0.478	0.341	6.04457607939369e-295	FAPs (Pro-remodeling)	Mndal
Egr2.1	6.99215017691758e-299	0.438103114016836	0.293	0.166	1.97549218948452e-294	FAPs (Pro-remodeling)	Egr2
Ghr.1	1.48673797752319e-298	0.317352023738305	0.387	0.252	4.20048080789628e-294	FAPs (Pro-remodeling)	Ghr
Cd97.1	3.90424444718887e-298	0.257796057893219	0.206	0.092	1.10306618366427e-293	FAPs (Pro-remodeling)	Cd97
Igf2.1	6.72440676282728e-298	0.734992063579803	0.169	0.061	1.89984664270159e-293	FAPs (Pro-remodeling)	Igf2
Acly.1	2.25487091499439e-297	-0.295829939677268	0.318	0.46	6.37068679613364e-293	FAPs (Pro-remodeling)	Acly
Plekha6	3.37197853712106e-297	0.253894304575014	0.154	0.051	9.52685096092812e-293	FAPs (Pro-remodeling)	Plekha6
Cmklr1.1	3.33296591509614e-295	0.361728999909308	0.32	0.188	9.41662859992113e-291	FAPs (Pro-remodeling)	Cmklr1
Trps1.1	2.24316316185398e-294	0.351015348930346	0.457	0.324	6.33760888118604e-290	FAPs (Pro-remodeling)	Trps1
Fxyd5.1	9.58357221177511e-294	0.334891738968575	0.519	0.368	2.70764665699282e-289	FAPs (Pro-remodeling)	Fxyd5
Nfia.1	1.020044232185e-292	0.394329448891678	0.765	0.681	2.88193096919229e-288	FAPs (Pro-remodeling)	Nfia
Plxdc2.1	2.29166170701769e-292	0.399218603996362	0.83	0.784	6.47463182083707e-288	FAPs (Pro-remodeling)	Plxdc2
Eng.1	7.06828149681052e-291	0.369620336695295	0.435	0.302	1.99700157129388e-286	FAPs (Pro-remodeling)	Eng
Tsc22d3.1	2.20734276478396e-290	0.669736878340784	0.543	0.422	6.23640551334413e-286	FAPs (Pro-remodeling)	Tsc22d3
Leprel2.1	1.43159003560977e-288	0.343051000613195	0.601	0.493	4.04467132760828e-284	FAPs (Pro-remodeling)	Leprel2
Pld3.1	1.55812655096147e-288	0.313347213799492	0.391	0.261	4.40217494443145e-284	FAPs (Pro-remodeling)	Pld3
Tspan9.1	6.1273834998286e-288	0.286065971076497	0.261	0.141	1.73116966020658e-283	FAPs (Pro-remodeling)	Tspan9
Fam132a.1	1.65081970161382e-285	0.290038396398746	0.32	0.193	4.66406090296952e-281	FAPs (Pro-remodeling)	Fam132a
Cdkn1a.1	2.18425614864832e-285	-0.453229512873074	0.513	0.65	6.17117889677611e-281	FAPs (Pro-remodeling)	Cdkn1a
Myof	4.93798890403262e-285	-0.29417846854528	0.275	0.405	1.39513000505633e-280	FAPs (Pro-remodeling)	Myof
Rps27l	3.18522760226247e-283	-0.319375649353055	0.829	0.877	8.99922354467216e-279	FAPs (Pro-remodeling)	Rps27l
Enpp1.1	1.3472121945314e-280	0.272439461322137	0.211	0.099	3.80627861320958e-276	FAPs (Pro-remodeling)	Enpp1
Prdm8.1	1.67350614337827e-280	-0.297943899297039	0.108	0.212	4.72815690688663e-276	FAPs (Pro-remodeling)	Prdm8
Epha3.1	3.93881401241297e-280	0.308901895719481	0.246	0.127	1.11283312292704e-275	FAPs (Pro-remodeling)	Epha3
Gpc6.1	1.14534713570379e-276	-0.308371984795081	0.289	0.425	3.23594926250392e-272	FAPs (Pro-remodeling)	Gpc6
Cyp1b1.1	1.4054618369686e-276	0.354774135447588	0.251	0.132	3.97085132798739e-272	FAPs (Pro-remodeling)	Cyp1b1
Mpzl1.1	8.30963227209281e-276	0.291027761947172	0.268	0.15	2.34772040583438e-271	FAPs (Pro-remodeling)	Mpzl1
Clu.1	7.71583043570645e-275	0.700632730272967	0.164	0.063	2.17995357300014e-270	FAPs (Pro-remodeling)	Clu
Fgl2.1	2.05160339270649e-273	0.712266848608207	0.527	0.392	5.79639506541365e-269	FAPs (Pro-remodeling)	Fgl2
Arhgap20.1	2.41643733936473e-272	-0.323373049305999	0.291	0.429	6.82716041490717e-268	FAPs (Pro-remodeling)	Arhgap20
Bmp4.1	2.45355260755606e-272	0.446437754716936	0.291	0.169	6.93202218212814e-268	FAPs (Pro-remodeling)	Bmp4
Ogfrl1.1	3.99496448732063e-272	0.312562980471818	0.253	0.137	1.1286973166027e-267	FAPs (Pro-remodeling)	Ogfrl1
Smurf2.1	4.89311922907805e-272	-0.304400325062069	0.228	0.35	1.38245297579142e-267	FAPs (Pro-remodeling)	Smurf2
Tmsb10.1	1.29157015261275e-271	-0.262636244778188	0.966	0.984	3.6490731521768e-267	FAPs (Pro-remodeling)	Tmsb10
Agpat4.1	1.09486716493061e-270	-0.321774230626229	0.343	0.472	3.09332820107845e-266	FAPs (Pro-remodeling)	Agpat4
Lama2.1	1.24799442953938e-270	0.463341374658996	0.647	0.545	3.52595866177761e-266	FAPs (Pro-remodeling)	Lama2
Ctsb	1.38172420206581e-269	0.299523947912032	0.937	0.918	3.90378538809653e-265	FAPs (Pro-remodeling)	Ctsb
Klf2.1	3.82519511879584e-268	-0.498921672487603	0.701	0.797	1.08073237691339e-263	FAPs (Pro-remodeling)	Klf2
Ecscr.1	3.89291067090973e-268	-0.381639201288325	0.125	0.229	1.09986405185213e-263	FAPs (Pro-remodeling)	Ecscr
Aoc3.1	2.08581564512016e-267	0.25019753420392	0.22	0.108	5.89305494215798e-263	FAPs (Pro-remodeling)	Aoc3
Anp32e	6.02329251817051e-267	-0.266693000051984	0.306	0.435	1.70176083515871e-262	FAPs (Pro-remodeling)	Anp32e
Ntf3.1	1.08275242964906e-266	0.306176810525389	0.2	0.089	3.05910043948748e-262	FAPs (Pro-remodeling)	Ntf3
St3gal2.1	9.20656246449515e-266	-0.303985760170481	0.305	0.435	2.60113009309381e-261	FAPs (Pro-remodeling)	St3gal2
Actn1.1	3.07742787253312e-265	0.251810173082533	0.318	0.181	8.69465696826783e-261	FAPs (Pro-remodeling)	Actn1
C1qtnf2.1	2.30907781107857e-264	0.426623482801903	0.483	0.364	6.52383753964028e-260	FAPs (Pro-remodeling)	C1qtnf2
2700094K13Rik	1.67450792804592e-263	-0.506045732236801	0.307	0.409	4.73098724910814e-259	FAPs (Pro-remodeling)	2700094K13Rik
Snx21.1	2.1093493188051e-263	-0.312801028174066	0.246	0.371	5.95954463042005e-259	FAPs (Pro-remodeling)	Snx21
Clec14a	1.47569683195154e-262	0.252153720387038	0.151	0.055	4.16928625931268e-258	FAPs (Pro-remodeling)	Clec14a
Cd164.1	2.11229621332748e-262	-0.334178169192252	0.594	0.697	5.96787049151413e-258	FAPs (Pro-remodeling)	Cd164
Fhl2.1	3.2565792218561e-262	0.296663924789593	0.264	0.146	9.20081327551005e-258	FAPs (Pro-remodeling)	Fhl2
Tmem59	4.07678666073163e-262	0.274365500408263	0.884	0.847	1.15181453525651e-257	FAPs (Pro-remodeling)	Tmem59
Mylk.1	7.19926343461713e-262	0.250232820347117	0.159	0.062	2.03400789818238e-257	FAPs (Pro-remodeling)	Mylk
Sdf2l1	4.1496432428673e-259	-0.268291852257162	0.221	0.346	1.1723987054073e-254	FAPs (Pro-remodeling)	Sdf2l1
Cdon.1	1.56385590820431e-258	-0.287841495207864	0.244	0.371	4.41836209744964e-254	FAPs (Pro-remodeling)	Cdon
Cd9	1.07148330538056e-255	0.386992880234019	0.925	0.874	3.02726178269169e-251	FAPs (Pro-remodeling)	Cd9
Dact1.1	7.50973122556256e-255	-0.419044010043109	0.343	0.461	2.12172436315819e-250	FAPs (Pro-remodeling)	Dact1
Fmo2.1	3.1264147868742e-254	0.382585797671379	0.15	0.056	8.83305969735568e-250	FAPs (Pro-remodeling)	Fmo2
Pros1.1	7.00901976353313e-254	0.315870422498684	0.623	0.523	1.98025835379101e-249	FAPs (Pro-remodeling)	Pros1
Plac9a.1	1.89850501108251e-252	-0.26410712347314	0.14	0.25	5.36384620781142e-248	FAPs (Pro-remodeling)	Plac9a
Nfkbia.1	2.04085289943885e-251	-0.470481834586134	0.694	0.777	5.76602169678459e-247	FAPs (Pro-remodeling)	Nfkbia
Cotl1.1	7.77291129779251e-251	-0.28958066287901	0.368	0.497	2.19608062896532e-246	FAPs (Pro-remodeling)	Cotl1
Sh3bgrl3.1	1.22995612556653e-249	0.322475353569817	0.746	0.649	3.47499504156312e-245	FAPs (Pro-remodeling)	Sh3bgrl3
Il33.1	4.22030601233673e-249	-0.408063222273947	0.402	0.525	1.1923630576655e-244	FAPs (Pro-remodeling)	Il33
Cxcl9.1	1.16108255604818e-248	1.00640161647586	0.211	0.104	3.28040654560293e-244	FAPs (Pro-remodeling)	Cxcl9
Bdh2.1	2.62733366798972e-248	-0.266969112179179	0.222	0.346	7.42300581217136e-244	FAPs (Pro-remodeling)	Bdh2
Slc16a2.1	2.4352142257101e-247	0.29489307143056	0.371	0.25	6.88021075189873e-243	FAPs (Pro-remodeling)	Slc16a2
Meg3.1	2.59478674967203e-246	0.687185508792103	0.753	0.725	7.33105100384838e-242	FAPs (Pro-remodeling)	Meg3
Csf1	1.0307938516598e-245	-0.277245929974967	0.514	0.637	2.91230186909443e-241	FAPs (Pro-remodeling)	Csf1
Dhrs3.1	1.96124214363234e-245	0.373260967762211	0.338	0.22	5.54109742840446e-241	FAPs (Pro-remodeling)	Dhrs3
2810055G20Rik.1	4.70460170121157e-245	0.373210598538086	0.482	0.362	1.3291911186433e-240	FAPs (Pro-remodeling)	2810055G20Rik
Rala.1	5.33164775484774e-244	-0.289481760757057	0.468	0.579	1.50635044017713e-239	FAPs (Pro-remodeling)	Rala
Mxra7.1	4.88399928693739e-243	0.320423174437098	0.671	0.584	1.37987631853842e-238	FAPs (Pro-remodeling)	Mxra7
Mmp3.1	3.41018984711051e-242	0.876024539773023	0.221	0.112	9.63480937504133e-238	FAPs (Pro-remodeling)	Mmp3
Maged2.1	3.2163725284798e-241	0.373905033547332	0.631	0.533	9.08721730471399e-237	FAPs (Pro-remodeling)	Maged2
Eif4g2	6.58599561722464e-241	-0.272469206713233	0.786	0.84	1.86074134173448e-236	FAPs (Pro-remodeling)	Eif4g2
Malat1	1.43364061511163e-240	0.364898927354386	0.994	0.992	4.05046482987488e-236	FAPs (Pro-remodeling)	Malat1
Pcdh7.1	1.59345851353295e-240	0.303220080741897	0.391	0.27	4.50199833828464e-236	FAPs (Pro-remodeling)	Pcdh7
Rrbp1.1	1.43878317979495e-239	0.277479764373981	0.877	0.843	4.06499411787466e-235	FAPs (Pro-remodeling)	Rrbp1
Ndrg1.1	1.50190543703228e-239	-0.27331325367729	0.369	0.506	4.24333343124729e-235	FAPs (Pro-remodeling)	Ndrg1
Notch2.1	1.54725039025763e-238	-0.415830557679181	0.309	0.431	4.37144652759488e-234	FAPs (Pro-remodeling)	Notch2
Sparc.1	3.34126104429643e-238	0.349794082278154	0.982	0.987	9.44006482845069e-234	FAPs (Pro-remodeling)	Sparc
Eef1b2	1.18123525293944e-237	-0.254127335378641	0.875	0.934	3.3373439601298e-233	FAPs (Pro-remodeling)	Eef1b2
Aprt.1	9.82218809539895e-237	0.2535356671367	0.576	0.433	2.77506280259306e-232	FAPs (Pro-remodeling)	Aprt
Cyth3.1	1.01217856026757e-236	0.326799953795989	0.498	0.386	2.85970808632397e-232	FAPs (Pro-remodeling)	Cyth3
Ppic.1	4.29425920891375e-236	0.310783302197748	0.8	0.762	1.2132570542944e-231	FAPs (Pro-remodeling)	Ppic
Fos.1	6.42752173947772e-236	0.651779752302352	0.823	0.777	1.81596771705464e-231	FAPs (Pro-remodeling)	Fos
Sgk1.1	7.13541694078666e-236	0.370961375704911	0.572	0.439	2.01596934828045e-231	FAPs (Pro-remodeling)	Sgk1
Tm4sf1.1	2.07882266508451e-235	0.452154816327509	0.601	0.483	5.87329767566328e-231	FAPs (Pro-remodeling)	Tm4sf1
Wwtr1.1	9.56269395666656e-235	0.308896962981361	0.548	0.445	2.701747923577e-230	FAPs (Pro-remodeling)	Wwtr1
Ikbip.1	9.72889731391221e-235	0.303429414574719	0.587	0.488	2.74870535809962e-230	FAPs (Pro-remodeling)	Ikbip
Lox.1	5.47172233629101e-234	0.323623833321307	0.519	0.373	1.5459257116723e-229	FAPs (Pro-remodeling)	Lox
Ltbp3.1	2.3786856102359e-233	0.326244702821305	0.486	0.375	6.72050045459948e-229	FAPs (Pro-remodeling)	Ltbp3
Samhd1.1	7.46895300388264e-233	-0.261940369515545	0.318	0.45	2.11020329218696e-228	FAPs (Pro-remodeling)	Samhd1
Arpc2	5.81347652807942e-232	-0.251393077802899	0.78	0.833	1.64248152347828e-227	FAPs (Pro-remodeling)	Arpc2
Hspa1b.1	6.69670096124028e-231	0.981757281424741	0.536	0.425	1.89201892257922e-226	FAPs (Pro-remodeling)	Hspa1b
Hint1	1.81903384848094e-230	-0.280141037936592	0.876	0.902	5.13931633211319e-226	FAPs (Pro-remodeling)	Hint1
Sdc3.1	5.21286659157701e-230	0.251022212578942	0.22	0.117	1.47279119811825e-225	FAPs (Pro-remodeling)	Sdc3
Rnaset2b.1	1.0998076442394e-229	0.309650184448224	0.333	0.222	3.10728653726958e-225	FAPs (Pro-remodeling)	Rnaset2b
Grn.1	1.13242801146223e-227	0.322783732958887	0.734	0.679	3.19944886078424e-223	FAPs (Pro-remodeling)	Grn
Klf3.1	2.69967470242239e-227	-0.316305145466354	0.291	0.407	7.62739093675399e-223	FAPs (Pro-remodeling)	Klf3
Pde4b.1	5.09454307930816e-227	0.43001997428654	0.291	0.182	1.43936125619694e-222	FAPs (Pro-remodeling)	Pde4b
Maf.1	1.34907623048626e-226	-0.335704326822048	0.262	0.379	3.81154507399283e-222	FAPs (Pro-remodeling)	Maf
Utrn.1	3.87758476696074e-226	-0.281894065591027	0.298	0.417	1.09553402420942e-221	FAPs (Pro-remodeling)	Utrn
Fosl1.1	1.08093155770291e-224	-0.294258572850656	0.107	0.201	3.05395592997803e-220	FAPs (Pro-remodeling)	Fosl1
Nnmt.1	2.21511543892958e-223	0.339470261393862	0.606	0.498	6.25836564960774e-219	FAPs (Pro-remodeling)	Nnmt
Antxr1.1	2.68449750943929e-223	-0.353072978640357	0.524	0.639	7.58451081341882e-219	FAPs (Pro-remodeling)	Antxr1
Fam49a	1.92474410206654e-222	0.269859961072549	0.237	0.133	5.4379795115686e-218	FAPs (Pro-remodeling)	Fam49a
Galnt1.1	8.8464518584889e-222	-0.27238492575565	0.364	0.481	2.49938804357887e-217	FAPs (Pro-remodeling)	Galnt1
Airn	9.56427037922435e-222	0.269956634359755	0.293	0.182	2.70219331024226e-217	FAPs (Pro-remodeling)	Airn
Plod2.1	1.63703457341136e-221	0.347415025236047	0.483	0.369	4.6251137802591e-217	FAPs (Pro-remodeling)	Plod2
Srpx2.1	9.27591724826411e-221	0.32473170073326	0.539	0.43	2.62072490015206e-216	FAPs (Pro-remodeling)	Srpx2
Aig1.1	2.60759625866504e-220	-0.254290161699958	0.279	0.4	7.36724170960633e-216	FAPs (Pro-remodeling)	Aig1
Clic4.1	1.05335998632546e-219	-0.268038517445516	0.659	0.758	2.97605796936533e-215	FAPs (Pro-remodeling)	Clic4
Fkbp2	5.5872221542986e-219	-0.277834207728058	0.574	0.667	1.57855787525398e-214	FAPs (Pro-remodeling)	Fkbp2
Pdgfrb.1	2.73944725227754e-218	0.341894430544045	0.549	0.445	7.73976032185974e-214	FAPs (Pro-remodeling)	Pdgfrb
Prdx4.1	8.86880836375627e-218	0.308670723414985	0.666	0.562	2.50570442701206e-213	FAPs (Pro-remodeling)	Prdx4
Il4ra.1	1.65191739840458e-217	-0.316540011821833	0.305	0.424	4.66716222571246e-213	FAPs (Pro-remodeling)	Il4ra
Ptn.1	3.4360323385222e-217	0.486562576348501	0.162	0.071	9.70782216602678e-213	FAPs (Pro-remodeling)	Ptn
Sec14l1.1	8.2064399448381e-215	-0.260788328909751	0.316	0.437	2.31856547761511e-210	FAPs (Pro-remodeling)	Sec14l1
Naaa.1	1.54593988138644e-214	-0.28367097086587	0.291	0.408	4.36774394688111e-210	FAPs (Pro-remodeling)	Naaa
Hdac7.1	4.75756061461794e-213	-0.296966692160502	0.303	0.417	1.34415360044801e-208	FAPs (Pro-remodeling)	Hdac7
Prdx6	3.41794526435516e-212	-0.281258047556213	0.62	0.702	9.65672075538264e-208	FAPs (Pro-remodeling)	Prdx6
Cdc42ep5.1	1.01396764579668e-210	0.290843332471714	0.441	0.332	2.86476278966935e-206	FAPs (Pro-remodeling)	Cdc42ep5
Tomm7.1	1.0517511967101e-210	-0.258544264314072	0.731	0.803	2.97151265606506e-206	FAPs (Pro-remodeling)	Tomm7
Tmem64.1	1.17605841790593e-210	0.270589737880804	0.242	0.142	3.32271784810963e-206	FAPs (Pro-remodeling)	Tmem64
Gnb1	1.46775677608352e-210	-0.251851502593229	0.733	0.792	4.14685321946877e-206	FAPs (Pro-remodeling)	Gnb1
Slco2b1	2.72947995579646e-210	0.264577481520658	0.176	0.083	7.71159971911173e-206	FAPs (Pro-remodeling)	Slco2b1
Ly6e.1	2.94440219984958e-210	0.363054102352002	0.805	0.757	8.31881953523501e-206	FAPs (Pro-remodeling)	Ly6e
Snrpf	8.07818766020388e-210	-0.285805551031378	0.672	0.739	2.2823303596374e-205	FAPs (Pro-remodeling)	Snrpf
Iigp1.1	3.84668780391368e-209	0.73741481968867	0.352	0.245	1.08680470523973e-204	FAPs (Pro-remodeling)	Iigp1
Fgfr1.1	3.52107009010052e-208	-0.279388784545509	0.743	0.813	9.94807932556099e-204	FAPs (Pro-remodeling)	Fgfr1
Adam33.1	3.7071968652775e-208	-0.342022762432497	0.263	0.372	1.04739433034685e-203	FAPs (Pro-remodeling)	Adam33
Abca8b.1	5.67310619178084e-208	0.39851369948806	0.434	0.317	1.60282269236384e-203	FAPs (Pro-remodeling)	Abca8b
Rps28.1	9.01556853510058e-208	-0.299209769938451	0.938	0.961	2.54716857822197e-203	FAPs (Pro-remodeling)	Rps28
Pik3r1.1	1.25147845693723e-207	0.345740787832376	0.467	0.36	3.53580208438475e-203	FAPs (Pro-remodeling)	Pik3r1
Ntn4.1	5.88765522272349e-207	-0.335846990577196	0.207	0.307	1.66343923007607e-202	FAPs (Pro-remodeling)	Ntn4
Diap1.1	1.75615209204503e-205	-0.25430401094473	0.357	0.475	4.96165650565481e-201	FAPs (Pro-remodeling)	Diap1
Cdk1	3.64456048955902e-205	-0.295377593710156	0.048	0.111	1.02969767511511e-200	FAPs (Pro-remodeling)	Cdk1
Gpc3.1	3.68406133734702e-205	0.506709981495236	0.477	0.361	1.04085784964065e-200	FAPs (Pro-remodeling)	Gpc3
Ptges.1	5.63923096176941e-205	0.310794341916807	0.412	0.305	1.59325192362871e-200	FAPs (Pro-remodeling)	Ptges
Spsb1.1	9.4346555684066e-205	-0.255841094798518	0.269	0.382	2.66557323774192e-200	FAPs (Pro-remodeling)	Spsb1
Prrx1	1.70851149025507e-204	-0.279886575489583	0.632	0.721	4.82705751341764e-200	FAPs (Pro-remodeling)	Prrx1
Kras.1	3.94768250305807e-204	-0.25680552096409	0.377	0.493	1.115338737589e-199	FAPs (Pro-remodeling)	Kras
Gpx1.1	9.85466749340131e-204	-0.288991532971549	0.733	0.795	2.78423920691067e-199	FAPs (Pro-remodeling)	Gpx1
Kdelr3.1	1.34539447260077e-203	0.291508061687158	0.592	0.485	3.80114300343896e-199	FAPs (Pro-remodeling)	Kdelr3
Olfml2b.1	8.62192032665873e-203	-0.282719022208238	0.492	0.608	2.43595114989089e-198	FAPs (Pro-remodeling)	Olfml2b
Fdps.1	1.16496590450139e-202	-0.365901412890717	0.257	0.37	3.29137816998776e-198	FAPs (Pro-remodeling)	Fdps
Anp32b	1.42843288823557e-201	-0.366703335162843	0.595	0.661	4.03575143913195e-197	FAPs (Pro-remodeling)	Anp32b
Bmp1.1	1.90438231944981e-201	-0.289295565408436	0.657	0.748	5.38045136714155e-197	FAPs (Pro-remodeling)	Bmp1
Vldlr.1	1.88185441018686e-200	-0.254764142970876	0.216	0.323	5.31680326510095e-196	FAPs (Pro-remodeling)	Vldlr
Eef1g	2.1906446413423e-200	-0.283006277548798	0.859	0.903	6.18922830518439e-196	FAPs (Pro-remodeling)	Eef1g
Adamts4.1	3.05675680232551e-200	0.398320874542317	0.32	0.211	8.63625499361025e-196	FAPs (Pro-remodeling)	Adamts4
Tagln2	2.85670041904726e-199	-0.287694936198621	0.761	0.806	8.07103569393423e-195	FAPs (Pro-remodeling)	Tagln2
Abca9	4.0794803875944e-199	0.326148165161894	0.399	0.288	1.15257559390705e-194	FAPs (Pro-remodeling)	Abca9
C1s	4.96822120046378e-198	0.27967766936525	0.856	0.812	1.40367153576703e-193	FAPs (Pro-remodeling)	C1s
Rnh1.1	6.00575344249661e-196	-0.273292600420194	0.624	0.704	1.69680552010857e-191	FAPs (Pro-remodeling)	Rnh1
Dnm1.1	4.04606873994074e-195	-0.260893410852484	0.312	0.421	1.14313580109546e-190	FAPs (Pro-remodeling)	Dnm1
Ccdc80.1	5.36981459933896e-194	0.310095674102935	0.692	0.601	1.51713371875124e-189	FAPs (Pro-remodeling)	Ccdc80
Errfi1.1	5.83748019509508e-193	-0.460251999819537	0.626	0.706	1.64926327952021e-188	FAPs (Pro-remodeling)	Errfi1
Fkbp10.1	8.03964938468091e-193	0.257200671232827	0.556	0.438	2.2714421406539e-188	FAPs (Pro-remodeling)	Fkbp10
Phlda3.1	2.19886399570402e-191	0.383571315968386	0.432	0.328	6.21245044706258e-187	FAPs (Pro-remodeling)	Phlda3
Actr3	6.03215000767068e-191	-0.254674401830939	0.591	0.668	1.7042633416672e-186	FAPs (Pro-remodeling)	Actr3
Col16a1.1	6.89244287623848e-191	0.378581723017487	0.448	0.359	1.94732188582366e-186	FAPs (Pro-remodeling)	Col16a1
Pfn1	8.83197766861123e-191	-0.251881786435678	0.886	0.913	2.49529865071273e-186	FAPs (Pro-remodeling)	Pfn1
Kdelc2.1	1.63545352245971e-190	-0.278605339045336	0.392	0.502	4.62064683700543e-186	FAPs (Pro-remodeling)	Kdelc2
Nmb.1	8.91641084810571e-190	0.475410445525953	0.281	0.183	2.51915355691531e-185	FAPs (Pro-remodeling)	Nmb
Calcrl.1	3.33302918788172e-189	-0.328145046868618	0.202	0.299	9.41680736452223e-185	FAPs (Pro-remodeling)	Calcrl
Inmt.1	5.03649551994516e-189	0.735517763521147	0.286	0.184	1.42296107925011e-184	FAPs (Pro-remodeling)	Inmt
C1qtnf6.1	7.47899038784635e-189	0.335515334627714	0.521	0.428	2.11303915427823e-184	FAPs (Pro-remodeling)	C1qtnf6
Erh	1.7156289286867e-187	-0.307826629470958	0.676	0.743	4.84716641221855e-183	FAPs (Pro-remodeling)	Erh
Jup	3.90813766862657e-187	0.29075991694703	0.345	0.239	1.10416613551707e-182	FAPs (Pro-remodeling)	Jup
Nfe2l2.1	5.24296278362268e-187	-0.276407491103145	0.535	0.633	1.48129427525692e-182	FAPs (Pro-remodeling)	Nfe2l2
Gng12.1	1.52656667313366e-185	-0.278571008687873	0.486	0.584	4.31300882160452e-181	FAPs (Pro-remodeling)	Gng12
Gm2000.1	5.03815940556533e-185	-0.319549221999027	0.269	0.38	1.42343117685437e-180	FAPs (Pro-remodeling)	Gm2000
Ms4a4d.1	1.18202790217392e-183	0.349074525056692	0.65	0.578	3.33958343201197e-179	FAPs (Pro-remodeling)	Ms4a4d
Ybx3.1	3.80016968989686e-183	-0.310022357949311	0.634	0.698	1.07366194248656e-178	FAPs (Pro-remodeling)	Ybx3
Mycbp2.1	4.12327630462177e-181	0.286256956780151	0.606	0.521	1.16494925434479e-176	FAPs (Pro-remodeling)	Mycbp2
Fbln1.1	5.32311714470215e-181	0.523030707648784	0.529	0.437	1.5039402868927e-176	FAPs (Pro-remodeling)	Fbln1
Ssc5d	7.67217206527491e-181	0.267726996267647	0.479	0.373	2.16761877360212e-176	FAPs (Pro-remodeling)	Ssc5d
Hnrnpa1	3.34008960682374e-180	-0.314548557054241	0.553	0.634	9.4367551661591e-176	FAPs (Pro-remodeling)	Hnrnpa1
Dab2.1	2.67155359399048e-179	0.296023875690433	0.4	0.299	7.54794036910131e-175	FAPs (Pro-remodeling)	Dab2
Cped1	3.66080002732058e-179	0.287971838006389	0.449	0.346	1.03428583171888e-174	FAPs (Pro-remodeling)	Cped1
Smc2	1.73710170361341e-177	-0.266503804113076	0.102	0.177	4.90783344321897e-173	FAPs (Pro-remodeling)	Smc2
Sdf4	7.89181394171214e-176	0.250404598818647	0.72	0.662	2.22967419295193e-171	FAPs (Pro-remodeling)	Sdf4
Flnc.1	1.07236046729842e-174	-0.262907630444386	0.306	0.412	3.02974002825824e-170	FAPs (Pro-remodeling)	Flnc
Eps8.1	1.75218674461185e-174	0.252681255121614	0.347	0.248	4.95045320955186e-170	FAPs (Pro-remodeling)	Eps8
Hexa	4.29429559828889e-173	0.266853984361745	0.697	0.643	1.21326733538456e-168	FAPs (Pro-remodeling)	Hexa
Flrt2.1	3.98330348000377e-172	-0.282256943835031	0.311	0.414	1.12540273220547e-167	FAPs (Pro-remodeling)	Flrt2
Gpr153.1	1.008682898547e-171	0.264327251663348	0.396	0.297	2.84983179326483e-167	FAPs (Pro-remodeling)	Gpr153
Aspn.1	2.01001719819773e-171	-0.251461122476335	0.629	0.767	5.67890159006806e-167	FAPs (Pro-remodeling)	Aspn
Txnip	5.75758254670531e-171	0.387747008519827	0.613	0.504	1.62668979692065e-166	FAPs (Pro-remodeling)	Txnip
Ptp4a2.1	2.90276958843041e-169	-0.255445541000101	0.699	0.764	8.20119491819245e-165	FAPs (Pro-remodeling)	Ptp4a2
Pten.1	1.77206536463247e-168	0.276208002436995	0.538	0.456	5.00661627469613e-164	FAPs (Pro-remodeling)	Pten
Cks2.1	2.93541410343699e-168	-0.483317822695906	0.133	0.209	8.29342546644052e-164	FAPs (Pro-remodeling)	Cks2
Fap	7.81491738079537e-167	0.303925913892906	0.613	0.538	2.20794860759612e-162	FAPs (Pro-remodeling)	Fap
Ccdc34	2.8991824711711e-165	-0.282694895621787	0.32	0.408	8.19106023579971e-161	FAPs (Pro-remodeling)	Ccdc34
Fosb.1	8.48560375339179e-165	0.625487704651762	0.636	0.572	2.39743762844578e-160	FAPs (Pro-remodeling)	Fosb
Phf17	3.7238566112819e-163	0.263630286751787	0.27	0.18	1.05210120838547e-158	FAPs (Pro-remodeling)	Phf17
Ppib.1	6.09537949380941e-163	0.251337261781812	0.924	0.918	1.72212756838597e-158	FAPs (Pro-remodeling)	Ppib
Ifit3.1	7.90368375294169e-162	0.435089875363216	0.197	0.113	2.23302777071862e-157	FAPs (Pro-remodeling)	Ifit3
Acvr2a	9.26206599134344e-162	0.251326394520501	0.271	0.181	2.61681150453426e-157	FAPs (Pro-remodeling)	Acvr2a
Cmip.1	6.00870475603902e-161	-0.256337448217091	0.335	0.436	1.6976393547237e-156	FAPs (Pro-remodeling)	Cmip
Tppp3.1	2.52690906409513e-159	-0.284079643967178	0.707	0.795	7.13927617878798e-155	FAPs (Pro-remodeling)	Tppp3
Hspa1a.1	1.39902470457971e-158	0.947894244720946	0.659	0.597	3.95266449784905e-154	FAPs (Pro-remodeling)	Hspa1a
Gm11808.1	1.94555468398159e-158	-0.27059571443164	0.429	0.535	5.49677564865319e-154	FAPs (Pro-remodeling)	Gm11808
Crtap.1	3.37138143587868e-158	0.251877028698254	0.595	0.518	9.52516397078803e-154	FAPs (Pro-remodeling)	Crtap
Hk2.1	3.42413102000253e-156	-0.293966434221258	0.397	0.507	9.67419737081314e-152	FAPs (Pro-remodeling)	Hk2
Tcf7l2	1.68249380753009e-154	0.298480616683423	0.546	0.468	4.75354975441476e-150	FAPs (Pro-remodeling)	Tcf7l2
Emp2.1	1.44870086999622e-153	0.253591647760099	0.318	0.229	4.09301456800031e-149	FAPs (Pro-remodeling)	Emp2
Dlk1.1	1.62059894825163e-152	0.747275689709925	0.12	0.053	4.57867820849532e-148	FAPs (Pro-remodeling)	Dlk1
Ypel3	3.34537589369836e-151	0.27027762638695	0.656	0.583	9.45169051246597e-147	FAPs (Pro-remodeling)	Ypel3
Rps12-ps3.1	7.41880423104176e-151	-0.352315391341203	0.494	0.584	2.09603475939623e-146	FAPs (Pro-remodeling)	Rps12-ps3
Gm6472.1	6.71163820571831e-150	-0.373543690513885	0.473	0.567	1.89623914226159e-145	FAPs (Pro-remodeling)	Gm6472
Slfn5	1.05064786675811e-148	0.269253460448559	0.413	0.313	2.96839541795168e-144	FAPs (Pro-remodeling)	Slfn5
Rab34.1	7.01283344798656e-147	0.254612667420028	0.498	0.41	1.98133583405964e-142	FAPs (Pro-remodeling)	Rab34
Abi3bp	8.84972893630938e-146	0.303684784355007	0.754	0.701	2.50031391637549e-141	FAPs (Pro-remodeling)	Abi3bp
Ccl2	2.05078647775825e-145	-0.478509499712276	0.314	0.408	5.79408703561038e-141	FAPs (Pro-remodeling)	Ccl2
Gm9846.1	2.82811281254891e-142	-0.420511793710293	0.62	0.7	7.99026712929444e-138	FAPs (Pro-remodeling)	Gm9846
Rnaset2a	7.76617129336214e-140	0.271624393810149	0.348	0.264	2.19417637551361e-135	FAPs (Pro-remodeling)	Rnaset2a
Runx1.1	1.21178438871164e-138	0.281821583672313	0.418	0.325	3.42365443342699e-134	FAPs (Pro-remodeling)	Runx1
Snrpe	1.93297774067196e-136	-0.26027932910692	0.663	0.716	5.46124201072048e-132	FAPs (Pro-remodeling)	Snrpe
Arhgap29.1	2.07602841501204e-136	-0.25296571359934	0.289	0.377	5.86540308093352e-132	FAPs (Pro-remodeling)	Arhgap29
Nucks1	1.87751628539904e-135	-0.284348587538453	0.54	0.593	5.3045467611379e-131	FAPs (Pro-remodeling)	Nucks1
Prelp	2.67098020274608e-135	0.3133515076884	0.702	0.654	7.5463203668185e-131	FAPs (Pro-remodeling)	Prelp
Slc5a3.1	4.4783808112266e-135	0.363007919130506	0.267	0.185	1.26527693059585e-130	FAPs (Pro-remodeling)	Slc5a3
Creb3l2	1.301800382447e-134	0.261265482939692	0.481	0.405	3.67797662052751e-130	FAPs (Pro-remodeling)	Creb3l2
Gm7536.1	5.46274972440531e-131	-0.262199688024924	0.375	0.473	1.54339067963623e-126	FAPs (Pro-remodeling)	Gm7536
Dnm3os.1	8.41350004546332e-131	0.281937525757801	0.324	0.239	2.37706616784475e-126	FAPs (Pro-remodeling)	Dnm3os
Ube2s	2.07003195719695e-130	-0.262638940551231	0.584	0.648	5.84846128866856e-126	FAPs (Pro-remodeling)	Ube2s
Mast4	7.34634981007935e-130	0.256365416605408	0.413	0.327	2.07556421184172e-125	FAPs (Pro-remodeling)	Mast4
Gm9843.1	1.37296511625352e-129	-0.437108391061867	0.499	0.576	3.87903834295106e-125	FAPs (Pro-remodeling)	Gm9843
Lgals3bp.1	2.24068323816251e-129	0.33910062699728	0.475	0.399	6.33060235278053e-125	FAPs (Pro-remodeling)	Lgals3bp
Eif4g3	1.85354981740654e-128	0.28378270021151	0.538	0.468	5.23683429911871e-124	FAPs (Pro-remodeling)	Eif4g3
Htra1	1.92668224578316e-127	0.283901467475604	0.767	0.737	5.44345534901116e-123	FAPs (Pro-remodeling)	Htra1
Fam46a.1	6.01937728729893e-127	0.29750874412942	0.584	0.51	1.70065466498057e-122	FAPs (Pro-remodeling)	Fam46a
Igf2r	8.85918328125036e-126	0.268677090371555	0.51	0.437	2.50298505245166e-121	FAPs (Pro-remodeling)	Igf2r
D4Wsu53e	3.85796858502621e-123	0.25468647679231	0.809	0.77	1.08999186432746e-118	FAPs (Pro-remodeling)	D4Wsu53e
Cyp26b1.1	5.78782701065528e-121	0.312431521696228	0.146	0.082	1.63523476532044e-116	FAPs (Pro-remodeling)	Cyp26b1
Sox9.1	1.73600670389391e-120	0.284777697084087	0.246	0.17	4.90473974051146e-116	FAPs (Pro-remodeling)	Sox9
Tfpi2.1	2.31939452884752e-120	0.298792589713834	0.304	0.223	6.55298536235289e-116	FAPs (Pro-remodeling)	Tfpi2
H19.1	5.40839554776356e-119	0.772465661754665	0.289	0.212	1.52803399410964e-114	FAPs (Pro-remodeling)	H19
mt-Nd4	1.15629266380905e-116	0.26933230837976	0.938	0.924	3.2668736630597e-112	FAPs (Pro-remodeling)	mt-Nd4
Pgam1	2.07348294668623e-116	-0.264723040047133	0.555	0.609	5.85821136927259e-112	FAPs (Pro-remodeling)	Pgam1
Isg15.1	1.2615203951314e-115	0.406130135326072	0.346	0.266	3.56417357236474e-111	FAPs (Pro-remodeling)	Isg15
C1qtnf3.1	1.9936060866458e-112	0.260318743457165	0.135	0.073	5.63253527660038e-108	FAPs (Pro-remodeling)	C1qtnf3
Rgmb	2.21014496831837e-111	0.251076453230833	0.358	0.282	6.24432257898988e-107	FAPs (Pro-remodeling)	Rgmb
Vtn.1	1.73540700010003e-110	0.440550142613302	0.351	0.273	4.90304539738262e-106	FAPs (Pro-remodeling)	Vtn
Trf.1	2.42870757176506e-108	0.651983019697003	0.199	0.131	6.86182750250783e-104	FAPs (Pro-remodeling)	Trf
Hsph1.1	2.81321550717999e-107	0.600198448741317	0.453	0.384	7.94817777243564e-103	FAPs (Pro-remodeling)	Hsph1
Col5a1.1	1.25071878855545e-106	0.310806383308774	0.77	0.774	3.53365579330572e-102	FAPs (Pro-remodeling)	Col5a1
Adm.1	1.5212477872418e-106	0.344907531574972	0.296	0.221	4.29798137329425e-102	FAPs (Pro-remodeling)	Adm
Mmp14.1	5.09290486911878e-106	0.347334956636613	0.707	0.689	1.43889841267213e-101	FAPs (Pro-remodeling)	Mmp14
mt-Nd5	5.78294943101943e-103	0.264000151161766	0.779	0.735	1.63385670274592e-98	FAPs (Pro-remodeling)	mt-Nd5
Il1r1.1	1.23391195984056e-102	0.258946519537195	0.429	0.355	3.48617146013754e-98	FAPs (Pro-remodeling)	Il1r1
Gstt1	2.8570263867437e-102	0.31956606170727	0.484	0.419	8.07195665046696e-98	FAPs (Pro-remodeling)	Gstt1
H2-Q4.1	2.62886019977587e-101	0.429581228672777	0.416	0.342	7.42731872242676e-97	FAPs (Pro-remodeling)	H2-Q4
Id2.1	1.71127242067352e-100	0.367346345463196	0.447	0.372	4.83485797012891e-96	FAPs (Pro-remodeling)	Id2
Gem.1	4.49315583794067e-99	0.36075506726747	0.637	0.587	1.26945131889338e-94	FAPs (Pro-remodeling)	Gem
Lars2.1	1.75456153814547e-97	0.348331592784188	0.369	0.297	4.95716271372238e-93	FAPs (Pro-remodeling)	Lars2
Angptl4.1	1.20031595273681e-94	0.352569895985017	0.324	0.253	3.39125266126732e-90	FAPs (Pro-remodeling)	Angptl4
Gnas.1	1.33173670336848e-94	0.324775473396747	0.98	0.979	3.76255570802696e-90	FAPs (Pro-remodeling)	Gnas
Aldh1a2.1	3.37816706873508e-94	0.291642142800271	0.259	0.189	9.54433541929721e-90	FAPs (Pro-remodeling)	Aldh1a2
mt-Rnr2	6.29935269178318e-94	0.281656120895046	0.949	0.959	1.7797561160095e-89	FAPs (Pro-remodeling)	mt-Rnr2
Dnaja1.1	1.19312844693365e-93	0.472908334469795	0.845	0.829	3.37094580112163e-89	FAPs (Pro-remodeling)	Dnaja1
Ifit1.1	9.03612332255005e-93	0.500811599597755	0.233	0.167	2.55297592232007e-88	FAPs (Pro-remodeling)	Ifit1
Cryab.1	5.54680625091066e-91	-0.527655396431221	0.492	0.56	1.56713917006979e-86	FAPs (Pro-remodeling)	Cryab
Gm26924.1	1.05174594738282e-90	0.564782782836581	0.792	0.776	2.97149782514067e-86	FAPs (Pro-remodeling)	Gm26924
Ntrk2	1.62158981360878e-89	0.289368053778052	0.392	0.322	4.58147770038889e-85	FAPs (Pro-remodeling)	Ntrk2
Gapdh	3.96394500200119e-88	-0.263650530230982	0.756	0.78	1.1199333814154e-83	FAPs (Pro-remodeling)	Gapdh
D17H6S56E-5	9.0179086600009e-88	-0.265854319165565	0.176	0.233	2.54782973371005e-83	FAPs (Pro-remodeling)	D17H6S56E-5
Postn.1	6.67306220184257e-85	0.922468124870981	0.422	0.387	1.88534026388658e-80	FAPs (Pro-remodeling)	Postn
S100a4	5.33933913102622e-83	-0.574669453455106	0.417	0.471	1.50852348468884e-78	FAPs (Pro-remodeling)	S100a4
Wisp2.1	2.79053722185739e-81	0.262133730085894	0.24	0.174	7.88410481291369e-77	FAPs (Pro-remodeling)	Wisp2
Id1.1	2.24461990131742e-74	0.287652088363514	0.212	0.156	6.34172460719212e-70	FAPs (Pro-remodeling)	Id1
Emb.1	9.47002535221287e-72	0.268518644857699	0.212	0.155	2.6755662627607e-67	FAPs (Pro-remodeling)	Emb
Nme1	4.32955999598723e-68	-0.260426677425744	0.584	0.623	1.22323058566627e-63	FAPs (Pro-remodeling)	Nme1
Rpl10-ps3.1	8.86727407535408e-65	-0.256882753692002	0.422	0.481	2.50527094450979e-60	FAPs (Pro-remodeling)	Rpl10-ps3
Dnajb1.1	1.2717764838223e-63	0.733421364173192	0.571	0.551	3.59315009974314e-59	FAPs (Pro-remodeling)	Dnajb1
Dpep1	9.94336572894853e-62	0.283894869795742	0.737	0.713	2.80929911939983e-57	FAPs (Pro-remodeling)	Dpep1
Serpine1.1	2.61338782522827e-59	0.281913520723709	0.287	0.227	7.38360462261744e-55	FAPs (Pro-remodeling)	Serpine1
Chka	2.94545757838027e-58	0.253828578650637	0.302	0.249	8.32180129619778e-54	FAPs (Pro-remodeling)	Chka
Zfp36.1	3.73664004583635e-57	0.403407591314297	0.689	0.665	1.05571291215014e-52	FAPs (Pro-remodeling)	Zfp36
Gm10076.1	6.74240171145446e-57	-0.258510140777745	0.381	0.442	1.90493075553723e-52	FAPs (Pro-remodeling)	Gm10076
Ranbp1	1.1878308197172e-56	-0.255290910851521	0.659	0.674	3.35597841494702e-52	FAPs (Pro-remodeling)	Ranbp1
Smc4	5.10767324402313e-56	-0.286887920690725	0.197	0.237	1.44307092163386e-51	FAPs (Pro-remodeling)	Smc4
Igfbp4	9.63612294541819e-56	0.278169794577678	0.897	0.908	2.722493815769e-51	FAPs (Pro-remodeling)	Igfbp4
Rbp4.1	1.41390239750204e-55	0.291221668274108	0.218	0.171	3.99469844366252e-51	FAPs (Pro-remodeling)	Rbp4
Ier2.1	1.11159839888134e-54	0.441011386403312	0.703	0.685	3.14059895635946e-50	FAPs (Pro-remodeling)	Ier2
Swt1.1	3.27248420861009e-54	0.310309503919912	0.259	0.21	9.24574963458609e-50	FAPs (Pro-remodeling)	Swt1
Nr4a1	7.37115956348754e-51	0.321926397533311	0.549	0.498	2.08257371147213e-46	FAPs (Pro-remodeling)	Nr4a1
Cstb.1	7.98151007130677e-46	0.282404122944177	0.74	0.698	2.2550160404463e-41	FAPs (Pro-remodeling)	Cstb
mmu-mir-6236	4.51730119801374e-44	0.314892640958172	0.167	0.126	1.27627310747482e-39	FAPs (Pro-remodeling)	mmu-mir-6236
Phlda1	1.03231417250443e-42	0.280142990725235	0.726	0.69	2.91659723157677e-38	FAPs (Pro-remodeling)	Phlda1
Plagl1.1	7.9187261038111e-39	0.325686729860969	0.347	0.311	2.23727768610975e-34	FAPs (Pro-remodeling)	Plagl1
Rps12.1	2.65512228530842e-37	-0.277123937534715	0.544	0.562	7.50151699268188e-33	FAPs (Pro-remodeling)	Rps12
Rpl23a.1	1.60858601633659e-34	-0.314417921404976	0.539	0.563	4.54473807195577e-30	FAPs (Pro-remodeling)	Rpl23a
Ccl11	5.02272244157577e-21	0.363980913223399	0.765	0.79	1.4190697714184e-16	FAPs (Pro-remodeling)	Ccl11
Bag3	3.47310044273193e-20	0.275489187166456	0.613	0.606	9.81255068085051e-16	FAPs (Pro-remodeling)	Bag3
Gadd45g	4.38947547657138e-16	0.287523267812609	0.692	0.714	1.24015850639571e-11	FAPs (Pro-remodeling)	Gadd45g
Nop58.1	5.15547517379906e-16	0.254861148158525	0.516	0.5	1.45657640085345e-11	FAPs (Pro-remodeling)	Nop58
Hmgb2.1	7.23515970356049e-16	-0.505612120062566	0.32	0.32	2.04414967104694e-11	FAPs (Pro-remodeling)	Hmgb2
Cxcl5.1	3.32909519855009e-13	0.286897767831421	0.094	0.112	9.40569266446357e-09	FAPs (Pro-remodeling)	Cxcl5
Hsp90aa1.1	4.93589840583955e-09	0.537060638139235	0.866	0.891	0.000139453937660185	FAPs (Pro-remodeling)	Hsp90aa1
Cxcl10.1	5.15114241211293e-05	0.408430352215147	0.228	0.221	1	FAPs (Pro-remodeling)	Cxcl10
Fst	0.000736525311958572	0.258161185916665	0.479	0.524	1	FAPs (Pro-remodeling)	Fst
Hspd1.1	0.00247343038875131	0.326739709754117	0.604	0.605	1	FAPs (Pro-remodeling)	Hspd1
Il6	0.00253951913364307	0.283238841978693	0.302	0.323	1	FAPs (Pro-remodeling)	Il6
Hspe1.1	0.00695666173694286	0.279296572049133	0.788	0.803	1	FAPs (Pro-remodeling)	Hspe1
H2afz.1	0	2.3051119172415	0.993	0.785	0	FAPs (Adipogenic)	H2afz
Stmn1.2	0	2.22609050258857	0.942	0.075	0	FAPs (Adipogenic)	Stmn1
Hmgb2.2	0	2.22060226457874	0.921	0.292	0	FAPs (Adipogenic)	Hmgb2
Timp1.1	0	2.21640068020825	0.974	0.422	0	FAPs (Adipogenic)	Timp1
Birc5.1	0	2.1040688372418	0.901	0.021	0	FAPs (Adipogenic)	Birc5
Tubb5.1	0	2.05331776936419	0.99	0.747	0	FAPs (Adipogenic)	Tubb5
2810417H13Rik.1	0	2.0148147768872	0.912	0.026	0	FAPs (Adipogenic)	2810417H13Rik
Cks2.2	0	1.97109326780945	0.888	0.123	0	FAPs (Adipogenic)	Cks2
Cenpa.1	0	1.85071214023958	0.714	0.029	0	FAPs (Adipogenic)	Cenpa
Ran.1	0	1.84828864169829	0.988	0.711	0	FAPs (Adipogenic)	Ran
S100a4.1	0	1.83879960525087	0.92	0.411	0	FAPs (Adipogenic)	S100a4
2700094K13Rik.1	0	1.77236150610759	0.959	0.31	0	FAPs (Adipogenic)	2700094K13Rik
Tnc.1	0	1.76347077352193	0.714	0.128	0	FAPs (Adipogenic)	Tnc
Top2a.1	0	1.75341249892303	0.692	0.018	0	FAPs (Adipogenic)	Top2a
Ube2c.1	0	1.72563231700972	0.701	0.015	0	FAPs (Adipogenic)	Ube2c
Mif.1	0	1.69576684790523	0.969	0.57	0	FAPs (Adipogenic)	Mif
Acta2.1	0	1.64733899605451	0.638	0.106	0	FAPs (Adipogenic)	Acta2
Cxcl5.2	0	1.54181968126102	0.56	0.078	0	FAPs (Adipogenic)	Cxcl5
Smc4.1	0	1.54071049239595	0.887	0.178	0	FAPs (Adipogenic)	Smc4
Sfrp2.1	0	1.53876525335184	0.771	0.228	0	FAPs (Adipogenic)	Sfrp2
Cdca3.1	0	1.53057429120065	0.802	0.019	0	FAPs (Adipogenic)	Cdca3
Spp1	0	1.52501659487931	0.338	0.058	0	FAPs (Adipogenic)	Spp1
Ccnb2.1	0	1.51352333681231	0.765	0.036	0	FAPs (Adipogenic)	Ccnb2
Tuba1b.1	0	1.5131558619702	0.979	0.742	0	FAPs (Adipogenic)	Tuba1b
D17H6S56E-5.1	0	1.48178105059303	0.916	0.16	0	FAPs (Adipogenic)	D17H6S56E-5
Cdk1.1	0	1.47303406585518	0.703	0.038	0	FAPs (Adipogenic)	Cdk1
Mki67.1	0	1.46468586301427	0.742	0.013	0	FAPs (Adipogenic)	Mki67
Pkm.1	0	1.43925014605535	0.974	0.674	0	FAPs (Adipogenic)	Pkm
Nme1.1	0	1.41705826610672	0.967	0.579	0	FAPs (Adipogenic)	Nme1
Npm1.1	0	1.39834561296731	0.991	0.868	0	FAPs (Adipogenic)	Npm1
Ckap4.1	0	1.38531988667087	0.978	0.629	0	FAPs (Adipogenic)	Ckap4
Cenpf	0	1.37807983585978	0.611	0.006	0	FAPs (Adipogenic)	Cenpf
Anp32b.1	0	1.36459998306149	0.975	0.599	0	FAPs (Adipogenic)	Anp32b
Gapdh.1	0	1.3557213665852	0.97	0.753	0	FAPs (Adipogenic)	Gapdh
Slc25a5	0	1.35416478776966	0.975	0.653	0	FAPs (Adipogenic)	Slc25a5
Cdc20.1	0	1.35234297518956	0.669	0.019	0	FAPs (Adipogenic)	Cdc20
Ranbp1.1	0	1.3470729539709	0.967	0.65	0	FAPs (Adipogenic)	Ranbp1
Rbm3	0	1.33116603714806	0.993	0.854	0	FAPs (Adipogenic)	Rbm3
Smc2.1	0	1.32575636772773	0.802	0.095	0	FAPs (Adipogenic)	Smc2
Fabp5.1	0	1.3072566774766	0.545	0.118	0	FAPs (Adipogenic)	Fabp5
Lgals1.1	0	1.30057572320361	0.998	0.975	0	FAPs (Adipogenic)	Lgals1
Nt5dc2.1	0	1.27194719401348	0.835	0.145	0	FAPs (Adipogenic)	Nt5dc2
Ldha.1	0	1.27131897107874	0.971	0.754	0	FAPs (Adipogenic)	Ldha
Tpm2.1	0	1.26144177601581	0.766	0.247	0	FAPs (Adipogenic)	Tpm2
Tk1	0	1.2196048089637	0.791	0.023	0	FAPs (Adipogenic)	Tk1
Hnrnpa1.1	0	1.21869266493043	0.973	0.56	0	FAPs (Adipogenic)	Hnrnpa1
Dut	0	1.21532888023701	0.881	0.278	0	FAPs (Adipogenic)	Dut
Csrp2.1	0	1.21036689588874	0.946	0.543	0	FAPs (Adipogenic)	Csrp2
Ccna2	0	1.20475466470687	0.74	0.006	0	FAPs (Adipogenic)	Ccna2
Cdca8	0	1.1985665599983	0.75	0.013	0	FAPs (Adipogenic)	Cdca8
Eef1g.1	0	1.18893998327395	0.992	0.867	0	FAPs (Adipogenic)	Eef1g
Tpx2	0	1.18518466383583	0.717	0.011	0	FAPs (Adipogenic)	Tpx2
Erh.1	0	1.17432250725522	0.975	0.684	0	FAPs (Adipogenic)	Erh
Hmgn2	0	1.17430993735429	0.919	0.351	0	FAPs (Adipogenic)	Hmgn2
Sh3bgrl3.2	0	1.16563610630583	0.986	0.704	0	FAPs (Adipogenic)	Sh3bgrl3
Spc24	0	1.14955159790787	0.827	0.033	0	FAPs (Adipogenic)	Spc24
Pgam1.1	0	1.13877802366012	0.948	0.554	0	FAPs (Adipogenic)	Pgam1
Lrrc59	0	1.13076491953759	0.927	0.44	0	FAPs (Adipogenic)	Lrrc59
Tyms	0	1.11816025442586	0.816	0.113	0	FAPs (Adipogenic)	Tyms
Cthrc1.1	0	1.11667756820141	0.747	0.277	0	FAPs (Adipogenic)	Cthrc1
Ccl2.1	0	1.11199929516844	0.812	0.321	0	FAPs (Adipogenic)	Ccl2
Tubb4b	0	1.11097495784025	0.912	0.498	0	FAPs (Adipogenic)	Tubb4b
Nucks1.1	0	1.10354007438189	0.964	0.538	0	FAPs (Adipogenic)	Nucks1
Lox.2	0	1.09140844954431	0.938	0.454	0	FAPs (Adipogenic)	Lox
Prc1	0	1.08629763123188	0.544	0.016	0	FAPs (Adipogenic)	Prc1
Rrm2	0	1.08174947554956	0.691	0.035	0	FAPs (Adipogenic)	Rrm2
Snrpd1	0	1.07719152064972	0.938	0.483	0	FAPs (Adipogenic)	Snrpd1
Eno1	0	1.07495481518549	0.879	0.427	0	FAPs (Adipogenic)	Eno1
Prelid1	0	1.07182065512922	0.959	0.557	0	FAPs (Adipogenic)	Prelid1
Vim	0	1.06793999004519	0.999	0.981	0	FAPs (Adipogenic)	Vim
Col8a1.2	0	1.05547023249573	0.824	0.341	0	FAPs (Adipogenic)	Col8a1
Cks1b	0	1.04689301906616	0.934	0.446	0	FAPs (Adipogenic)	Cks1b
Ybx1.1	0	1.04263103027386	0.992	0.909	0	FAPs (Adipogenic)	Ybx1
Cenpe	0	1.04038103686418	0.586	0.009	0	FAPs (Adipogenic)	Cenpe
Tspan4.1	0	1.03354880571277	0.916	0.431	0	FAPs (Adipogenic)	Tspan4
Ccdc34.1	0	1.03296171145146	0.918	0.321	0	FAPs (Adipogenic)	Ccdc34
Eif5a	0	1.029048253376	0.988	0.871	0	FAPs (Adipogenic)	Eif5a
H2afx	0	1.01091094348506	0.736	0.146	0	FAPs (Adipogenic)	H2afx
Racgap1	0	1.01070359918079	0.724	0.022	0	FAPs (Adipogenic)	Racgap1
Hmmr	0	1.0064152170073	0.587	0.002	0	FAPs (Adipogenic)	Hmmr
Wisp2.2	0	1.00617773041579	0.611	0.202	0	FAPs (Adipogenic)	Wisp2
Dtymk	0	1.00217079841415	0.908	0.355	0	FAPs (Adipogenic)	Dtymk
Tpm1.1	0	0.997929422338696	0.901	0.419	0	FAPs (Adipogenic)	Tpm1
Ncl	0	0.997011657725463	0.962	0.718	0	FAPs (Adipogenic)	Ncl
Set	0	0.996030024144291	0.965	0.633	0	FAPs (Adipogenic)	Set
Lmna.1	0	0.994932893774859	0.988	0.815	0	FAPs (Adipogenic)	Lmna
Tpm4	0	0.989176507840077	0.975	0.716	0	FAPs (Adipogenic)	Tpm4
Nap1l1	0	0.984484344832306	0.953	0.546	0	FAPs (Adipogenic)	Nap1l1
Tmpo	0	0.979620438383304	0.852	0.251	0	FAPs (Adipogenic)	Tmpo
Hint1.1	0	0.978891310313686	0.991	0.879	0	FAPs (Adipogenic)	Hint1
Hmgb1	0	0.977250141555041	0.985	0.824	0	FAPs (Adipogenic)	Hmgb1
Calr.1	0	0.975357520625808	0.987	0.884	0	FAPs (Adipogenic)	Calr
Serbp1	0	0.973485875844709	0.975	0.749	0	FAPs (Adipogenic)	Serbp1
Sec61b	0	0.96854385046432	0.985	0.806	0	FAPs (Adipogenic)	Sec61b
Knstrn	0	0.963959148239601	0.703	0.017	0	FAPs (Adipogenic)	Knstrn
Ltbp2.1	0	0.961661384961022	0.663	0.119	0	FAPs (Adipogenic)	Ltbp2
Cdk4	0	0.956690652713301	0.942	0.514	0	FAPs (Adipogenic)	Cdk4
Nhp2	0	0.956563146634077	0.876	0.366	0	FAPs (Adipogenic)	Nhp2
Cox5a	0	0.953844052590752	0.966	0.642	0	FAPs (Adipogenic)	Cox5a
Loxl3.1	0	0.95143492123716	0.877	0.354	0	FAPs (Adipogenic)	Loxl3
Rrm1	0	0.950802229994693	0.77	0.112	0	FAPs (Adipogenic)	Rrm1
Tubb6.1	0	0.949186553270145	0.937	0.565	0	FAPs (Adipogenic)	Tubb6
Cfl1	0	0.947971818122463	0.991	0.87	0	FAPs (Adipogenic)	Cfl1
Cenpm	0	0.945048083646051	0.801	0.026	0	FAPs (Adipogenic)	Cenpm
Ccnb1	0	0.941994213264237	0.574	0.007	0	FAPs (Adipogenic)	Ccnb1
Pfn1.1	0	0.940255839181388	0.992	0.889	0	FAPs (Adipogenic)	Pfn1
Snrpe.1	0	0.938161914739018	0.974	0.666	0	FAPs (Adipogenic)	Snrpe
Actg1.1	0	0.936126154984047	0.996	0.962	0	FAPs (Adipogenic)	Actg1
Eef1b2.1	0	0.932936559894607	0.993	0.888	0	FAPs (Adipogenic)	Eef1b2
Ssrp1	0	0.932776497045613	0.906	0.375	0	FAPs (Adipogenic)	Ssrp1
Ube2s.1	0	0.923107605673017	0.93	0.588	0	FAPs (Adipogenic)	Ube2s
Hnrnpab	0	0.921766157786717	0.961	0.61	0	FAPs (Adipogenic)	Hnrnpab
Atp5g1	0	0.919871626875196	0.967	0.716	0	FAPs (Adipogenic)	Atp5g1
Tpi1	0	0.90988656264334	0.938	0.549	0	FAPs (Adipogenic)	Tpi1
Lig1	0	0.905630601328618	0.703	0.07	0	FAPs (Adipogenic)	Lig1
Lsm4	0	0.895334069561087	0.945	0.484	0	FAPs (Adipogenic)	Lsm4
Tagln	0	0.894184998863063	0.365	0.061	0	FAPs (Adipogenic)	Tagln
Tacc3	0	0.893342556346857	0.718	0.026	0	FAPs (Adipogenic)	Tacc3
H2afv	0	0.891368481924028	0.941	0.585	0	FAPs (Adipogenic)	H2afv
Dctpp1	0	0.878210331744376	0.792	0.192	0	FAPs (Adipogenic)	Dctpp1
Rps2.1	0	0.875854047795395	0.999	0.973	0	FAPs (Adipogenic)	Rps2
Cenpw	0	0.87325726124861	0.784	0.047	0	FAPs (Adipogenic)	Cenpw
Actn1.2	0	0.872052958473796	0.85	0.25	0	FAPs (Adipogenic)	Actn1
Anln	0	0.871540009325778	0.637	0.011	0	FAPs (Adipogenic)	Anln
Hmgn1	0	0.870149756264484	0.981	0.778	0	FAPs (Adipogenic)	Hmgn1
Lmnb1.1	0	0.869289650202417	0.755	0.091	0	FAPs (Adipogenic)	Lmnb1
Ptma	0	0.868287844576027	0.999	0.98	0	FAPs (Adipogenic)	Ptma
Tcp1	0	0.865502100122869	0.938	0.534	0	FAPs (Adipogenic)	Tcp1
Rpsa	0	0.863445572722923	0.999	0.965	0	FAPs (Adipogenic)	Rpsa
Hdgf	0	0.858125245068468	0.951	0.58	0	FAPs (Adipogenic)	Hdgf
Dek	0	0.848011912758974	0.916	0.483	0	FAPs (Adipogenic)	Dek
P4hb.1	0	0.847107831920578	0.984	0.777	0	FAPs (Adipogenic)	P4hb
RP23-45G16.5	0	0.843531888661399	0.631	0.025	0	FAPs (Adipogenic)	RP23-45G16.5
Fkbp11.1	0	0.839107486102131	0.866	0.349	0	FAPs (Adipogenic)	Fkbp11
Lsm5	0	0.832783341212576	0.919	0.365	0	FAPs (Adipogenic)	Lsm5
Srm	0	0.832008211787797	0.828	0.422	0	FAPs (Adipogenic)	Srm
Lsm2	0	0.831857625911954	0.86	0.259	0	FAPs (Adipogenic)	Lsm2
Kpnb1	0	0.831570019759816	0.897	0.369	0	FAPs (Adipogenic)	Kpnb1
Tagln2.1	0	0.828365497314376	0.982	0.766	0	FAPs (Adipogenic)	Tagln2
Alyref	0	0.822748149090712	0.901	0.391	0	FAPs (Adipogenic)	Alyref
Cdkn3	0	0.822510912087833	0.609	0.013	0	FAPs (Adipogenic)	Cdkn3
Ppp1ca	0	0.810792105311583	0.966	0.689	0	FAPs (Adipogenic)	Ppp1ca
Tubb2a	0	0.808191537353878	0.93	0.534	0	FAPs (Adipogenic)	Tubb2a
Snrpf.1	0	0.807535783872557	0.966	0.68	0	FAPs (Adipogenic)	Snrpf
Mrpl18	0	0.802022372073628	0.887	0.378	0	FAPs (Adipogenic)	Mrpl18
Nudt21	0	0.801473649429412	0.902	0.349	0	FAPs (Adipogenic)	Nudt21
Sf3b5	0	0.798309478670234	0.955	0.56	0	FAPs (Adipogenic)	Sf3b5
Mcm5	0	0.798039420993329	0.635	0.033	0	FAPs (Adipogenic)	Mcm5
Fscn1.2	0	0.796018977494114	0.867	0.326	0	FAPs (Adipogenic)	Fscn1
Manf	0	0.79584617156589	0.967	0.738	0	FAPs (Adipogenic)	Manf
Gmnn	0	0.794770478504038	0.643	0.025	0	FAPs (Adipogenic)	Gmnn
Fkbp10.2	0	0.790456282252644	0.935	0.502	0	FAPs (Adipogenic)	Fkbp10
Cav1.1	0	0.78960414685571	0.879	0.402	0	FAPs (Adipogenic)	Cav1
Hist1h2ap	0	0.784127479855313	0.287	0.004	0	FAPs (Adipogenic)	Hist1h2ap
Hsp90b1	0	0.782855377419084	0.989	0.886	0	FAPs (Adipogenic)	Hsp90b1
Mxd3	0	0.782081747230771	0.589	0.005	0	FAPs (Adipogenic)	Mxd3
Ppp1r14b.2	0	0.781368079003535	0.937	0.613	0	FAPs (Adipogenic)	Ppp1r14b
Timm13	0	0.779044437076505	0.953	0.618	0	FAPs (Adipogenic)	Timm13
Rps27l.1	0	0.777502590635272	0.979	0.837	0	FAPs (Adipogenic)	Rps27l
Il1rl1	0	0.775737626633741	0.332	0.039	0	FAPs (Adipogenic)	Il1rl1
Siva1.1	0	0.775723542581323	0.904	0.411	0	FAPs (Adipogenic)	Siva1
Rpl10a	0	0.775602567350901	0.997	0.97	0	FAPs (Adipogenic)	Rpl10a
Erp29	0	0.772917049371427	0.963	0.604	0	FAPs (Adipogenic)	Erp29
Txn1.2	0	0.771969442783986	0.993	0.921	0	FAPs (Adipogenic)	Txn1
Ssr4.1	0	0.769774479069056	0.981	0.788	0	FAPs (Adipogenic)	Ssr4
Gins2	0	0.769665438813736	0.707	0.061	0	FAPs (Adipogenic)	Gins2
Vdac1	0	0.766088550338132	0.94	0.503	0	FAPs (Adipogenic)	Vdac1
Ckap2	0	0.762242400347191	0.588	0.017	0	FAPs (Adipogenic)	Ckap2
Pmf1	0	0.760177061232675	0.731	0.04	0	FAPs (Adipogenic)	Pmf1
Pdia6.1	0	0.755834529613521	0.979	0.781	0	FAPs (Adipogenic)	Pdia6
Angptl4.2	0	0.755301261202203	0.817	0.279	0	FAPs (Adipogenic)	Angptl4
Gnb2l1	0	0.754405700496621	0.995	0.929	0	FAPs (Adipogenic)	Gnb2l1
Pdap1	0	0.75410889426983	0.938	0.529	0	FAPs (Adipogenic)	Pdap1
Pbk	0	0.752867702933811	0.566	0.003	0	FAPs (Adipogenic)	Pbk
Uqcrq	0	0.751338747295483	0.971	0.701	0	FAPs (Adipogenic)	Uqcrq
Atpif1	0	0.747876029202472	0.975	0.715	0	FAPs (Adipogenic)	Atpif1
Uhrf1	0	0.74770621791231	0.593	0.022	0	FAPs (Adipogenic)	Uhrf1
Ddah1.1	0	0.747255462434203	0.477	0.079	0	FAPs (Adipogenic)	Ddah1
Gpx7	0	0.74697854010768	0.934	0.537	0	FAPs (Adipogenic)	Gpx7
Idh2.1	0	0.745435809102662	0.871	0.337	0	FAPs (Adipogenic)	Idh2
Ssr2.1	0	0.74447201657864	0.956	0.691	0	FAPs (Adipogenic)	Ssr2
Tm4sf1.2	0	0.744280831907438	0.917	0.549	0	FAPs (Adipogenic)	Tm4sf1
Rangap1	0	0.742256736989413	0.774	0.122	0	FAPs (Adipogenic)	Rangap1
Rfc2	0	0.742094253469587	0.775	0.17	0	FAPs (Adipogenic)	Rfc2
Ndufa4	0	0.740291831275151	0.98	0.801	0	FAPs (Adipogenic)	Ndufa4
Cct2	0	0.738456141574598	0.916	0.535	0	FAPs (Adipogenic)	Cct2
Mlec.1	0	0.736307267513388	0.934	0.478	0	FAPs (Adipogenic)	Mlec
Rps3.1	0	0.735234852353933	0.997	0.979	0	FAPs (Adipogenic)	Rps3
Dnajc9	0	0.733848435703834	0.775	0.126	0	FAPs (Adipogenic)	Dnajc9
Surf4	0	0.733779550261914	0.956	0.589	0	FAPs (Adipogenic)	Surf4
Lsm6	0	0.732860112444604	0.911	0.398	0	FAPs (Adipogenic)	Lsm6
Mcm6	0	0.732620536560892	0.633	0.102	0	FAPs (Adipogenic)	Mcm6
Cct3	0	0.730814146437947	0.886	0.478	0	FAPs (Adipogenic)	Cct3
Psma7	0	0.730640479442104	0.967	0.733	0	FAPs (Adipogenic)	Psma7
Cacybp	0	0.730357811220558	0.886	0.439	0	FAPs (Adipogenic)	Cacybp
Prmt1	0	0.729211373553216	0.868	0.428	0	FAPs (Adipogenic)	Prmt1
Mdh2	0	0.727629537125478	0.941	0.608	0	FAPs (Adipogenic)	Mdh2
Atp5o	0	0.72749892397166	0.966	0.707	0	FAPs (Adipogenic)	Atp5o
Ckap2l	0	0.726726224444881	0.565	0.007	0	FAPs (Adipogenic)	Ckap2l
Rpl36al.1	0	0.726472376067008	0.989	0.877	0	FAPs (Adipogenic)	Rpl36al
Serpinh1.2	0	0.725592493054614	0.997	0.958	0	FAPs (Adipogenic)	Serpinh1
Ap1s1	0	0.722089312742751	0.878	0.317	0	FAPs (Adipogenic)	Ap1s1
Plk1	0	0.721087015685668	0.51	0.004	0	FAPs (Adipogenic)	Plk1
Atp5b	0	0.715245359197495	0.979	0.845	0	FAPs (Adipogenic)	Atp5b
Ywhah	0	0.714975824902488	0.94	0.541	0	FAPs (Adipogenic)	Ywhah
Reep5	0	0.714446193239418	0.979	0.809	0	FAPs (Adipogenic)	Reep5
Rpl3.1	0	0.714057344459497	0.996	0.972	0	FAPs (Adipogenic)	Rpl3
Ddx39	0	0.710612904412758	0.747	0.177	0	FAPs (Adipogenic)	Ddx39
Abracl	0	0.708510112753587	0.919	0.457	0	FAPs (Adipogenic)	Abracl
Mcm3	0	0.706444126132699	0.542	0.059	0	FAPs (Adipogenic)	Mcm3
Banf1	0	0.705807601951872	0.916	0.438	0	FAPs (Adipogenic)	Banf1
Rpl14.1	0	0.704834303724524	0.998	0.978	0	FAPs (Adipogenic)	Rpl14
Phb2	0	0.704493067157033	0.919	0.534	0	FAPs (Adipogenic)	Phb2
Rps17.1	0	0.703864229025698	0.996	0.968	0	FAPs (Adipogenic)	Rps17
Ssr1	0	0.703770995238715	0.962	0.612	0	FAPs (Adipogenic)	Ssr1
Lsm3	0	0.701955911963902	0.879	0.317	0	FAPs (Adipogenic)	Lsm3
Impdh2	0	0.701478218915198	0.908	0.477	0	FAPs (Adipogenic)	Impdh2
C1qbp	0	0.701354727370279	0.849	0.439	0	FAPs (Adipogenic)	C1qbp
Cald1.1	0	0.701352191579816	0.98	0.802	0	FAPs (Adipogenic)	Cald1
Emilin1.2	0	0.696549210483896	0.87	0.393	0	FAPs (Adipogenic)	Emilin1
Tmem14c	0	0.694501397808988	0.938	0.555	0	FAPs (Adipogenic)	Tmem14c
Psma4	0	0.694142247351314	0.958	0.648	0	FAPs (Adipogenic)	Psma4
Adam12.1	0	0.693040507059574	0.795	0.184	0	FAPs (Adipogenic)	Adam12
Hat1	0	0.692006477448128	0.711	0.156	0	FAPs (Adipogenic)	Hat1
Tmem97	0	0.690683986381791	0.762	0.21	0	FAPs (Adipogenic)	Tmem97
Slc25a4	0	0.687821211194614	0.984	0.883	0	FAPs (Adipogenic)	Slc25a4
Nasp	0	0.685867429790055	0.807	0.293	0	FAPs (Adipogenic)	Nasp
Gm10175	0	0.683696545789891	0.958	0.671	0	FAPs (Adipogenic)	Gm10175
Hnrnpd	0	0.681752715296494	0.878	0.424	0	FAPs (Adipogenic)	Hnrnpd
Snrpd2	0	0.680997520164166	0.962	0.662	0	FAPs (Adipogenic)	Snrpd2
Mrpl17	0	0.680984201208723	0.893	0.418	0	FAPs (Adipogenic)	Mrpl17
Lyar	0	0.679156439503023	0.804	0.28	0	FAPs (Adipogenic)	Lyar
Kif20a	0	0.679155971350859	0.566	0.007	0	FAPs (Adipogenic)	Kif20a
Ostc	0	0.676873322740189	0.974	0.728	0	FAPs (Adipogenic)	Ostc
Nudt4.1	0	0.676622947694969	0.915	0.46	0	FAPs (Adipogenic)	Nudt4
Calm3.1	0	0.676466997614145	0.969	0.642	0	FAPs (Adipogenic)	Calm3
Hnrnpa2b1	0	0.675264468521923	0.981	0.842	0	FAPs (Adipogenic)	Hnrnpa2b1
Cnn2	0	0.674656325483893	0.708	0.233	0	FAPs (Adipogenic)	Cnn2
Prrx2.2	0	0.673504563393698	0.875	0.438	0	FAPs (Adipogenic)	Prrx2
Rpl32.1	0	0.671401332304712	1	0.987	0	FAPs (Adipogenic)	Rpl32
Mrpl51	0	0.67082180577181	0.909	0.418	0	FAPs (Adipogenic)	Mrpl51
Rpn1	0	0.669816620078514	0.941	0.579	0	FAPs (Adipogenic)	Rpn1
Wisp1.1	0	0.668188344283516	0.606	0.16	0	FAPs (Adipogenic)	Wisp1
Atp5g3	0	0.66777241661597	0.952	0.628	0	FAPs (Adipogenic)	Atp5g3
Aprt.2	0	0.667665440470707	0.903	0.516	0	FAPs (Adipogenic)	Aprt
Hdlbp.1	0	0.66732327827965	0.959	0.641	0	FAPs (Adipogenic)	Hdlbp
Rpl18	0	0.66412520441378	0.999	0.979	0	FAPs (Adipogenic)	Rpl18
Cct7	0	0.661432991368547	0.898	0.523	0	FAPs (Adipogenic)	Cct7
Nans	0	0.656700312247443	0.856	0.303	0	FAPs (Adipogenic)	Nans
Rfc5	0	0.655917905396112	0.704	0.063	0	FAPs (Adipogenic)	Rfc5
Pabpc1	0	0.654152458585159	0.988	0.853	0	FAPs (Adipogenic)	Pabpc1
Pa2g4	0	0.652173163211732	0.854	0.396	0	FAPs (Adipogenic)	Pa2g4
Rpl8	0	0.651855816600569	0.998	0.983	0	FAPs (Adipogenic)	Rpl8
Cct5	0	0.651193543444318	0.938	0.626	0	FAPs (Adipogenic)	Cct5
Fam64a	0	0.6489391855097	0.491	0.002	0	FAPs (Adipogenic)	Fam64a
Mrpl20	0	0.648660324386328	0.915	0.529	0	FAPs (Adipogenic)	Mrpl20
Rps6.1	0	0.648618382771291	0.998	0.976	0	FAPs (Adipogenic)	Rps6
Spc25	0	0.645929456834989	0.52	0.007	0	FAPs (Adipogenic)	Spc25
Prdx4.2	0	0.643740489904	0.947	0.621	0	FAPs (Adipogenic)	Prdx4
Nusap1	0	0.642849405613721	0.391	0.01	0	FAPs (Adipogenic)	Nusap1
Rps20	0	0.641939003972615	0.999	0.983	0	FAPs (Adipogenic)	Rps20
Bcat1	0	0.639320132692169	0.665	0.105	0	FAPs (Adipogenic)	Bcat1
Anxa2.2	0	0.638070692841698	0.99	0.91	0	FAPs (Adipogenic)	Anxa2
Slc25a3	0	0.637991857318431	0.981	0.829	0	FAPs (Adipogenic)	Slc25a3
Cmc2	0	0.637074225593029	0.783	0.169	0	FAPs (Adipogenic)	Cmc2
Fam162a	0	0.636873927891282	0.893	0.467	0	FAPs (Adipogenic)	Fam162a
Eny2	0	0.636578357727809	0.946	0.555	0	FAPs (Adipogenic)	Eny2
Gspt1	0	0.636238579015013	0.861	0.389	0	FAPs (Adipogenic)	Gspt1
Kif23	0	0.634922579950891	0.46	0.003	0	FAPs (Adipogenic)	Kif23
Arpc1b	0	0.634726349782164	0.989	0.891	0	FAPs (Adipogenic)	Arpc1b
Cct8	0	0.632923768513685	0.92	0.557	0	FAPs (Adipogenic)	Cct8
Snrpa1	0	0.632221951897621	0.816	0.277	0	FAPs (Adipogenic)	Snrpa1
Atp5a1	0	0.63146257755816	0.971	0.771	0	FAPs (Adipogenic)	Atp5a1
Eif3i	0	0.62839255223253	0.946	0.638	0	FAPs (Adipogenic)	Eif3i
Mcm7	0	0.628290039195569	0.616	0.089	0	FAPs (Adipogenic)	Mcm7
Ube2m	0	0.627762962614621	0.871	0.421	0	FAPs (Adipogenic)	Ube2m
Serp1.1	0	0.627748271320937	0.955	0.624	0	FAPs (Adipogenic)	Serp1
Col12a1.1	0	0.62620100215804	0.758	0.275	0	FAPs (Adipogenic)	Col12a1
Rcn1.1	0	0.626090213217099	0.948	0.611	0	FAPs (Adipogenic)	Rcn1
Maged1.1	0	0.624512436571658	0.948	0.617	0	FAPs (Adipogenic)	Maged1
Btf3	0	0.623604993153031	0.99	0.921	0	FAPs (Adipogenic)	Btf3
Tubb2b	0	0.62355646583024	0.747	0.257	0	FAPs (Adipogenic)	Tubb2b
Eif6	0	0.621901935096805	0.903	0.501	0	FAPs (Adipogenic)	Eif6
Psmb4	0	0.621675834380543	0.964	0.681	0	FAPs (Adipogenic)	Psmb4
Cd44	0	0.621668878543483	0.905	0.474	0	FAPs (Adipogenic)	Cd44
Atp5f1	0	0.620752763642584	0.974	0.771	0	FAPs (Adipogenic)	Atp5f1
Anp32e.1	0	0.620331675938621	0.854	0.322	0	FAPs (Adipogenic)	Anp32e
Ak2	0	0.620165340216395	0.832	0.325	0	FAPs (Adipogenic)	Ak2
Ap2m1	0	0.619381565922934	0.956	0.638	0	FAPs (Adipogenic)	Ap2m1
Nudcd2	0	0.619038000808279	0.874	0.347	0	FAPs (Adipogenic)	Nudcd2
Aurkb	0	0.618731775324343	0.49	0.007	0	FAPs (Adipogenic)	Aurkb
Gm10073	0	0.615894463855823	0.876	0.427	0	FAPs (Adipogenic)	Gm10073
[truncated: 1,668 more rows]
