# Supplementary material for: Large-scale integration of single-cell transcriptomic data captures transitional progenitor states in mouse skeletal muscle regeneration
Source: Commun Biol. 2021 Nov 12;4:1280. doi: 10.1038/s42003-021-02810-x (PMC8589952; doi:10.1038/s42003-021-02810-x)
Supplement: Supplementary file 9 — Supplementary Data 6 [file 42003_2021_2810_MOESM9_ESM.csv]

	p_val	avg_log2FC	pct.1	pct.2	p_val_adj	cluster	gene
Chi3l3	0	2.2140327148743	0.558	0.294	0	Monocyte (Patrolling)	Chi3l3
Plac8	0	2.20925387612927	0.675	0.281	0	Monocyte (Patrolling)	Plac8
Clec4e	0	2.06691065845297	0.642	0.182	0	Monocyte (Patrolling)	Clec4e
Cxcl3	0	2.02992506154898	0.191	0.054	0	Monocyte (Patrolling)	Cxcl3
Cxcl2	0	2.02786899642002	0.67	0.43	0	Monocyte (Patrolling)	Cxcl2
Vcan	0	1.87081786904832	0.39	0.061	0	Monocyte (Patrolling)	Vcan
Thbs1	0	1.84712515966228	0.749	0.468	0	Monocyte (Patrolling)	Thbs1
Ly6c2	0	1.82727635231206	0.653	0.262	0	Monocyte (Patrolling)	Ly6c2
Il1b	0	1.81202116370755	0.658	0.378	0	Monocyte (Patrolling)	Il1b
Hp	0	1.75118588978818	0.449	0.063	0	Monocyte (Patrolling)	Hp
Slpi	0	1.65272504558718	0.357	0.08	0	Monocyte (Patrolling)	Slpi
Fn1	0	1.56571928126152	0.64	0.312	0	Monocyte (Patrolling)	Fn1
F10	0	1.50052919415632	0.509	0.142	0	Monocyte (Patrolling)	F10
Ifitm6	0	1.39130026711516	0.425	0.099	0	Monocyte (Patrolling)	Ifitm6
Ccl6	0	1.38753161318623	0.898	0.703	0	Monocyte (Patrolling)	Ccl6
Cd14	0	1.33300199292907	0.907	0.773	0	Monocyte (Patrolling)	Cd14
Srgn	0	1.28116566253822	0.979	0.887	0	Monocyte (Patrolling)	Srgn
Ccl9	0	1.2740727710718	0.898	0.667	0	Monocyte (Patrolling)	Ccl9
Cebpb	0	1.22093303829193	0.956	0.784	0	Monocyte (Patrolling)	Cebpb
Gsr	0	1.20541933476556	0.441	0.161	0	Monocyte (Patrolling)	Gsr
S100a4	0	1.19000858654823	0.915	0.701	0	Monocyte (Patrolling)	S100a4
Ptgs2	0	1.17894205007528	0.295	0.115	0	Monocyte (Patrolling)	Ptgs2
Gda	0	1.175708691657	0.593	0.248	0	Monocyte (Patrolling)	Gda
Dmkn	0	1.17390966657928	0.315	0.05	0	Monocyte (Patrolling)	Dmkn
Clec4d	0	1.1554343412588	0.669	0.401	0	Monocyte (Patrolling)	Clec4d
Ms4a4c	0	1.10543747667771	0.767	0.482	0	Monocyte (Patrolling)	Ms4a4c
Slc16a3	0	1.10044376509126	0.471	0.174	0	Monocyte (Patrolling)	Slc16a3
Slfn2	0	1.09255131864149	0.895	0.744	0	Monocyte (Patrolling)	Slfn2
Ccr2	0	1.08701648208595	0.781	0.43	0	Monocyte (Patrolling)	Ccr2
Ifitm3	0	1.07131224938244	0.979	0.924	0	Monocyte (Patrolling)	Ifitm3
Emilin2	0	1.06481822729997	0.707	0.422	0	Monocyte (Patrolling)	Emilin2
Cd44	0	1.05230727789837	0.873	0.697	0	Monocyte (Patrolling)	Cd44
Slc7a11	0	1.03745674821432	0.277	0.078	0	Monocyte (Patrolling)	Slc7a11
Ier3	0	1.0326250165407	0.838	0.676	0	Monocyte (Patrolling)	Ier3
Ccr1	0	1.03070052877126	0.596	0.279	0	Monocyte (Patrolling)	Ccr1
Il1rn	0	1.02127321556754	0.492	0.291	0	Monocyte (Patrolling)	Il1rn
S100a6	0	1.01951974995035	0.962	0.858	0	Monocyte (Patrolling)	S100a6
Sirpb1c	0	0.98319908643547	0.659	0.363	0	Monocyte (Patrolling)	Sirpb1c
Nfkbia	0	0.959471132075452	0.839	0.755	0	Monocyte (Patrolling)	Nfkbia
S100a10	0	0.955287200309022	0.883	0.77	0	Monocyte (Patrolling)	S100a10
Emb	0	0.929732708352838	0.681	0.412	0	Monocyte (Patrolling)	Emb
Ehd1	0	0.928625996441978	0.627	0.382	0	Monocyte (Patrolling)	Ehd1
Plaur	0	0.920502518725311	0.682	0.421	0	Monocyte (Patrolling)	Plaur
Mmp19	0	0.917094666310975	0.424	0.204	0	Monocyte (Patrolling)	Mmp19
Prdx5	0	0.903235225826329	0.913	0.813	0	Monocyte (Patrolling)	Prdx5
S100a11	0	0.899116645564296	0.884	0.768	0	Monocyte (Patrolling)	S100a11
Nlrp3	0	0.893747282139397	0.548	0.303	0	Monocyte (Patrolling)	Nlrp3
Hif1a	0	0.859320459061196	0.623	0.439	0	Monocyte (Patrolling)	Hif1a
Ccl2	0	0.847149989807948	0.671	0.501	0	Monocyte (Patrolling)	Ccl2
Tmsb10	0	0.837615051516229	0.955	0.871	0	Monocyte (Patrolling)	Tmsb10
Sod2	0	0.834976981540177	0.697	0.529	0	Monocyte (Patrolling)	Sod2
Cytip	0	0.820112408052928	0.671	0.366	0	Monocyte (Patrolling)	Cytip
Gm9733	0	0.81496518766137	0.273	0.036	0	Monocyte (Patrolling)	Gm9733
Ltb4r1	0	0.807059943832565	0.37	0.088	0	Monocyte (Patrolling)	Ltb4r1
Anxa2	0	0.798134901748549	0.883	0.786	0	Monocyte (Patrolling)	Anxa2
Tgfbi	0	0.797170628751664	0.923	0.825	0	Monocyte (Patrolling)	Tgfbi
C3	0	0.794501426689458	0.411	0.147	0	Monocyte (Patrolling)	C3
Lilrb4	0	0.791809773841174	0.848	0.678	0	Monocyte (Patrolling)	Lilrb4
Ifitm2	0	0.789042940455276	0.957	0.875	0	Monocyte (Patrolling)	Ifitm2
Plek	0	0.785184233262668	0.861	0.73	0	Monocyte (Patrolling)	Plek
Pkm	0	0.782514266708052	0.909	0.808	0	Monocyte (Patrolling)	Pkm
Coro1a	0	0.764588958552571	0.939	0.855	0	Monocyte (Patrolling)	Coro1a
1110007C09Rik	0	0.736074221129492	0.769	0.615	0	Monocyte (Patrolling)	1110007C09Rik
Smox	0	0.73012017999839	0.479	0.256	0	Monocyte (Patrolling)	Smox
Fxyd5	0	0.725006241492351	0.975	0.892	0	Monocyte (Patrolling)	Fxyd5
Tlr2	0	0.721094116775771	0.64	0.465	0	Monocyte (Patrolling)	Tlr2
Jarid2	0	0.713426625358031	0.566	0.326	0	Monocyte (Patrolling)	Jarid2
Il1a	0	0.709996477190511	0.127	0.037	0	Monocyte (Patrolling)	Il1a
Nr4a2	0	0.708814325916467	0.553	0.345	0	Monocyte (Patrolling)	Nr4a2
Btg1	0	0.70334540420305	0.955	0.879	0	Monocyte (Patrolling)	Btg1
Msr1	0	0.694521024314474	0.615	0.439	0	Monocyte (Patrolling)	Msr1
Mefv	0	0.690842257548104	0.387	0.155	0	Monocyte (Patrolling)	Mefv
Ahnak	0	0.688212248573162	0.903	0.81	0	Monocyte (Patrolling)	Ahnak
Klra2	0	0.678599221278644	0.327	0.072	0	Monocyte (Patrolling)	Klra2
Itgam	0	0.675419096989547	0.723	0.575	0	Monocyte (Patrolling)	Itgam
Ifi204	0	0.673382727788488	0.71	0.551	0	Monocyte (Patrolling)	Ifi204
Napsa	0	0.670503037866707	0.682	0.409	0	Monocyte (Patrolling)	Napsa
Diap1	0	0.665696468837913	0.66	0.476	0	Monocyte (Patrolling)	Diap1
Cd52	0	0.665215096699537	0.988	0.914	0	Monocyte (Patrolling)	Cd52
Adora2b	0	0.658925882027217	0.37	0.133	0	Monocyte (Patrolling)	Adora2b
Vim	0	0.657623220830416	0.98	0.951	0	Monocyte (Patrolling)	Vim
Itgb2	0	0.652899962770961	0.792	0.648	0	Monocyte (Patrolling)	Itgb2
Pitpna	0	0.645048129341733	0.89	0.79	0	Monocyte (Patrolling)	Pitpna
Zeb2	0	0.643444312123599	0.91	0.834	0	Monocyte (Patrolling)	Zeb2
Flrt3	0	0.628214965479865	0.214	0.083	0	Monocyte (Patrolling)	Flrt3
Eno1	0	0.626479387522064	0.724	0.59	0	Monocyte (Patrolling)	Eno1
Ets2	0	0.619834008121399	0.558	0.348	0	Monocyte (Patrolling)	Ets2
1810033B17Rik	0	0.613446569993215	0.297	0.068	0	Monocyte (Patrolling)	1810033B17Rik
Mxd1	0	0.613403088780293	0.459	0.268	0	Monocyte (Patrolling)	Mxd1
Rgcc	0	0.612982554127397	0.429	0.274	0	Monocyte (Patrolling)	Rgcc
Samhd1	0	0.607042754073868	0.77	0.662	0	Monocyte (Patrolling)	Samhd1
Socs3	0	0.6031310483297	0.625	0.452	0	Monocyte (Patrolling)	Socs3
Lrrfip1	0	0.600086796862344	0.695	0.528	0	Monocyte (Patrolling)	Lrrfip1
Zbp1	0	0.59814171729249	0.565	0.405	0	Monocyte (Patrolling)	Zbp1
Prdx6	0	0.596465797841852	0.644	0.535	0	Monocyte (Patrolling)	Prdx6
Txnrd1	0	0.592834611739549	0.525	0.358	0	Monocyte (Patrolling)	Txnrd1
Vegfa	0	0.590995030049994	0.305	0.153	0	Monocyte (Patrolling)	Vegfa
Actg1	0	0.590563666070323	0.995	0.985	0	Monocyte (Patrolling)	Actg1
Esd	0	0.582139519467817	0.818	0.728	0	Monocyte (Patrolling)	Esd
H3f3a	0	0.571604577261431	0.991	0.974	0	Monocyte (Patrolling)	H3f3a
Nfil3	0	0.56639129873081	0.516	0.343	0	Monocyte (Patrolling)	Nfil3
Csf2rb	0	0.565678812195466	0.6	0.458	0	Monocyte (Patrolling)	Csf2rb
Clec4n	0	0.565036194759138	0.471	0.337	0	Monocyte (Patrolling)	Clec4n
Ifi27l2a	0	0.562941386029364	0.914	0.867	0	Monocyte (Patrolling)	Ifi27l2a
Flna	0	0.554405989772752	0.652	0.473	0	Monocyte (Patrolling)	Flna
Bcl2a1d	0	0.553436698524777	0.334	0.209	0	Monocyte (Patrolling)	Bcl2a1d
Cflar	0	0.552847845749117	0.592	0.455	0	Monocyte (Patrolling)	Cflar
Crip1	0	0.548961842626868	0.949	0.911	0	Monocyte (Patrolling)	Crip1
Gpr35	0	0.547590255282452	0.415	0.22	0	Monocyte (Patrolling)	Gpr35
Cmip	0	0.547082092474391	0.646	0.491	0	Monocyte (Patrolling)	Cmip
Atp1a1	0	0.543989835034261	0.756	0.616	0	Monocyte (Patrolling)	Atp1a1
Neat1	0	0.543403889068473	0.895	0.8	0	Monocyte (Patrolling)	Neat1
Phlda1	0	0.542303548099041	0.477	0.305	0	Monocyte (Patrolling)	Phlda1
Plec	0	0.540243707688623	0.598	0.448	0	Monocyte (Patrolling)	Plec
Slc15a3	0	0.540122416032589	0.705	0.554	0	Monocyte (Patrolling)	Slc15a3
Metrnl	0	0.533880058961172	0.792	0.652	0	Monocyte (Patrolling)	Metrnl
Cdk2ap2	0	0.532938330501677	0.653	0.512	0	Monocyte (Patrolling)	Cdk2ap2
Fdps	0	0.532179510541531	0.33	0.206	0	Monocyte (Patrolling)	Fdps
Gp49a	0	0.529669895063194	0.73	0.579	0	Monocyte (Patrolling)	Gp49a
Tspo	0	0.529641321262999	0.942	0.88	0	Monocyte (Patrolling)	Tspo
Gch1	0	0.527487217217843	0.538	0.35	0	Monocyte (Patrolling)	Gch1
Ppp2ca	0	0.526716858056768	0.838	0.716	0	Monocyte (Patrolling)	Ppp2ca
Itgb7	0	0.524112627604542	0.423	0.206	0	Monocyte (Patrolling)	Itgb7
Slc2a1	0	0.524023164020019	0.338	0.163	0	Monocyte (Patrolling)	Slc2a1
Rab11fip1	0	0.522361114323645	0.325	0.128	0	Monocyte (Patrolling)	Rab11fip1
Tiparp	0	0.520526577920665	0.615	0.468	0	Monocyte (Patrolling)	Tiparp
Trem1	0	0.518664680787284	0.226	0.041	0	Monocyte (Patrolling)	Trem1
Jdp2	0	0.517923498672722	0.342	0.209	0	Monocyte (Patrolling)	Jdp2
Rilpl2	0	0.517292876696859	0.755	0.632	0	Monocyte (Patrolling)	Rilpl2
Glrx	0	0.506819243516487	0.532	0.41	0	Monocyte (Patrolling)	Glrx
Fcgr1	0	0.503400484021137	0.8	0.703	0	Monocyte (Patrolling)	Fcgr1
Rnh1	0	0.502747873811313	0.843	0.752	0	Monocyte (Patrolling)	Rnh1
Isg15	0	0.502612680303967	0.562	0.431	0	Monocyte (Patrolling)	Isg15
Hspa5	0	0.50175718678367	0.931	0.889	0	Monocyte (Patrolling)	Hspa5
Kdm6b	0	0.501070948310058	0.731	0.539	0	Monocyte (Patrolling)	Kdm6b
Plbd1	0	0.500891980063315	0.715	0.43	0	Monocyte (Patrolling)	Plbd1
Osm	0	0.498358778596957	0.495	0.345	0	Monocyte (Patrolling)	Osm
Rbms1	0	0.491063439721156	0.784	0.659	0	Monocyte (Patrolling)	Rbms1
Tpm4	0	0.487824065115932	0.721	0.585	0	Monocyte (Patrolling)	Tpm4
Mrpl33	0	0.485790186658939	0.814	0.721	0	Monocyte (Patrolling)	Mrpl33
Dusp5	0	0.485227931853207	0.533	0.341	0	Monocyte (Patrolling)	Dusp5
Fosl2	0	0.48476097123827	0.611	0.465	0	Monocyte (Patrolling)	Fosl2
B4galt5	0	0.484301650620525	0.542	0.36	0	Monocyte (Patrolling)	B4galt5
Por	0	0.483321210969786	0.626	0.459	0	Monocyte (Patrolling)	Por
C5ar1	0	0.483199395946172	0.659	0.537	0	Monocyte (Patrolling)	C5ar1
Taldo1	0	0.482906090982556	0.882	0.795	0	Monocyte (Patrolling)	Taldo1
Tnfrsf1b	0	0.480902085667351	0.618	0.514	0	Monocyte (Patrolling)	Tnfrsf1b
Gapdh	0	0.480334721882505	0.887	0.828	0	Monocyte (Patrolling)	Gapdh
Mir22hg	0	0.480218505067097	0.503	0.307	0	Monocyte (Patrolling)	Mir22hg
Ly6e	0	0.477784430215662	0.936	0.849	0	Monocyte (Patrolling)	Ly6e
Ear2	0	0.477420923958633	0.125	0.032	0	Monocyte (Patrolling)	Ear2
Atp2b1	0	0.477180137743455	0.922	0.852	0	Monocyte (Patrolling)	Atp2b1
Manf	0	0.475410839196517	0.713	0.615	0	Monocyte (Patrolling)	Manf
Clec4a2	0	0.475077152889248	0.727	0.558	0	Monocyte (Patrolling)	Clec4a2
Pim1	0	0.471640199735774	0.79	0.617	0	Monocyte (Patrolling)	Pim1
Ppp4r2	0	0.471356472376467	0.51	0.374	0	Monocyte (Patrolling)	Ppp4r2
Map2k3	0	0.469688416020507	0.665	0.506	0	Monocyte (Patrolling)	Map2k3
Ldlr	0	0.464396353728723	0.314	0.137	0	Monocyte (Patrolling)	Ldlr
Lsp1	0	0.464066256458448	0.8	0.584	0	Monocyte (Patrolling)	Lsp1
Msn	0	0.463898780387193	0.871	0.767	0	Monocyte (Patrolling)	Msn
Arg2	0	0.462045476848014	0.248	0.1	0	Monocyte (Patrolling)	Arg2
Pyhin1	0	0.456181050207438	0.444	0.302	0	Monocyte (Patrolling)	Pyhin1
Rab20	0	0.45459055889815	0.611	0.469	0	Monocyte (Patrolling)	Rab20
Cd177	0	0.453396005534031	0.199	0.039	0	Monocyte (Patrolling)	Cd177
Errfi1	0	0.453382561023754	0.362	0.248	0	Monocyte (Patrolling)	Errfi1
Arhgdib	0	0.452163783349744	0.91	0.858	0	Monocyte (Patrolling)	Arhgdib
Arl5c	0	0.450336184875158	0.422	0.305	0	Monocyte (Patrolling)	Arl5c
Alox5ap	0	0.450116127848996	0.932	0.875	0	Monocyte (Patrolling)	Alox5ap
Ptpn1	0	0.449457961561315	0.75	0.643	0	Monocyte (Patrolling)	Ptpn1
Ifrd1	0	0.446382496129118	0.824	0.689	0	Monocyte (Patrolling)	Ifrd1
Itgal	0	0.446150436196981	0.276	0.159	0	Monocyte (Patrolling)	Itgal
Actr3	0	0.445110081373502	0.945	0.894	0	Monocyte (Patrolling)	Actr3
Ms4a6c	0	0.442719404412614	0.921	0.857	0	Monocyte (Patrolling)	Ms4a6c
Fam49b	0	0.441787446396233	0.869	0.794	0	Monocyte (Patrolling)	Fam49b
Stk40	0	0.441407755412803	0.412	0.228	0	Monocyte (Patrolling)	Stk40
Hopx	0	0.441299265487061	0.238	0.088	0	Monocyte (Patrolling)	Hopx
Cybb	0	0.440957067375216	0.875	0.787	0	Monocyte (Patrolling)	Cybb
Picalm	0	0.439036784424535	0.774	0.671	0	Monocyte (Patrolling)	Picalm
Trps1	0	0.437571779640119	0.554	0.421	0	Monocyte (Patrolling)	Trps1
Cdkn1a	0	0.435303124014837	0.873	0.726	0	Monocyte (Patrolling)	Cdkn1a
Cyp51	0	0.432953388089262	0.266	0.137	0	Monocyte (Patrolling)	Cyp51
Tagln2	0	0.431754508185966	0.878	0.808	0	Monocyte (Patrolling)	Tagln2
Ccdc109b	0	0.427563220654607	0.615	0.478	0	Monocyte (Patrolling)	Ccdc109b
Cd53	0	0.425898310989896	0.922	0.865	0	Monocyte (Patrolling)	Cd53
Pid1	0	0.42493992370019	0.678	0.577	0	Monocyte (Patrolling)	Pid1
Nfe2l2	0	0.424157561169628	0.776	0.686	0	Monocyte (Patrolling)	Nfe2l2
Ccdc71l	0	0.424101701126112	0.386	0.249	0	Monocyte (Patrolling)	Ccdc71l
Nt5dc2	0	0.41789961943154	0.342	0.226	0	Monocyte (Patrolling)	Nt5dc2
Ncf4	0	0.417859337084108	0.695	0.551	0	Monocyte (Patrolling)	Ncf4
Lyn	0	0.417241487131395	0.78	0.681	0	Monocyte (Patrolling)	Lyn
Snx18	0	0.416581965022983	0.532	0.389	0	Monocyte (Patrolling)	Snx18
Sell	0	0.415065783618035	0.169	0.032	0	Monocyte (Patrolling)	Sell
Ptprc	0	0.41311476948934	0.835	0.751	0	Monocyte (Patrolling)	Ptprc
Marcksl1	0	0.412550178421187	0.586	0.443	0	Monocyte (Patrolling)	Marcksl1
Pilra	0	0.408459382927396	0.357	0.219	0	Monocyte (Patrolling)	Pilra
Msrb1	0	0.407504425183621	0.805	0.701	0	Monocyte (Patrolling)	Msrb1
Mcl1	0	0.407050005551147	0.946	0.893	0	Monocyte (Patrolling)	Mcl1
Adam8	0	0.406386464142825	0.575	0.439	0	Monocyte (Patrolling)	Adam8
Plcb1	0	0.406257437472835	0.191	0.031	0	Monocyte (Patrolling)	Plcb1
Mnda	0	0.405684242394816	0.458	0.31	0	Monocyte (Patrolling)	Mnda
Sde2	0	0.405603210650937	0.574	0.416	0	Monocyte (Patrolling)	Sde2
Ptafr	0	0.40424804544961	0.649	0.56	0	Monocyte (Patrolling)	Ptafr
Fem1c	0	0.404244938085303	0.591	0.439	0	Monocyte (Patrolling)	Fem1c
Malt1	0	0.404210619860107	0.309	0.171	0	Monocyte (Patrolling)	Malt1
Tkt	0	0.403882916338414	0.804	0.703	0	Monocyte (Patrolling)	Tkt
Capza2	0	0.403042580060818	0.928	0.871	0	Monocyte (Patrolling)	Capza2
Pde4b	0	0.402891716546394	0.446	0.299	0	Monocyte (Patrolling)	Pde4b
Nab1	0	0.402542684661693	0.479	0.33	0	Monocyte (Patrolling)	Nab1
Ninj1	0	0.401192130862654	0.819	0.747	0	Monocyte (Patrolling)	Ninj1
Agpat4	0	0.39960011267228	0.431	0.252	0	Monocyte (Patrolling)	Agpat4
Stap1	0	0.398767607284393	0.305	0.166	0	Monocyte (Patrolling)	Stap1
Crem	0	0.397860537186201	0.468	0.333	0	Monocyte (Patrolling)	Crem
Nfkb1	0	0.397669422347005	0.563	0.441	0	Monocyte (Patrolling)	Nfkb1
Irg1	0	0.397168319965974	0.11	0.029	0	Monocyte (Patrolling)	Irg1
Nfkbie	0	0.392786034069004	0.417	0.251	0	Monocyte (Patrolling)	Nfkbie
Eif4a1	0	0.392438099426759	0.953	0.908	0	Monocyte (Patrolling)	Eif4a1
Jhdm1d	0	0.391737633378174	0.563	0.444	0	Monocyte (Patrolling)	Jhdm1d
Pirb	0	0.391474289055615	0.708	0.6	0	Monocyte (Patrolling)	Pirb
Ezr	0	0.391278259148919	0.559	0.436	0	Monocyte (Patrolling)	Ezr
Dok2	0	0.388409647135229	0.457	0.317	0	Monocyte (Patrolling)	Dok2
Mapkapk2	0	0.387656131304762	0.692	0.597	0	Monocyte (Patrolling)	Mapkapk2
Ero1l	0	0.387001996236003	0.278	0.17	0	Monocyte (Patrolling)	Ero1l
Slfn1	0	0.38641983716449	0.31	0.162	0	Monocyte (Patrolling)	Slfn1
Spag9	0	0.386029310312365	0.765	0.64	0	Monocyte (Patrolling)	Spag9
Slfn4	0	0.385107314327465	0.239	0.112	0	Monocyte (Patrolling)	Slfn4
Rbpj	0	0.38488400015432	0.586	0.459	0	Monocyte (Patrolling)	Rbpj
Atp1b3	0	0.3836669147717	0.713	0.614	0	Monocyte (Patrolling)	Atp1b3
Ldha	0	0.383537206764859	0.858	0.795	0	Monocyte (Patrolling)	Ldha
Abracl	0	0.383293656922728	0.843	0.758	0	Monocyte (Patrolling)	Abracl
Rap1b	0	0.379244301474288	0.928	0.884	0	Monocyte (Patrolling)	Rap1b
Bcl2l11	0	0.378208900743239	0.521	0.396	0	Monocyte (Patrolling)	Bcl2l11
Dbi	0	0.376443066328669	0.894	0.836	0	Monocyte (Patrolling)	Dbi
Nfkbib	0	0.373795202207597	0.516	0.387	0	Monocyte (Patrolling)	Nfkbib
Arhgef10l	0	0.373203159021053	0.36	0.214	0	Monocyte (Patrolling)	Arhgef10l
Emp3	0	0.37273007353067	0.957	0.903	0	Monocyte (Patrolling)	Emp3
Ppig	0	0.37263066689816	0.663	0.574	0	Monocyte (Patrolling)	Ppig
Tln1	0	0.371279165610777	0.761	0.68	0	Monocyte (Patrolling)	Tln1
Ywhaz	0	0.367863332025619	0.752	0.659	0	Monocyte (Patrolling)	Ywhaz
H3f3b	0	0.367303849616597	0.997	0.991	0	Monocyte (Patrolling)	H3f3b
Rnf149	0	0.366673603247391	0.527	0.404	0	Monocyte (Patrolling)	Rnf149
Ell2	0	0.365329107508477	0.38	0.258	0	Monocyte (Patrolling)	Ell2
Uck2.1	0	0.363435032524095	0.224	0.083	0	Monocyte (Patrolling)	Uck2.1
Alcam	0	0.363362865232405	0.45	0.315	0	Monocyte (Patrolling)	Alcam
Gpr132	0	0.363286093199728	0.451	0.247	0	Monocyte (Patrolling)	Gpr132
Srsf5	0	0.362330412290546	0.795	0.697	0	Monocyte (Patrolling)	Srsf5
Clec4a1	0	0.36230798105033	0.634	0.465	0	Monocyte (Patrolling)	Clec4a1
Nupr1	0	0.359654148999167	0.405	0.275	0	Monocyte (Patrolling)	Nupr1
AI504432	0	0.359342944971702	0.304	0.163	0	Monocyte (Patrolling)	AI504432
Fgr	0	0.358173295041545	0.42	0.271	0	Monocyte (Patrolling)	Fgr
Sgms2	0	0.354360598502424	0.227	0.099	0	Monocyte (Patrolling)	Sgms2
Fam129b	0	0.353421374783899	0.556	0.41	0	Monocyte (Patrolling)	Fam129b
Ms4a8a	0	0.352273182438948	0.216	0.058	0	Monocyte (Patrolling)	Ms4a8a
H2afj	0	0.35205810592471	0.792	0.722	0	Monocyte (Patrolling)	H2afj
Psma7	0	0.352020613367573	0.881	0.819	0	Monocyte (Patrolling)	Psma7
Ptp4a1	0	0.350961328041406	0.692	0.568	0	Monocyte (Patrolling)	Ptp4a1
Tmed5	0	0.349626396279689	0.651	0.549	0	Monocyte (Patrolling)	Tmed5
Bst1	0	0.348953114478682	0.298	0.176	0	Monocyte (Patrolling)	Bst1
Ndel1	0	0.346428590720883	0.636	0.518	0	Monocyte (Patrolling)	Ndel1
Cycs	0	0.34591465817503	0.636	0.519	0	Monocyte (Patrolling)	Cycs
Arpc1b	0	0.344531042676782	0.983	0.958	0	Monocyte (Patrolling)	Arpc1b
Hnrnpf	0	0.344105488420665	0.897	0.832	0	Monocyte (Patrolling)	Hnrnpf
Trem3	0	0.343899638920097	0.156	0.022	0	Monocyte (Patrolling)	Trem3
Slk	0	0.34332851200015	0.498	0.386	0	Monocyte (Patrolling)	Slk
Gpr141	0	0.342834532744751	0.176	0.06	0	Monocyte (Patrolling)	Gpr141
Samsn1	0	0.342491211323797	0.398	0.242	0	Monocyte (Patrolling)	Samsn1
Baz1a	0	0.339635801962272	0.597	0.466	0	Monocyte (Patrolling)	Baz1a
Csf2ra	0	0.338665414161227	0.653	0.547	0	Monocyte (Patrolling)	Csf2ra
Mdm2	0	0.335518841675156	0.635	0.49	0	Monocyte (Patrolling)	Mdm2
Nsf	0	0.335201172350834	0.443	0.334	0	Monocyte (Patrolling)	Nsf
Slc39a14	0	0.334127708161552	0.243	0.11	0	Monocyte (Patrolling)	Slc39a14
Sf3b1	0	0.333675720364401	0.797	0.709	0	Monocyte (Patrolling)	Sf3b1
Cers6	0	0.333491531136903	0.375	0.245	0	Monocyte (Patrolling)	Cers6
Adssl1	0	0.331009660123776	0.554	0.416	0	Monocyte (Patrolling)	Adssl1
Chmp4b	0	0.32988379068873	0.842	0.772	0	Monocyte (Patrolling)	Chmp4b
Syk	0	0.328641889290779	0.615	0.516	0	Monocyte (Patrolling)	Syk
Rbm3	0	0.325253217190698	0.935	0.879	0	Monocyte (Patrolling)	Rbm3
Hnrnpa3	0	0.320534791342997	0.842	0.765	0	Monocyte (Patrolling)	Hnrnpa3
Stx11	0	0.319484821011376	0.26	0.125	0	Monocyte (Patrolling)	Stx11
Tnip3	0	0.317968010782978	0.204	0.102	0	Monocyte (Patrolling)	Tnip3
Tpd52	0	0.317964754078525	0.903	0.838	0	Monocyte (Patrolling)	Tpd52
Gm26667	0	0.316766505694643	0.123	0.036	0	Monocyte (Patrolling)	Gm26667
Eif4e	0	0.316546780357016	0.588	0.471	0	Monocyte (Patrolling)	Eif4e
Gpd2	0	0.315327039603088	0.304	0.175	0	Monocyte (Patrolling)	Gpd2
Ube2d3	0	0.3145983310973	0.895	0.837	0	Monocyte (Patrolling)	Ube2d3
Ccrn4l	0	0.314459685633873	0.358	0.225	0	Monocyte (Patrolling)	Ccrn4l
Sub1	0	0.314141800864548	0.932	0.882	0	Monocyte (Patrolling)	Sub1
Arf5	0	0.313790190864831	0.907	0.86	0	Monocyte (Patrolling)	Arf5
Sec61b	0	0.31134244665753	0.905	0.856	0	Monocyte (Patrolling)	Sec61b
Bcl3	0	0.311233562094913	0.368	0.239	0	Monocyte (Patrolling)	Bcl3
Arpc2	0	0.310938323727952	0.978	0.952	0	Monocyte (Patrolling)	Arpc2
Tgif1	0	0.310885426030102	0.668	0.557	0	Monocyte (Patrolling)	Tgif1
Eif6	0	0.310282435374287	0.629	0.535	0	Monocyte (Patrolling)	Eif6
Etf1	0	0.309994009158722	0.668	0.554	0	Monocyte (Patrolling)	Etf1
Gmfg	0	0.309320581639454	0.792	0.679	0	Monocyte (Patrolling)	Gmfg
AI662270	0	0.308871319032101	0.628	0.529	0	Monocyte (Patrolling)	AI662270
Bcl10	0	0.306377562477149	0.564	0.46	0	Monocyte (Patrolling)	Bcl10
Bzw1	0	0.305612931978842	0.644	0.552	0	Monocyte (Patrolling)	Bzw1
Coq10b	0	0.305311904298201	0.509	0.38	0	Monocyte (Patrolling)	Coq10b
Arpc5	0	0.304792405460906	0.927	0.884	0	Monocyte (Patrolling)	Arpc5
Sec61g	0	0.303980769269525	0.909	0.875	0	Monocyte (Patrolling)	Sec61g
Ifi205	0	0.303376902652988	0.213	0.107	0	Monocyte (Patrolling)	Ifi205
Shisa5	0	0.299596029849548	0.865	0.802	0	Monocyte (Patrolling)	Shisa5
Atp2b4	0	0.299488783114112	0.2	0.09	0	Monocyte (Patrolling)	Atp2b4
Ppp1r2	0	0.29918057040556	0.571	0.466	0	Monocyte (Patrolling)	Ppp1r2
Igfbp6	0	0.29877559631927	0.181	0.062	0	Monocyte (Patrolling)	Igfbp6
Rpl36al	0	0.296590301692609	0.963	0.942	0	Monocyte (Patrolling)	Rpl36al
Met	0	0.289234255315388	0.137	0.036	0	Monocyte (Patrolling)	Met
Agpat9	0	0.289182816468031	0.166	0.045	0	Monocyte (Patrolling)	Agpat9
Nme1	0	0.288538251789957	0.78	0.678	0	Monocyte (Patrolling)	Nme1
0610009D07Rik	0	0.287667338252868	0.689	0.6	0	Monocyte (Patrolling)	0610009D07Rik
Tpm3	0	0.285634862772852	0.877	0.832	0	Monocyte (Patrolling)	Tpm3
Glipr2	0	0.284502488237628	0.263	0.127	0	Monocyte (Patrolling)	Glipr2
Srsf3	0	0.284078107598186	0.765	0.685	0	Monocyte (Patrolling)	Srsf3
Eif1	0	0.281742174050547	0.991	0.981	0	Monocyte (Patrolling)	Eif1
B3gnt5	0	0.281613815685551	0.203	0.084	0	Monocyte (Patrolling)	B3gnt5
Snrpb	0	0.280893584179824	0.8	0.731	0	Monocyte (Patrolling)	Snrpb
Pcbp1	0	0.279269456887962	0.806	0.733	0	Monocyte (Patrolling)	Pcbp1
Idi1	0	0.276802723442897	0.186	0.09	0	Monocyte (Patrolling)	Idi1
Arhgap26	0	0.276491037267412	0.207	0.087	0	Monocyte (Patrolling)	Arhgap26
Cmpk1	0	0.27641771735205	0.758	0.68	0	Monocyte (Patrolling)	Cmpk1
Atp8b4	0	0.274155304016339	0.285	0.172	0	Monocyte (Patrolling)	Atp8b4
Tiam1	0	0.273472303353468	0.229	0.107	0	Monocyte (Patrolling)	Tiam1
Pira2	0	0.269308276991957	0.276	0.152	0	Monocyte (Patrolling)	Pira2
Gnb2	0	0.266118262940549	0.913	0.872	0	Monocyte (Patrolling)	Gnb2
Sdc1	0	0.260928769366643	0.13	0.056	0	Monocyte (Patrolling)	Sdc1
Gyk	0	0.254706756358684	0.231	0.134	0	Monocyte (Patrolling)	Gyk
Traf1	0	0.253667634105894	0.279	0.147	0	Monocyte (Patrolling)	Traf1
Dennd4a	0	0.252215026470003	0.37	0.251	0	Monocyte (Patrolling)	Dennd4a
Gm14005	0	0.252001086069755	0.181	0.082	0	Monocyte (Patrolling)	Gm14005
Shfm1	0	0.251695246871283	0.969	0.947	0	Monocyte (Patrolling)	Shfm1
Trim47	0	-0.252872983986754	0.084	0.21	0	Monocyte (Patrolling)	Trim47
Cadm1	0	-0.255571452512186	0.049	0.149	0	Monocyte (Patrolling)	Cadm1
Sesn1	0	-0.258274373329026	0.069	0.189	0	Monocyte (Patrolling)	Sesn1
Rplp1	0	-0.260815184300232	0.989	0.987	0	Monocyte (Patrolling)	Rplp1
Reps2	0	-0.262635406417114	0.065	0.186	0	Monocyte (Patrolling)	Reps2
Paox	0	-0.267912224498878	0.119	0.266	0	Monocyte (Patrolling)	Paox
Slc9a9	0	-0.268656251753279	0.116	0.236	0	Monocyte (Patrolling)	Slc9a9
Glb1	0	-0.268829301436076	0.146	0.29	0	Monocyte (Patrolling)	Glb1
Rab11fip5	0	-0.271281213109029	0.154	0.284	0	Monocyte (Patrolling)	Rab11fip5
Pdlim4	0	-0.273190038593756	0.211	0.359	0	Monocyte (Patrolling)	Pdlim4
B2m	0	-0.27321307804134	0.997	0.997	0	Monocyte (Patrolling)	B2m
Rpl41	0	-0.278973145372104	0.995	0.993	0	Monocyte (Patrolling)	Rpl41
1500011K16Rik	0	-0.283453281845816	0.223	0.377	0	Monocyte (Patrolling)	1500011K16Rik
Slc6a8	0	-0.284130729401844	0.112	0.24	0	Monocyte (Patrolling)	Slc6a8
Naglu	0	-0.284281280127514	0.142	0.289	0	Monocyte (Patrolling)	Naglu
Atraid	0	-0.28476600978198	0.371	0.51	0	Monocyte (Patrolling)	Atraid
Fgd2	0	-0.294009752140115	0.174	0.316	0	Monocyte (Patrolling)	Fgd2
Slco2b1	0	-0.299153110363839	0.034	0.156	0	Monocyte (Patrolling)	Slco2b1
Smagp	0	-0.299787695095809	0.106	0.231	0	Monocyte (Patrolling)	Smagp
Mxd4	0	-0.301013042227325	0.192	0.342	0	Monocyte (Patrolling)	Mxd4
Aes	0	-0.301941118139942	0.496	0.621	0	Monocyte (Patrolling)	Aes
Fuca1	0	-0.302640838520752	0.585	0.682	0	Monocyte (Patrolling)	Fuca1
Fblim1	0	-0.30531326600399	0.102	0.265	0	Monocyte (Patrolling)	Fblim1
Slc27a1	0	-0.30844941992565	0.104	0.258	0	Monocyte (Patrolling)	Slc27a1
Abcc3	0	-0.310017161177445	0.135	0.287	0	Monocyte (Patrolling)	Abcc3
Man1c1	0	-0.310642003673981	0.177	0.337	0	Monocyte (Patrolling)	Man1c1
Mdh1	0	-0.310779905214876	0.474	0.596	0	Monocyte (Patrolling)	Mdh1
Tmcc3	0	-0.312394470924914	0.122	0.26	0	Monocyte (Patrolling)	Tmcc3
Scoc	0	-0.313168443704444	0.116	0.264	0	Monocyte (Patrolling)	Scoc
Sec14l1	0	-0.313591567978521	0.26	0.416	0	Monocyte (Patrolling)	Sec14l1
Lamtor1	0	-0.316095900627791	0.653	0.731	0	Monocyte (Patrolling)	Lamtor1
Ang	0	-0.318038062200828	0.161	0.312	0	Monocyte (Patrolling)	Ang
Mertk	0	-0.320726250068236	0.116	0.278	0	Monocyte (Patrolling)	Mertk
Abcg1	0	-0.322498908685134	0.293	0.449	0	Monocyte (Patrolling)	Abcg1
Abca1	0	-0.324042221573326	0.361	0.53	0	Monocyte (Patrolling)	Abca1
Lipa	0	-0.324865745113029	0.488	0.626	0	Monocyte (Patrolling)	Lipa
Dcxr	0	-0.325008228633498	0.228	0.398	0	Monocyte (Patrolling)	Dcxr
Gpx4	0	-0.325762615707565	0.833	0.86	0	Monocyte (Patrolling)	Gpx4
Atpif1	0	-0.326092331825804	0.762	0.826	0	Monocyte (Patrolling)	Atpif1
Cyb5	0	-0.32912384394561	0.438	0.575	0	Monocyte (Patrolling)	Cyb5
P2ry6	0	-0.332690616527298	0.362	0.517	0	Monocyte (Patrolling)	P2ry6
Cox7a2l	0	-0.335042028047226	0.696	0.795	0	Monocyte (Patrolling)	Cox7a2l
Slc25a4	0	-0.337888269012538	0.443	0.582	0	Monocyte (Patrolling)	Slc25a4
Cela1	0	-0.337963932828113	0.036	0.186	0	Monocyte (Patrolling)	Cela1
Rtcb	0	-0.338087005609979	0.288	0.459	0	Monocyte (Patrolling)	Rtcb
Rab3il1	0	-0.342630764819982	0.285	0.461	0	Monocyte (Patrolling)	Rab3il1
Cebpa	0	-0.343193901152075	0.407	0.566	0	Monocyte (Patrolling)	Cebpa
Itm2c	0	-0.344569760664968	0.604	0.703	0	Monocyte (Patrolling)	Itm2c
Stard8	0	-0.349803122255722	0.083	0.216	0	Monocyte (Patrolling)	Stard8
Pkib	0	-0.351176704793814	0.242	0.4	0	Monocyte (Patrolling)	Pkib
Ehd4	0	-0.35370490903988	0.607	0.714	0	Monocyte (Patrolling)	Ehd4
Lair1	0	-0.354146100335891	0.362	0.52	0	Monocyte (Patrolling)	Lair1
Uap1l1	0	-0.358487062182468	0.371	0.519	0	Monocyte (Patrolling)	Uap1l1
Ntpcr	0	-0.358805299824032	0.263	0.422	0	Monocyte (Patrolling)	Ntpcr
Ctsa	0	-0.360596154712674	0.851	0.847	0	Monocyte (Patrolling)	Ctsa
Cd37	0	-0.362093405326471	0.34	0.506	0	Monocyte (Patrolling)	Cd37
Pmepa1	0	-0.36268730893502	0.101	0.234	0	Monocyte (Patrolling)	Pmepa1
Itga6	0	-0.368274317953654	0.165	0.337	0	Monocyte (Patrolling)	Itga6
Mfsd11	0	-0.369038316756439	0.251	0.418	0	Monocyte (Patrolling)	Mfsd11
C3ar1	0	-0.369315725845123	0.645	0.746	0	Monocyte (Patrolling)	C3ar1
Atp6v0d2	0	-0.370692275403956	0.038	0.136	0	Monocyte (Patrolling)	Atp6v0d2
Frmd4b	0	-0.371581544981074	0.203	0.374	0	Monocyte (Patrolling)	Frmd4b
1110001A16Rik	0	-0.374428627292688	0.186	0.371	0	Monocyte (Patrolling)	1110001A16Rik
Hfe	0	-0.376512757862222	0.245	0.42	0	Monocyte (Patrolling)	Hfe
Atp13a2	0	-0.377918853802912	0.382	0.528	0	Monocyte (Patrolling)	Atp13a2
Arhgap19	0	-0.380460114001035	0.056	0.239	0	Monocyte (Patrolling)	Arhgap19
Gyg	0	-0.380499030398106	0.259	0.421	0	Monocyte (Patrolling)	Gyg
Bmyc	0	-0.383254190029325	0.142	0.334	0	Monocyte (Patrolling)	Bmyc
Slamf9	0	-0.384376995554826	0.207	0.355	0	Monocyte (Patrolling)	Slamf9
Gltp	0	-0.386756375170383	0.655	0.767	0	Monocyte (Patrolling)	Gltp
Nenf	0	-0.387913448642638	0.268	0.467	0	Monocyte (Patrolling)	Nenf
Akr1a1	0	-0.389114848195576	0.922	0.928	0	Monocyte (Patrolling)	Akr1a1
Cd9	0	-0.389349758120908	0.439	0.581	0	Monocyte (Patrolling)	Cd9
Arl11	0	-0.390148953184555	0.22	0.409	0	Monocyte (Patrolling)	Arl11
Lamp1	0	-0.397353216353675	0.966	0.931	0	Monocyte (Patrolling)	Lamp1
Ctla2b	0	-0.405873527118057	0.051	0.211	0	Monocyte (Patrolling)	Ctla2b
Nfic	0	-0.406674898126567	0.299	0.478	0	Monocyte (Patrolling)	Nfic
Itgb5	0	-0.407380544224608	0.457	0.577	0	Monocyte (Patrolling)	Itgb5
Pea15a	0	-0.409143876468315	0.282	0.471	0	Monocyte (Patrolling)	Pea15a
Creg1	0	-0.416948683091785	0.708	0.763	0	Monocyte (Patrolling)	Creg1
Tpp1	0	-0.420095538061673	0.436	0.577	0	Monocyte (Patrolling)	Tpp1
Ctss	0	-0.420617929533441	0.997	0.989	0	Monocyte (Patrolling)	Ctss
Ap1b1	0	-0.425603311960916	0.209	0.407	0	Monocyte (Patrolling)	Ap1b1
Pmp22	0	-0.429598822219358	0.182	0.357	0	Monocyte (Patrolling)	Pmp22
Bst2	0	-0.438175775257459	0.802	0.857	0	Monocyte (Patrolling)	Bst2
Olfml3	0	-0.452207982045038	0.101	0.29	0	Monocyte (Patrolling)	Olfml3
Psap	0	-0.461809475894696	0.997	0.988	0	Monocyte (Patrolling)	Psap
Gns	0	-0.462392602413787	0.455	0.614	0	Monocyte (Patrolling)	Gns
Tspan4	0	-0.462531637228629	0.142	0.363	0	Monocyte (Patrolling)	Tspan4
Gna12	0	-0.463944674063349	0.233	0.438	0	Monocyte (Patrolling)	Gna12
Tnfaip8l2	0	-0.464835401510234	0.352	0.533	0	Monocyte (Patrolling)	Tnfaip8l2
Hist1h2bc	0	-0.470072897293044	0.114	0.281	0	Monocyte (Patrolling)	Hist1h2bc
Fxyd2	0	-0.471763685157971	0.029	0.125	0	Monocyte (Patrolling)	Fxyd2
Camk1	0	-0.482164566534859	0.415	0.589	0	Monocyte (Patrolling)	Camk1
Blvrb	0	-0.483702417845822	0.506	0.643	0	Monocyte (Patrolling)	Blvrb
Lgals1	0	-0.487957831488929	0.924	0.934	0	Monocyte (Patrolling)	Lgals1
Dhrs3	0	-0.492122857717687	0.468	0.649	0	Monocyte (Patrolling)	Dhrs3
Il18bp	0	-0.49383329946161	0.112	0.261	0	Monocyte (Patrolling)	Il18bp
Snx5	0	-0.496464142893243	0.757	0.849	0	Monocyte (Patrolling)	Snx5
Blnk	0	-0.506322452568058	0.23	0.487	0	Monocyte (Patrolling)	Blnk
Hmgn1	0	-0.510044906069349	0.207	0.443	0	Monocyte (Patrolling)	Hmgn1
Bin1	0	-0.515455322131063	0.331	0.533	0	Monocyte (Patrolling)	Bin1
Cst3	0	-0.519567608335581	0.997	0.991	0	Monocyte (Patrolling)	Cst3
Abhd12	0	-0.523869877455974	0.478	0.676	0	Monocyte (Patrolling)	Abhd12
Ctsh	0	-0.525552297910293	0.905	0.921	0	Monocyte (Patrolling)	Ctsh
Ckb	0	-0.52581821339748	0.457	0.641	0	Monocyte (Patrolling)	Ckb
Sptssa	0	-0.534323154826956	0.5	0.678	0	Monocyte (Patrolling)	Sptssa
Cd72	0	-0.534408496698737	0.153	0.305	0	Monocyte (Patrolling)	Cd72
Gpr34	0	-0.5429054589826	0.062	0.249	0	Monocyte (Patrolling)	Gpr34
Ltc4s	0	-0.546587230683066	0.053	0.198	0	Monocyte (Patrolling)	Ltc4s
Ypel3	0	-0.551133907007986	0.365	0.565	0	Monocyte (Patrolling)	Ypel3
Hpgds	0	-0.56350721479217	0.176	0.437	0	Monocyte (Patrolling)	Hpgds
Ptms	0	-0.565247085251241	0.601	0.799	0	Monocyte (Patrolling)	Ptms
Emr1	0	-0.568978460938309	0.666	0.736	0	Monocyte (Patrolling)	Emr1
Pld3	0	-0.577355748792233	0.472	0.613	0	Monocyte (Patrolling)	Pld3
Npl	0	-0.585032496613169	0.041	0.235	0	Monocyte (Patrolling)	Npl
Hebp1	0	-0.587125458655058	0.135	0.376	0	Monocyte (Patrolling)	Hebp1
Cxcl16	0	-0.588581709789686	0.481	0.725	0	Monocyte (Patrolling)	Cxcl16
Tmem37	0	-0.589540036398344	0.264	0.491	0	Monocyte (Patrolling)	Tmem37
Tsc22d3	0	-0.601446215339562	0.388	0.547	0	Monocyte (Patrolling)	Tsc22d3
Tubb5	0	-0.610767330245914	0.598	0.768	0	Monocyte (Patrolling)	Tubb5
Mrc1	0	-0.613664083319285	0.372	0.511	0	Monocyte (Patrolling)	Mrc1
Glul	0	-0.617858557026616	0.397	0.582	0	Monocyte (Patrolling)	Glul
Rgs1	0	-0.619367035611035	0.436	0.582	0	Monocyte (Patrolling)	Rgs1
Maf	0	-0.62842342493835	0.467	0.59	0	Monocyte (Patrolling)	Maf
Cd36	0	-0.628804609227756	0.328	0.472	0	Monocyte (Patrolling)	Cd36
Rgs10	0	-0.631449871465433	0.749	0.862	0	Monocyte (Patrolling)	Rgs10
Lgmn	0	-0.640914912253088	0.917	0.938	0	Monocyte (Patrolling)	Lgmn
Irf8	0	-0.653760746995489	0.504	0.68	0	Monocyte (Patrolling)	Irf8
Grn	0	-0.683203007063645	0.92	0.93	0	Monocyte (Patrolling)	Grn
Wwp1	0	-0.697821349836369	0.2	0.458	0	Monocyte (Patrolling)	Wwp1
Nrp1	0	-0.699171170378592	0.444	0.676	0	Monocyte (Patrolling)	Nrp1
Igfbp4	0	-0.706979760901406	0.109	0.305	0	Monocyte (Patrolling)	Igfbp4
Gatm	0	-0.707459539632253	0.143	0.397	0	Monocyte (Patrolling)	Gatm
Tmem86a	0	-0.743815866714935	0.28	0.53	0	Monocyte (Patrolling)	Tmem86a
Jun	0	-0.782741912453714	0.652	0.755	0	Monocyte (Patrolling)	Jun
Hexa	0	-0.797833756018855	0.839	0.887	0	Monocyte (Patrolling)	Hexa
Cd81	0	-0.873060862462248	0.149	0.293	0	Monocyte (Patrolling)	Cd81
Stab1	0	-0.874541929955676	0.376	0.586	0	Monocyte (Patrolling)	Stab1
Itm2b	0	-0.876610131794965	0.986	0.984	0	Monocyte (Patrolling)	Itm2b
Rnase4	0	-0.88254897491453	0.326	0.591	0	Monocyte (Patrolling)	Rnase4
Fcgrt	0	-0.886410817565768	0.218	0.466	0	Monocyte (Patrolling)	Fcgrt
Pltp	0	-0.896043450443496	0.374	0.628	0	Monocyte (Patrolling)	Pltp
Fcrls	0	-0.935940474289836	0.167	0.449	0	Monocyte (Patrolling)	Fcrls
Cbr2	0	-0.948693305979782	0.123	0.33	0	Monocyte (Patrolling)	Cbr2
Igf1	0	-0.976852583713763	0.143	0.454	0	Monocyte (Patrolling)	Igf1
Ctsb	0	-0.978837199619251	0.988	0.975	0	Monocyte (Patrolling)	Ctsb
Cd63	0	-0.994521934671289	0.595	0.823	0	Monocyte (Patrolling)	Cd63
Gas6	0	-1.06432343087372	0.099	0.403	0	Monocyte (Patrolling)	Gas6
Serpinb6a	0	-1.06991581217753	0.16	0.455	0	Monocyte (Patrolling)	Serpinb6a
Apoe	0	-1.1236585478829	0.894	0.897	0	Monocyte (Patrolling)	Apoe
Hexb	0	-1.12630424466185	0.648	0.802	0	Monocyte (Patrolling)	Hexb
Trem2	0	-1.12847950880211	0.621	0.763	0	Monocyte (Patrolling)	Trem2
Ms4a7	0	-1.22362469930649	0.542	0.806	0	Monocyte (Patrolling)	Ms4a7
Ctsd	0	-1.24736348518366	0.932	0.895	0	Monocyte (Patrolling)	Ctsd
C1qb	0	-1.28737844617206	0.546	0.81	0	Monocyte (Patrolling)	C1qb
Syngr1	0	-1.34705210328238	0.235	0.532	0	Monocyte (Patrolling)	Syngr1
Timp2	0	-1.34900940166435	0.455	0.761	0	Monocyte (Patrolling)	Timp2
Pf4	0	-1.46760321586442	0.402	0.703	0	Monocyte (Patrolling)	Pf4
Gpnmb	0	-1.47975869401646	0.303	0.52	0	Monocyte (Patrolling)	Gpnmb
Sepp1	0	-1.54549061675592	0.765	0.857	0	Monocyte (Patrolling)	Sepp1
C1qa	0	-1.6073951800685	0.428	0.754	0	Monocyte (Patrolling)	C1qa
C1qc	0	-1.6090163559204	0.472	0.785	0	Monocyte (Patrolling)	C1qc
Folr2	0	-1.61819983532451	0.13	0.482	0	Monocyte (Patrolling)	Folr2
Ccl8	0	-2.38685300428522	0.084	0.299	0	Monocyte (Patrolling)	Ccl8
Chd7	2.10804146080517e-307	0.320724837147884	0.459	0.343	5.95584953921284e-303	Monocyte (Patrolling)	Chd7
Tmem189	2.12434200516819e-307	0.313336909585325	0.643	0.546	6.00190346720168e-303	Monocyte (Patrolling)	Tmem189
BC005537	9.00079490656236e-304	0.30666503661308	0.792	0.716	2.54299458495106e-299	Monocyte (Patrolling)	BC005537
Arf1	3.83267525648942e-303	0.25266777752459	0.869	0.817	1.08284574021596e-298	Monocyte (Patrolling)	Arf1
Tgfbr2	2.734338743809e-302	-0.293324699673843	0.267	0.41	7.72532725288356e-298	Monocyte (Patrolling)	Tgfbr2
Oas3	2.13016578759389e-301	0.300238012127572	0.299	0.19	6.01835739968902e-297	Monocyte (Patrolling)	Oas3
Dynll2	2.67156642108956e-301	-0.266385988205721	0.182	0.315	7.54797660950433e-297	Monocyte (Patrolling)	Dynll2
Iqgap1	1.58177340464085e-299	0.305660877123287	0.868	0.807	4.46898440013178e-295	Monocyte (Patrolling)	Iqgap1
Dnmt3a	4.7504312236552e-299	-0.280062222950943	0.216	0.356	1.3421393336193e-294	Monocyte (Patrolling)	Dnmt3a
Myl12a	1.22313687304192e-298	0.28010953552421	0.872	0.821	3.45572860740534e-294	Monocyte (Patrolling)	Myl12a
H2afv	4.87679544730084e-298	-0.27925799480846	0.293	0.437	1.37784101772591e-293	Monocyte (Patrolling)	H2afv
Rock1	7.20412135568731e-298	0.326014459984942	0.596	0.498	2.03538040662234e-293	Monocyte (Patrolling)	Rock1
Cnih4	1.02791533513669e-297	0.282961960017897	0.651	0.559	2.9041691963617e-293	Monocyte (Patrolling)	Cnih4
Cyth1	2.81032167629052e-297	0.312576549416632	0.482	0.375	7.9400018320236e-293	Monocyte (Patrolling)	Cyth1
Txn1	8.78666007029562e-296	0.251658729695805	0.898	0.836	2.48249506966062e-291	Monocyte (Patrolling)	Txn1
AI607873	2.13637403076443e-295	0.311372740361262	0.789	0.709	6.03589754911875e-291	Monocyte (Patrolling)	AI607873
Mtss1	2.20582004417666e-295	-0.29360202774975	0.223	0.359	6.23210337081232e-291	Monocyte (Patrolling)	Mtss1
Ncf2	3.71618757670586e-295	0.299593315798349	0.756	0.672	1.04993447604671e-290	Monocyte (Patrolling)	Ncf2
Tbc1d4	2.05027507983228e-294	-0.458634152075079	0.024	0.106	5.79264218305015e-290	Monocyte (Patrolling)	Tbc1d4
P2rx4	1.02475790324e-293	-0.321889831997503	0.495	0.613	2.89524850402398e-289	Monocyte (Patrolling)	P2rx4
Tmed2	1.87734163862345e-292	0.2717362591845	0.783	0.719	5.30405333160284e-288	Monocyte (Patrolling)	Tmed2
Gnas	1.93800463899155e-292	-0.300160912653361	0.921	0.907	5.47544450654282e-288	Monocyte (Patrolling)	Gnas
Myl12b	5.9378133153096e-287	0.281698037325886	0.778	0.709	1.67761039597442e-282	Monocyte (Patrolling)	Myl12b
Hnrnpd	7.47684623281518e-287	0.305566630321575	0.577	0.482	2.11243336615727e-282	Monocyte (Patrolling)	Hnrnpd
Rybp	8.84030485080162e-287	0.275524002855759	0.325	0.219	2.49765132949698e-282	Monocyte (Patrolling)	Rybp
Ppp2r5a	1.73773465309049e-286	0.333914539391629	0.469	0.369	4.90962171537655e-282	Monocyte (Patrolling)	Ppp2r5a
Dnajb11	4.91305655196728e-286	0.338498392726406	0.595	0.506	1.38808586762731e-281	Monocyte (Patrolling)	Dnajb11
Pxk	5.01946980532616e-286	0.27123550552932	0.327	0.223	1.4181508040988e-281	Monocyte (Patrolling)	Pxk
Pfkp	1.25782083872137e-282	0.251573626904135	0.37	0.26	3.55372121563947e-278	Monocyte (Patrolling)	Pfkp
Wbp5	3.67512078099328e-282	-0.333820953860474	0.39	0.521	1.03833187425403e-277	Monocyte (Patrolling)	Wbp5
Rnf213	2.10971196905599e-281	0.399444561672703	0.507	0.408	5.9605692261739e-277	Monocyte (Patrolling)	Rnf213
Mxi1	2.34866725657533e-281	0.477103875360642	0.418	0.323	6.63568960000228e-277	Monocyte (Patrolling)	Mxi1
Kras	1.76177060132061e-280	0.292256548711264	0.558	0.454	4.97753047991111e-276	Monocyte (Patrolling)	Kras
Lfng	7.7715983272236e-280	0.272430597876964	0.38	0.272	2.19570967539048e-275	Monocyte (Patrolling)	Lfng
Gdi2	2.50710431491576e-279	-0.276683983223095	0.862	0.877	7.08332182093151e-275	Monocyte (Patrolling)	Gdi2
Tnfsf12	3.11173627983649e-278	-0.268151928398805	0.341	0.482	8.79158851142205e-274	Monocyte (Patrolling)	Tnfsf12
Gas7	5.63289752654423e-278	0.290317063778974	0.47	0.353	1.59146253817454e-273	Monocyte (Patrolling)	Gas7
Lgals3bp	4.42157919140603e-277	-0.364273500698207	0.541	0.652	1.24922876894794e-272	Monocyte (Patrolling)	Lgals3bp
Tnfaip2	9.67814201616597e-276	0.788555007361972	0.451	0.362	2.73436546382737e-271	Monocyte (Patrolling)	Tnfaip2
Tuba1c	1.42849332621777e-274	0.276144393679082	0.555	0.446	4.03592219456307e-270	Monocyte (Patrolling)	Tuba1c
Lrrfip2	4.72939302980157e-272	0.26403244181681	0.429	0.325	1.33619541270984e-267	Monocyte (Patrolling)	Lrrfip2
Oxct1	9.79233854902382e-271	-0.274925026468345	0.348	0.479	2.7666294102557e-266	Monocyte (Patrolling)	Oxct1
Hist1h1c	1.41800562735641e-270	-0.308374540165591	0.119	0.23	4.00629129897007e-266	Monocyte (Patrolling)	Hist1h1c
Hnrnph2	4.42499153138138e-270	0.272648349238309	0.513	0.415	1.25019285736118e-265	Monocyte (Patrolling)	Hnrnph2
Acp5	4.18692182543677e-269	-0.37643005606388	0.266	0.401	1.18293102334065e-264	Monocyte (Patrolling)	Acp5
Tmed3	6.58151779195463e-269	-0.281730055613832	0.467	0.583	1.85947622176094e-264	Monocyte (Patrolling)	Tmed3
Gcsh	5.2613913818286e-267	0.351439890501868	0.398	0.304	1.48650090710803e-262	Monocyte (Patrolling)	Gcsh
Csrnp1	4.81997703005904e-266	0.277540990112161	0.566	0.456	1.36178811030258e-261	Monocyte (Patrolling)	Csrnp1
Ist1	2.46181032000435e-265	0.254385702496231	0.456	0.351	6.95535269710829e-261	Monocyte (Patrolling)	Ist1
Tax1bp1	6.39590475862199e-265	0.34418122519886	0.715	0.647	1.80703497145347e-260	Monocyte (Patrolling)	Tax1bp1
Slc48a1	1.71825096875619e-264	-0.261616229755309	0.323	0.455	4.85457446202687e-260	Monocyte (Patrolling)	Slc48a1
Fundc2	6.28492942185793e-264	-0.260240456673368	0.382	0.51	1.77568110955752e-259	Monocyte (Patrolling)	Fundc2
Glud1	6.94562458250221e-261	0.28374016714609	0.745	0.68	1.96234731329435e-256	Monocyte (Patrolling)	Glud1
Arrb2	1.21127269530243e-260	-0.278453635184673	0.429	0.56	3.42220874603797e-256	Monocyte (Patrolling)	Arrb2
Lrrc25	1.92200574872338e-260	0.299279939571251	0.559	0.468	5.43024284186818e-256	Monocyte (Patrolling)	Lrrc25
Rapgef2	7.70329200991648e-260	0.305296756746508	0.281	0.184	2.1764110915617e-255	Monocyte (Patrolling)	Rapgef2
Svil	9.60044777040732e-260	0.259653463842044	0.28	0.185	2.71241450857318e-255	Monocyte (Patrolling)	Svil
2310022A10Rik	2.71592312992401e-258	0.267567173052692	0.397	0.295	7.67329761897431e-254	Monocyte (Patrolling)	2310022A10Rik
Ifi27	1.37996100693088e-257	-0.285505491512153	0.256	0.379	3.89880383288183e-253	Monocyte (Patrolling)	Ifi27
Srxn1	1.97034213330361e-257	0.306737176691695	0.263	0.171	5.56680762922269e-253	Monocyte (Patrolling)	Srxn1
Eps8	6.44228662286185e-257	0.272637933480894	0.374	0.267	1.82013923955716e-252	Monocyte (Patrolling)	Eps8
Birc3	9.56784130354368e-257	0.271201777658514	0.393	0.287	2.7032022034902e-252	Monocyte (Patrolling)	Birc3
Tpst2	2.34758302858199e-256	0.289750084043169	0.531	0.444	6.63262633065269e-252	Monocyte (Patrolling)	Tpst2
Cnpy2	4.21774144964933e-256	-0.257567940544441	0.355	0.481	1.19163849176943e-251	Monocyte (Patrolling)	Cnpy2
Prelid1	2.27412423156843e-255	0.264876129981514	0.745	0.673	6.42508319145028e-251	Monocyte (Patrolling)	Prelid1
Clec4a3	5.39951014271396e-252	0.284142907326756	0.704	0.591	1.52552360062098e-247	Monocyte (Patrolling)	Clec4a3
Smarca5	6.32816202830074e-252	0.302250808313173	0.557	0.468	1.78789561785581e-247	Monocyte (Patrolling)	Smarca5
Filip1l	8.94197962747725e-252	0.290210779089797	0.281	0.184	2.52637750415115e-247	Monocyte (Patrolling)	Filip1l
Mapk6	2.55926008143221e-250	0.273356271006558	0.427	0.328	7.23067750807042e-246	Monocyte (Patrolling)	Mapk6
Anxa1	9.95859909192714e-250	0.336805463733182	0.704	0.624	2.81360300144217e-245	Monocyte (Patrolling)	Anxa1
Cisd2	3.36163878790452e-249	0.263453716556707	0.514	0.423	9.49763806746664e-245	Monocyte (Patrolling)	Cisd2
Rpl31	5.62381553644927e-249	-0.291765600505256	0.909	0.928	1.58889660351301e-244	Monocyte (Patrolling)	Rpl31
Zfp36l2	1.54925595917909e-248	0.483476433941947	0.762	0.742	4.37711286146869e-244	Monocyte (Patrolling)	Zfp36l2
Cd97	3.51678906304919e-248	0.391434587101136	0.552	0.457	9.93598413983287e-244	Monocyte (Patrolling)	Cd97
Itga5	4.9191958158448e-248	0.258852930747853	0.332	0.235	1.38982039385063e-243	Monocyte (Patrolling)	Itga5
Tbxas1	6.40972358572812e-248	-0.251788640880198	0.306	0.438	1.81093920467577e-243	Monocyte (Patrolling)	Tbxas1
Actr2	1.12056303342893e-247	0.256936654758167	0.811	0.751	3.16592673834674e-243	Monocyte (Patrolling)	Actr2
Ssr3	1.07035936922585e-246	0.283434194349302	0.651	0.576	3.02408632587378e-242	Monocyte (Patrolling)	Ssr3
Mrpl52	2.8030928284576e-246	0.253596217500496	0.777	0.719	7.91957816824125e-242	Monocyte (Patrolling)	Mrpl52
Ms4a6d	1.57938296631897e-245	0.355632571612306	0.806	0.733	4.46223069474098e-241	Monocyte (Patrolling)	Ms4a6d
Ugcg	1.77784821190881e-245	0.287346081412974	0.417	0.315	5.02295455310597e-241	Monocyte (Patrolling)	Ugcg
Mbd2	5.16448251449122e-244	0.321851571286625	0.511	0.427	1.4591212448192e-239	Monocyte (Patrolling)	Mbd2
Aif1	1.36182948471199e-243	-0.292146811622698	0.801	0.86	3.84757684315678e-239	Monocyte (Patrolling)	Aif1
Lcp2	2.65191971659479e-243	0.294424772933464	0.465	0.369	7.49246877529526e-239	Monocyte (Patrolling)	Lcp2
Fam107b	6.42073964295296e-243	0.277901586790615	0.404	0.305	1.8140515713235e-238	Monocyte (Patrolling)	Fam107b
Sema4d	1.15758050958565e-242	0.288728788674658	0.412	0.312	3.27051221373235e-238	Monocyte (Patrolling)	Sema4d
Hck	1.48734646047008e-242	0.283947731340804	0.584	0.493	4.20219995476612e-238	Monocyte (Patrolling)	Hck
Gdf15	1.8209227870006e-242	-0.266892296627053	0.192	0.314	5.1446531501128e-238	Monocyte (Patrolling)	Gdf15
Cers2	8.10860045575045e-242	0.277536987239569	0.601	0.519	2.29092288676318e-237	Monocyte (Patrolling)	Cers2
U2af1	2.07150634395261e-241	0.250486037081993	0.587	0.499	5.85262687356932e-237	Monocyte (Patrolling)	U2af1
Ankrd11	2.65060510997883e-241	0.280592117489285	0.63	0.535	7.48875461722318e-237	Monocyte (Patrolling)	Ankrd11
Zc3hav1	3.22342834013124e-241	0.27569963122794	0.523	0.426	9.10715208937279e-237	Monocyte (Patrolling)	Zc3hav1
Ccr5	9.61449981961351e-241	0.322989076843503	0.532	0.436	2.71638463403541e-236	Monocyte (Patrolling)	Ccr5
Crtc3	1.04493395054328e-240	0.263150597773185	0.337	0.239	2.95225189046992e-236	Monocyte (Patrolling)	Crtc3
Zfp263	1.97837987723227e-240	0.258020999071116	0.341	0.243	5.58951666714434e-236	Monocyte (Patrolling)	Zfp263
Il10	2.62037078264025e-240	0.83519895763684	0.193	0.114	7.40333357219351e-236	Monocyte (Patrolling)	Il10
Gusb	7.46791906010024e-239	-0.298686114177475	0.681	0.727	2.10991117205012e-234	Monocyte (Patrolling)	Gusb
Sra1	8.91201154880446e-238	0.274127542115786	0.568	0.491	2.51791062288372e-233	Monocyte (Patrolling)	Sra1
Slc29a1	1.48978159600948e-237	-0.251969338655836	0.147	0.258	4.20907994320558e-233	Monocyte (Patrolling)	Slc29a1
Lsm12	4.01336849265378e-237	0.268856302035594	0.534	0.446	1.13389700022947e-232	Monocyte (Patrolling)	Lsm12
Ago2	5.31564694579532e-235	0.266778868083315	0.487	0.386	1.50182973159555e-230	Monocyte (Patrolling)	Ago2
Lmnb1	4.29387625223822e-234	0.282107548444836	0.411	0.31	1.21314885754486e-229	Monocyte (Patrolling)	Lmnb1
Insig1	1.58208814677597e-233	0.261035903682532	0.308	0.213	4.46987364108616e-229	Monocyte (Patrolling)	Insig1
Pxn	3.25378479567625e-232	0.25599136734023	0.473	0.378	9.19291818322411e-228	Monocyte (Patrolling)	Pxn
Tnfrsf1a	5.18081287749154e-232	0.319695495283357	0.611	0.54	1.46373506227768e-227	Monocyte (Patrolling)	Tnfrsf1a
Akr1b3	1.23867379000186e-230	-0.262599965018439	0.477	0.586	3.49962505889227e-226	Monocyte (Patrolling)	Akr1b3
Sorl1	1.07508463588363e-229	0.271523683975998	0.285	0.195	3.03743662176203e-225	Monocyte (Patrolling)	Sorl1
Tspan3	2.28883927361318e-229	-0.263359546285436	0.27	0.396	6.46665759973933e-225	Monocyte (Patrolling)	Tspan3
Vps37b	5.74253582642295e-227	0.28381577886723	0.395	0.295	1.62243864703928e-222	Monocyte (Patrolling)	Vps37b
Pnp	1.03296492574072e-226	0.361255072987414	0.741	0.676	2.91843580469526e-222	Monocyte (Patrolling)	Pnp
Snx3	5.36151487169346e-226	-0.291682554264426	0.796	0.831	1.51478879669955e-221	Monocyte (Patrolling)	Snx3
Acer3	3.06513344788923e-225	0.264325265252819	0.438	0.344	8.65992153032143e-221	Monocyte (Patrolling)	Acer3
Tmem256	9.86747300422783e-224	-0.286959150818454	0.665	0.725	2.78785714788449e-219	Monocyte (Patrolling)	Tmem256
Apbb1ip	2.67405992718357e-223	0.309392124720433	0.592	0.518	7.55502151227173e-219	Monocyte (Patrolling)	Apbb1ip
Gm10175	1.41939461318436e-222	-0.261653757875421	0.713	0.768	4.01021560062976e-218	Monocyte (Patrolling)	Gm10175
Serp1	1.56282446526333e-222	0.278950415334403	0.831	0.785	4.41544796170849e-218	Monocyte (Patrolling)	Serp1
Bnip3l	5.39552703357179e-222	-0.261602713723738	0.458	0.568	1.52439825279504e-217	Monocyte (Patrolling)	Bnip3l
Hpgd	1.57521847119474e-221	-0.41855436389514	0.099	0.191	4.4504647466665e-217	Monocyte (Patrolling)	Hpgd
Ssfa2	2.07820751176513e-221	0.259193556845898	0.408	0.316	5.87155968299003e-217	Monocyte (Patrolling)	Ssfa2
Capn2	1.42776318351906e-220	0.255202525932947	0.504	0.412	4.03385932239639e-216	Monocyte (Patrolling)	Capn2
Hspe1	1.58481071968373e-219	-0.261182987128297	0.759	0.813	4.47756572632245e-215	Monocyte (Patrolling)	Hspe1
Dusp6	8.23695189336489e-219	-0.256054945781698	0.12	0.219	2.32718601843238e-214	Monocyte (Patrolling)	Dusp6
Nfat5	2.81817961213711e-218	0.300226468740146	0.443	0.35	7.96220285817097e-214	Monocyte (Patrolling)	Nfat5
Tnip1	3.83333788880518e-218	0.327485408858374	0.28	0.197	1.08303295372413e-213	Monocyte (Patrolling)	Tnip1
Pdia6	3.44852920803304e-217	0.317090735330737	0.745	0.681	9.74312957145575e-213	Monocyte (Patrolling)	Pdia6
Fabp5	3.74261402157597e-216	-0.959493784159536	0.694	0.707	1.05740073951586e-211	Monocyte (Patrolling)	Fabp5
Pim3	1.87663238970102e-215	0.267454959790146	0.357	0.265	5.30204949062228e-211	Monocyte (Patrolling)	Pim3
Gm14636	4.53347211031904e-215	0.328209304834912	0.154	0.085	1.28084187532844e-210	Monocyte (Patrolling)	Gm14636
Slfn5	6.95603151893024e-215	0.33450002875139	0.412	0.32	1.96528758504336e-210	Monocyte (Patrolling)	Slfn5
Zc3h12a	3.08041229701445e-214	0.260849027401309	0.414	0.318	8.70308886275493e-210	Monocyte (Patrolling)	Zc3h12a
Xbp1	5.27728289037594e-214	0.264510890267288	0.571	0.492	1.49099073501791e-209	Monocyte (Patrolling)	Xbp1
Pgd	7.89878144829031e-214	0.262109251926286	0.601	0.517	2.23164272258546e-209	Monocyte (Patrolling)	Pgd
Setd8	2.47893913545301e-213	0.259851081003392	0.378	0.286	7.0037467393954e-209	Monocyte (Patrolling)	Setd8
Mef2c	3.86779913628789e-213	-0.282890135088304	0.303	0.426	1.09276928997542e-208	Monocyte (Patrolling)	Mef2c
Lmo2	1.17587645219661e-212	-0.251736966189552	0.447	0.562	3.32220374039109e-208	Monocyte (Patrolling)	Lmo2
Irf5	1.67793174946564e-211	0.262279293369523	0.647	0.573	4.74066057176527e-207	Monocyte (Patrolling)	Irf5
N4bp1	8.35416212898687e-211	0.339837479838566	0.404	0.317	2.36030142630266e-206	Monocyte (Patrolling)	N4bp1
Hsp90b1	8.50468128818153e-211	0.315107861035977	0.876	0.835	2.40282760434993e-206	Monocyte (Patrolling)	Hsp90b1
Tmem59	2.3862968315078e-210	-0.274651778263888	0.65	0.719	6.742004438059e-206	Monocyte (Patrolling)	Tmem59
Cd68	4.3872986707114e-210	-0.33960302383978	0.919	0.889	1.23954349343609e-205	Monocyte (Patrolling)	Cd68
Rabac1	2.28264752405225e-209	-0.252865752929901	0.655	0.721	6.44916404970482e-205	Monocyte (Patrolling)	Rabac1
Smchd1	2.77137274986257e-208	0.291376738778199	0.488	0.399	7.82995943018672e-204	Monocyte (Patrolling)	Smchd1
Sp100	4.69446297569772e-207	0.306157306030311	0.567	0.485	1.32632662452388e-202	Monocyte (Patrolling)	Sp100
Rhob	7.31062921583899e-207	-0.420233354643809	0.428	0.543	2.06547207235099e-202	Monocyte (Patrolling)	Rhob
Ppfia4	1.35493061066119e-206	-0.252704272495796	0.169	0.275	3.82808545430105e-202	Monocyte (Patrolling)	Ppfia4
Slc38a2	5.75053219081013e-206	0.289533998770828	0.584	0.504	1.62469785986959e-201	Monocyte (Patrolling)	Slc38a2
Gas5	1.42857360622728e-205	-0.347904315413993	0.644	0.733	4.03614900967393e-201	Monocyte (Patrolling)	Gas5
Cap1	5.82897918851046e-205	0.263943355533793	0.56	0.478	1.64686149012986e-200	Monocyte (Patrolling)	Cap1
Tuba1b	1.55091437932837e-203	-0.302687163642083	0.587	0.681	4.38179839591645e-199	Monocyte (Patrolling)	Tuba1b
Atp2a2	9.15686806839919e-203	0.279598120024072	0.464	0.379	2.58708993536482e-198	Monocyte (Patrolling)	Atp2a2
Tgm2	3.56086134769203e-202	0.373149187109802	0.469	0.385	1.00605015656343e-197	Monocyte (Patrolling)	Tgm2
Rgl1	6.30653917544501e-202	0.257904778367602	0.472	0.378	1.78178651323848e-197	Monocyte (Patrolling)	Rgl1
Ccrl2	1.37866915882108e-200	0.520918472847461	0.488	0.407	3.89515397441721e-196	Monocyte (Patrolling)	Ccrl2
Tnfsf9	2.37728092070627e-199	0.293348866043087	0.22	0.138	6.71653178527143e-195	Monocyte (Patrolling)	Tnfsf9
Ms4a6b	4.02888291618652e-199	0.284960166366456	0.792	0.729	1.13828029031018e-194	Monocyte (Patrolling)	Ms4a6b
Hspa1a	1.08510453926702e-197	-0.542018320595183	0.438	0.546	3.06574585479111e-193	Monocyte (Patrolling)	Hspa1a
Ifi203	2.69130714201449e-197	0.304383271372267	0.548	0.457	7.60375006833353e-193	Monocyte (Patrolling)	Ifi203
mt-Nd1	3.25577557575206e-197	-0.338175071277877	0.961	0.963	9.19854273417229e-193	Monocyte (Patrolling)	mt-Nd1
Gpr137b	5.22257757710229e-196	-0.268666735786239	0.324	0.435	1.47553484285871e-191	Monocyte (Patrolling)	Gpr137b
Tppp3	1.54130200014431e-192	0.300914436357029	0.296	0.206	4.35464054100772e-188	Monocyte (Patrolling)	Tppp3
Zyx	8.08482597113753e-192	0.297115418605643	0.564	0.492	2.28420588162549e-187	Monocyte (Patrolling)	Zyx
Aplp2	1.8474747584252e-191	-0.300670079099017	0.494	0.584	5.21967043497871e-187	Monocyte (Patrolling)	Aplp2
0610031J06Rik	4.3341674944485e-190	-0.251573623218922	0.522	0.599	1.22453234220654e-185	Monocyte (Patrolling)	0610031J06Rik
Tor1aip1	1.49778787770883e-189	0.273000000987722	0.66	0.595	4.23170009089075e-185	Monocyte (Patrolling)	Tor1aip1
Nfkbiz	4.30629621244301e-189	0.37208956093778	0.468	0.382	1.21665786890152e-184	Monocyte (Patrolling)	Nfkbiz
Sc4mol	4.27595745833005e-187	0.261698823371735	0.265	0.187	1.20808626070199e-182	Monocyte (Patrolling)	Sc4mol
Ptpre	7.78007110997941e-187	0.291825923479923	0.493	0.414	2.19810349070248e-182	Monocyte (Patrolling)	Ptpre
Abcc1	6.44358564558795e-185	0.26186956629143	0.246	0.169	1.82050625244796e-180	Monocyte (Patrolling)	Abcc1
Ifi35	1.61366395129355e-184	0.264946858345283	0.448	0.367	4.55908476158966e-180	Monocyte (Patrolling)	Ifi35
Unc93b1	7.73393601329481e-183	-0.29143623034206	0.835	0.855	2.18506894183618e-178	Monocyte (Patrolling)	Unc93b1
Ccnd1	1.36070721008783e-182	-0.326839103242362	0.139	0.23	3.84440608066115e-178	Monocyte (Patrolling)	Ccnd1
Prrc2c	1.51671252544719e-177	0.266234611081876	0.61	0.544	4.28516789814595e-173	Monocyte (Patrolling)	Prrc2c
Arl4c	5.13830910916925e-175	0.330379207496391	0.7	0.652	1.45172647261359e-170	Monocyte (Patrolling)	Arl4c
Cux1	9.37712896690227e-173	0.257327899233471	0.569	0.506	2.6493202470189e-168	Monocyte (Patrolling)	Cux1
Bach1	2.74189140603098e-172	0.287829737815491	0.596	0.522	7.74666578945932e-168	Monocyte (Patrolling)	Bach1
Tnf	5.01491437395914e-172	0.598938748158272	0.376	0.297	1.41686375807468e-167	Monocyte (Patrolling)	Tnf
Sppl2a	4.2385298160317e-171	0.258232792439162	0.529	0.456	1.19751182892344e-166	Monocyte (Patrolling)	Sppl2a
Got1	5.04667760556706e-168	0.289534922465953	0.587	0.527	1.42583782390086e-163	Monocyte (Patrolling)	Got1
Tnfaip3	3.81301033387713e-165	0.321450291670862	0.475	0.402	1.07728980963031e-160	Monocyte (Patrolling)	Tnfaip3
H2-Eb1	8.87098034021523e-162	-0.39617524781313	0.493	0.611	2.50631807552101e-157	Monocyte (Patrolling)	H2-Eb1
Dab2	1.57986277310372e-161	-0.378231116634402	0.532	0.637	4.46358629284993e-157	Monocyte (Patrolling)	Dab2
H2-Aa	2.37929356352693e-161	-0.374781722855496	0.541	0.659	6.72221810503264e-157	Monocyte (Patrolling)	H2-Aa
Vat1	1.14739516014714e-159	-0.307250123847646	0.394	0.475	3.24173554596373e-155	Monocyte (Patrolling)	Vat1
Mylpf	2.59167537677844e-159	-0.309156891859203	0.043	0.102	7.32226044201213e-155	Monocyte (Patrolling)	Mylpf
Apoc2	1.84440854413906e-157	0.395550995025288	0.569	0.487	5.21100745975609e-153	Monocyte (Patrolling)	Apoc2
Trf	4.66148303728777e-155	-0.524471002566055	0.517	0.593	1.31700880252491e-150	Monocyte (Patrolling)	Trf
Cx3cr1	5.60304830348188e-155	-0.388158237508065	0.276	0.364	1.58302923718273e-150	Monocyte (Patrolling)	Cx3cr1
Acta1	5.95901633715857e-155	-0.30228234964117	0.042	0.101	1.68360088573741e-150	Monocyte (Patrolling)	Acta1
Ftl1	1.27631656182952e-154	-0.287667043785355	0.998	0.997	3.60597718213695e-150	Monocyte (Patrolling)	Ftl1
Spp1	3.13709813203796e-154	-0.905882415436068	0.646	0.672	8.86324335244685e-150	Monocyte (Patrolling)	Spp1
Stk17b	7.55541848769919e-154	0.291266973029257	0.495	0.419	2.13463238532965e-149	Monocyte (Patrolling)	Stk17b
Lpl	1.42512989223031e-153	-0.399681185752386	0.369	0.467	4.02641948451828e-149	Monocyte (Patrolling)	Lpl
Egr1	9.88015326674682e-150	-0.575087353865664	0.237	0.325	2.79143970245398e-145	Monocyte (Patrolling)	Egr1
H2-Ab1	1.75725235499925e-149	-0.384640807345384	0.565	0.677	4.96476507857937e-145	Monocyte (Patrolling)	H2-Ab1
Hilpda	6.21298155467474e-149	0.488466728409257	0.387	0.31	1.75535367864225e-144	Monocyte (Patrolling)	Hilpda
Creld2	4.58024692922291e-147	0.258741724086276	0.32	0.248	1.29405716491335e-142	Monocyte (Patrolling)	Creld2
Mgl2	2.66431204628343e-146	-0.726718169284716	0.054	0.112	7.52748082436457e-142	Monocyte (Patrolling)	Mgl2
Clec10a	1.13543719708094e-144	-0.506327196309747	0.164	0.241	3.20795071291277e-140	Monocyte (Patrolling)	Clec10a
Sirpa	1.01255726229001e-141	-0.286793212195861	0.791	0.791	2.86077803314796e-137	Monocyte (Patrolling)	Sirpa
2410006H16Rik	5.45737309612388e-140	-0.314044172938389	0.469	0.556	1.54187162084788e-135	Monocyte (Patrolling)	2410006H16Rik
Id3	6.00870417361537e-138	0.40003814051123	0.305	0.235	1.69763919017155e-133	Monocyte (Patrolling)	Id3
Sh3bp5	6.32419808730282e-137	0.250714214901579	0.357	0.286	1.78677568560567e-132	Monocyte (Patrolling)	Sh3bp5
Lpcat2	5.4864151314977e-132	-0.326731393768314	0.329	0.402	1.55007686710204e-127	Monocyte (Patrolling)	Lpcat2
Aldoa	1.69159121330362e-130	0.259718129254141	0.817	0.774	4.77925265494671e-126	Monocyte (Patrolling)	Aldoa
Irf7	5.32203368802498e-129	0.260395886272488	0.607	0.537	1.5036341778777e-124	Monocyte (Patrolling)	Irf7
Igsf6	1.02901414162466e-122	0.267532805508472	0.586	0.522	2.90727365433215e-118	Monocyte (Patrolling)	Igsf6
Fabp4	9.91762079538889e-120	-0.469692722431443	0.169	0.241	2.80202540332122e-115	Monocyte (Patrolling)	Fabp4
Hes1	3.82074992780394e-118	-0.379197287251196	0.069	0.126	1.07947647710245e-113	Monocyte (Patrolling)	Hes1
Atf3	1.03840377601158e-117	-0.311254735434595	0.593	0.671	2.93380218836552e-113	Monocyte (Patrolling)	Atf3
Timp1	6.23813784930642e-114	0.334047288734536	0.196	0.14	1.76246108656454e-109	Monocyte (Patrolling)	Timp1
Odc1	8.03127751962189e-114	0.481673698199344	0.464	0.413	2.26907683761877e-109	Monocyte (Patrolling)	Odc1
Gm10116	6.65983579482879e-113	-0.292995240663813	0.345	0.424	1.88160340711298e-108	Monocyte (Patrolling)	Gm10116
Rab8b	1.54299406803696e-105	0.25270037266763	0.626	0.584	4.35942114042482e-101	Monocyte (Patrolling)	Rab8b
Smpdl3a	5.42875770504288e-105	0.250561965557235	0.671	0.606	1.53378691440577e-100	Monocyte (Patrolling)	Smpdl3a
mt-Co1	1.7708252080065e-98	-0.261281687527	0.999	0.996	5.00311246018076e-94	Monocyte (Patrolling)	mt-Co1
Hmox1	2.93243199559177e-97	0.420842344390907	0.657	0.599	8.28500011714543e-93	Monocyte (Patrolling)	Hmox1
Txnip	5.13176748294451e-97	-0.40397266714186	0.336	0.397	1.44987826695631e-92	Monocyte (Patrolling)	Txnip
Plk2	3.70820009739339e-96	-0.291163836807604	0.207	0.28	1.04767777351655e-91	Monocyte (Patrolling)	Plk2
Klf2	7.92180699876595e-96	-0.493528009850187	0.502	0.57	2.23814813136134e-91	Monocyte (Patrolling)	Klf2
Serinc3	2.54347389337111e-95	-0.477685849281662	0.804	0.809	7.18607679094139e-91	Monocyte (Patrolling)	Serinc3
Cxcl1	2.53428742049582e-94	1.08531786184059	0.146	0.099	7.16012224912685e-90	Monocyte (Patrolling)	Cxcl1
2810474O19Rik	2.02355073934782e-85	0.259382253966266	0.45	0.401	5.7171379038794e-81	Monocyte (Patrolling)	2810474O19Rik
AW112010	5.87006204098909e-76	-0.368440053798785	0.3	0.368	1.65846862844065e-71	Monocyte (Patrolling)	AW112010
Lmna	1.38125084477822e-70	0.250606122935514	0.667	0.647	3.9024480117519e-66	Monocyte (Patrolling)	Lmna
Hspa1b	2.16406512414033e-60	-0.3636416520854	0.284	0.342	6.11413319523366e-56	Monocyte (Patrolling)	Hspa1b
Gdf3	4.43554841175825e-59	-0.319997959947989	0.144	0.187	1.25317549277406e-54	Monocyte (Patrolling)	Gdf3
Tmem176b	2.06024139896335e-52	-0.326880099161029	0.513	0.539	5.82080002449116e-48	Monocyte (Patrolling)	Tmem176b
Tmem176a	2.66543016903482e-51	-0.299472745428544	0.412	0.451	7.53063985657408e-47	Monocyte (Patrolling)	Tmem176a
Basp1	3.67662625724195e-50	0.321504086379127	0.636	0.646	1.03875721645857e-45	Monocyte (Patrolling)	Basp1
Fcgr3	4.41260967604198e-49	-0.254141514802053	0.84	0.784	1.24669461177214e-44	Monocyte (Patrolling)	Fcgr3
Arg1	9.60759239109294e-49	0.408005043383499	0.13	0.097	2.71443307825549e-44	Monocyte (Patrolling)	Arg1
Ccl12	2.33290803514158e-48	-0.274236696463267	0.201	0.249	6.59116507168551e-44	Monocyte (Patrolling)	Ccl12
Sqstm1	1.06392962123506e-44	0.291917499776537	0.69	0.692	3.0059203588754e-40	Monocyte (Patrolling)	Sqstm1
Wfdc17	3.19436185012981e-44	-0.360040197877563	0.916	0.896	9.02503053517175e-40	Monocyte (Patrolling)	Wfdc17
S100a8	7.6484178166134e-43	0.403743390049568	0.12	0.091	2.16090748572778e-38	Monocyte (Patrolling)	S100a8
Syngr2	1.0404772917776e-39	-0.2510871591473	0.613	0.651	2.93966049245925e-35	Monocyte (Patrolling)	Syngr2
Ly6a	5.23186343520334e-39	0.317696345932925	0.3	0.261	1.478158376348e-34	Monocyte (Patrolling)	Ly6a
Cd74	7.96641088742822e-38	-0.316475458151173	0.778	0.785	2.2507500680251e-33	Monocyte (Patrolling)	Cd74
Mgst1	4.05101539145846e-32	0.343247744260471	0.381	0.36	1.14453337854876e-27	Monocyte (Patrolling)	Mgst1
Ctsl	6.2107975752844e-25	-0.421601033196407	0.806	0.794	1.7547366389451e-20	Monocyte (Patrolling)	Ctsl
Dnajb1	9.27499434840605e-21	-0.265662068660264	0.359	0.397	2.62046415325516e-16	Monocyte (Patrolling)	Dnajb1
Bcl2a1b	6.47001839995131e-18	0.287389112303492	0.472	0.547	1.82797429853824e-13	Monocyte (Patrolling)	Bcl2a1b
Lyz1	3.71734062257607e-16	0.618739750940647	0.126	0.153	1.05026024609642e-11	Monocyte (Patrolling)	Lyz1
Ifit3	3.15782618953883e-14	-0.260008599996054	0.203	0.226	8.92180633330405e-10	Monocyte (Patrolling)	Ifit3
mmu-mir-6236	2.35377650384052e-09	-0.428248549349138	0.178	0.195	6.65012475630063e-05	Monocyte (Patrolling)	mmu-mir-6236
Pdpn	2.78211014088348e-09	0.262321128371654	0.203	0.19	7.8602957810381e-05	Monocyte (Patrolling)	Pdpn
Gpnmb.1	0	2.58181373015766	0.856	0.314	0	Monocyte (Inflammatory)	Gpnmb
Spp1.1	0	2.56618002527779	0.904	0.561	0	Monocyte (Inflammatory)	Spp1
Fabp5.1	0	2.34840987966843	0.921	0.607	0	Monocyte (Inflammatory)	Fabp5
Ctsd.1	0	2.00067145736004	0.991	0.861	0	Monocyte (Inflammatory)	Ctsd
Syngr1.1	0	1.92507112758863	0.865	0.308	0	Monocyte (Inflammatory)	Syngr1
Ctsl.1	0	1.6512842428431	0.955	0.724	0	Monocyte (Inflammatory)	Ctsl
Trem2.1	0	1.32682279733986	0.954	0.641	0	Monocyte (Inflammatory)	Trem2
Cd63.1	0	1.29206108462762	0.977	0.697	0	Monocyte (Inflammatory)	Cd63
Lgals3	0	1.28094594097601	0.971	0.927	0	Monocyte (Inflammatory)	Lgals3
Ctsb.1	0	1.27977307904291	1	0.967	0	Monocyte (Inflammatory)	Ctsb
Lpl.1	0	1.22316189577068	0.67	0.351	0	Monocyte (Inflammatory)	Lpl
Cd36.1	0	1.21512145749737	0.728	0.321	0	Monocyte (Inflammatory)	Cd36
Fabp4.1	0	1.20697790558618	0.431	0.137	0	Monocyte (Inflammatory)	Fabp4
Cd9.1	0	1.15031265211051	0.803	0.446	0	Monocyte (Inflammatory)	Cd9
Timp2.1	0	1.12065913149266	0.938	0.606	0	Monocyte (Inflammatory)	Timp2
Hexb.1	0	1.10303300868227	0.932	0.706	0	Monocyte (Inflammatory)	Hexb
Cd68.1	0	1.06799091759476	0.985	0.854	0	Monocyte (Inflammatory)	Cd68
Pld3.1	0	1.02774527018481	0.859	0.467	0	Monocyte (Inflammatory)	Pld3
Ftl1.1	0	0.98678381162273	1	0.995	0	Monocyte (Inflammatory)	Ftl1
Pf4.1	0	0.978663469654347	0.89	0.544	0	Monocyte (Inflammatory)	Pf4
Vat1.1	0	0.956587274403441	0.755	0.328	0	Monocyte (Inflammatory)	Vat1
Lgals1.1	0	0.932550462558208	0.989	0.906	0	Monocyte (Inflammatory)	Lgals1
Psap.1	0	0.92304248740069	0.999	0.985	0	Monocyte (Inflammatory)	Psap
Cstb	0	0.886284737472788	0.976	0.86	0	Monocyte (Inflammatory)	Cstb
Plin2	0	0.869820862347498	0.947	0.773	0	Monocyte (Inflammatory)	Plin2
Creg1.1	0	0.867986419069688	0.92	0.678	0	Monocyte (Inflammatory)	Creg1
Aprt	0	0.865216283300738	0.912	0.676	0	Monocyte (Inflammatory)	Aprt
Capg	0	0.8515096346132	0.927	0.683	0	Monocyte (Inflammatory)	Capg
Hexa.1	0	0.828627491985636	0.976	0.835	0	Monocyte (Inflammatory)	Hexa
Akr1a1.1	0	0.824312555426415	0.986	0.9	0	Monocyte (Inflammatory)	Akr1a1
Grn.1	0	0.818970516398176	0.992	0.9	0	Monocyte (Inflammatory)	Grn
Igf1.1	0	0.811468939737828	0.658	0.285	0	Monocyte (Inflammatory)	Igf1
Pgam1	0	0.810197101118905	0.857	0.601	0	Monocyte (Inflammatory)	Pgam1
Serpinb6a.1	0	0.7990078332896	0.641	0.298	0	Monocyte (Inflammatory)	Serpinb6a
Atp6v0d2.1	0	0.795459392901665	0.278	0.047	0	Monocyte (Inflammatory)	Atp6v0d2
Arg1.1	0	0.763796938125062	0.178	0.068	0	Monocyte (Inflammatory)	Arg1
Uap1l1.1	0	0.755673733301066	0.763	0.372	0	Monocyte (Inflammatory)	Uap1l1
Lamp1.1	0	0.727672164691771	0.994	0.911	0	Monocyte (Inflammatory)	Lamp1
Lgmn.1	0	0.723678687383731	0.997	0.906	0	Monocyte (Inflammatory)	Lgmn
Ctsz	0	0.72296878653507	0.985	0.93	0	Monocyte (Inflammatory)	Ctsz
Lipa.1	0	0.717062880003816	0.826	0.501	0	Monocyte (Inflammatory)	Lipa
Psmb6	0	0.711857031456973	0.917	0.717	0	Monocyte (Inflammatory)	Psmb6
Mif	0	0.695529362053761	0.862	0.591	0	Monocyte (Inflammatory)	Mif
Gde1	0	0.673818947968543	0.713	0.347	0	Monocyte (Inflammatory)	Gde1
Atp6v1g1	0	0.666864230959781	0.965	0.844	0	Monocyte (Inflammatory)	Atp6v1g1
Msrb1.1	0	0.666177691651755	0.882	0.645	0	Monocyte (Inflammatory)	Msrb1
Ctsa.1	0	0.653399063143102	0.96	0.797	0	Monocyte (Inflammatory)	Ctsa
Cotl1	0	0.637634035477755	0.975	0.877	0	Monocyte (Inflammatory)	Cotl1
Gm10116.1	0	0.634544102768472	0.594	0.328	0	Monocyte (Inflammatory)	Gm10116
Cd5l	0	0.631317352391855	0.175	0.035	0	Monocyte (Inflammatory)	Cd5l
Hebp1.1	0	0.627370888052248	0.583	0.223	0	Monocyte (Inflammatory)	Hebp1
Psmd1	0	0.62548873349841	0.632	0.325	0	Monocyte (Inflammatory)	Psmd1
Smpdl3a.1	0	0.623507845220746	0.813	0.528	0	Monocyte (Inflammatory)	Smpdl3a
Slc6a8.1	0	0.617312973535888	0.462	0.108	0	Monocyte (Inflammatory)	Slc6a8
Acp5.1	0	0.61646852258003	0.544	0.302	0	Monocyte (Inflammatory)	Acp5
Adam8.1	0	0.609937655863779	0.679	0.364	0	Monocyte (Inflammatory)	Adam8
Lhfpl2	0	0.606181153893483	0.641	0.248	0	Monocyte (Inflammatory)	Lhfpl2
Sgk1	0	0.605352579976833	0.678	0.378	0	Monocyte (Inflammatory)	Sgk1
Gdf3.1	0	0.602597425391032	0.267	0.14	0	Monocyte (Inflammatory)	Gdf3
Prdx1	0	0.594052162400896	0.983	0.894	0	Monocyte (Inflammatory)	Prdx1
Atp6v1a	0	0.588320135725866	0.86	0.582	0	Monocyte (Inflammatory)	Atp6v1a
Lrp1	0	0.583233406186265	0.864	0.587	0	Monocyte (Inflammatory)	Lrp1
Tpp1.1	0	0.581926225582944	0.794	0.444	0	Monocyte (Inflammatory)	Tpp1
Gpr137b.1	0	0.578743015137432	0.628	0.32	0	Monocyte (Inflammatory)	Gpr137b
Gpx4.1	0	0.578526232881155	0.953	0.811	0	Monocyte (Inflammatory)	Gpx4
Ctss.1	0	0.568843880338477	0.999	0.986	0	Monocyte (Inflammatory)	Ctss
Ms4a7.1	0	0.561610698104101	0.959	0.672	0	Monocyte (Inflammatory)	Ms4a7
Gusb.1	0	0.556443304314616	0.883	0.644	0	Monocyte (Inflammatory)	Gusb
Fam20c	0	0.555512526392925	0.498	0.157	0	Monocyte (Inflammatory)	Fam20c
Cyba	0	0.554160040762172	0.996	0.972	0	Monocyte (Inflammatory)	Cyba
Atp6v1c1	0	0.553846366867558	0.761	0.438	0	Monocyte (Inflammatory)	Atp6v1c1
Fth1	0	0.553171633774994	1	0.999	0	Monocyte (Inflammatory)	Fth1
F7	0	0.551904541000809	0.292	0.048	0	Monocyte (Inflammatory)	F7
Rnh1.1	0	0.544018342705299	0.889	0.713	0	Monocyte (Inflammatory)	Rnh1
Pdpn.1	0	0.543636148242565	0.349	0.122	0	Monocyte (Inflammatory)	Pdpn
Anxa5	0	0.541735713987891	0.981	0.893	0	Monocyte (Inflammatory)	Anxa5
Slc27a1.1	0	0.541522387278342	0.471	0.123	0	Monocyte (Inflammatory)	Slc27a1
Tmem37.1	0	0.540195804931887	0.689	0.345	0	Monocyte (Inflammatory)	Tmem37
Itga6.1	0	0.537226672352004	0.544	0.201	0	Monocyte (Inflammatory)	Itga6
Anxa4	0	0.536023992044167	0.782	0.452	0	Monocyte (Inflammatory)	Anxa4
Itgb5.1	0	0.535709779721505	0.783	0.454	0	Monocyte (Inflammatory)	Itgb5
Dtnbp1	0	0.532418864718848	0.737	0.405	0	Monocyte (Inflammatory)	Dtnbp1
Il18bp.1	0	0.52741971029179	0.37	0.175	0	Monocyte (Inflammatory)	Il18bp
Ap3s1	0	0.52189998643368	0.786	0.503	0	Monocyte (Inflammatory)	Ap3s1
Mpc1	0	0.520518608888983	0.847	0.612	0	Monocyte (Inflammatory)	Mpc1
Cd84	0	0.518160750315733	0.823	0.478	0	Monocyte (Inflammatory)	Cd84
Mgst1.1	0	0.514913059845644	0.588	0.262	0	Monocyte (Inflammatory)	Mgst1
Tnfsf12.1	0	0.513132744681114	0.698	0.35	0	Monocyte (Inflammatory)	Tnfsf12
Soat1	0	0.508697262557988	0.737	0.42	0	Monocyte (Inflammatory)	Soat1
Amdhd2	0	0.50753995324232	0.684	0.349	0	Monocyte (Inflammatory)	Amdhd2
Galns	0	0.505506306877581	0.503	0.157	0	Monocyte (Inflammatory)	Galns
Gngt2	0	0.501329839384343	0.817	0.591	0	Monocyte (Inflammatory)	Gngt2
Folr2.1	0	0.499130607387711	0.672	0.309	0	Monocyte (Inflammatory)	Folr2
Dhrs3.1	0	0.498540491789448	0.843	0.517	0	Monocyte (Inflammatory)	Dhrs3
Npl.1	0	0.495518347933101	0.352	0.134	0	Monocyte (Inflammatory)	Npl
Abhd12.1	0	0.493665398034391	0.846	0.55	0	Monocyte (Inflammatory)	Abhd12
Nceh1	0	0.492621321531766	0.739	0.421	0	Monocyte (Inflammatory)	Nceh1
Stab1.1	0	0.492066770017017	0.782	0.445	0	Monocyte (Inflammatory)	Stab1
Calr	0	0.491323046172206	0.95	0.853	0	Monocyte (Inflammatory)	Calr
Naglu.1	0	0.491267768713398	0.489	0.162	0	Monocyte (Inflammatory)	Naglu
Rnase4.1	0	0.488691275990044	0.771	0.445	0	Monocyte (Inflammatory)	Rnase4
Gns.1	0	0.487170922135365	0.786	0.497	0	Monocyte (Inflammatory)	Gns
Cd93	0	0.486173908182217	0.812	0.49	0	Monocyte (Inflammatory)	Cd93
Ctsk	0	0.481434428403301	0.237	0.055	0	Monocyte (Inflammatory)	Ctsk
Aldoa.1	0	0.481155208129659	0.907	0.725	0	Monocyte (Inflammatory)	Aldoa
Mmp12	0	0.480917737845432	0.109	0.035	0	Monocyte (Inflammatory)	Mmp12
Cpd	0	0.480872435365876	0.54	0.214	0	Monocyte (Inflammatory)	Cpd
Arl11.1	0	0.478533736654814	0.61	0.271	0	Monocyte (Inflammatory)	Arl11
Bnip3l.1	0	0.478338755649361	0.743	0.462	0	Monocyte (Inflammatory)	Bnip3l
Ndufs5	0	0.472779519407771	0.827	0.571	0	Monocyte (Inflammatory)	Ndufs5
Slc37a2	0	0.466482177147369	0.612	0.274	0	Monocyte (Inflammatory)	Slc37a2
Atp6v0c	0	0.464358401652155	0.966	0.945	0	Monocyte (Inflammatory)	Atp6v0c
Mcfd2	0	0.461014691277353	0.682	0.367	0	Monocyte (Inflammatory)	Mcfd2
C3ar1.1	0	0.457623666718054	0.92	0.643	0	Monocyte (Inflammatory)	C3ar1
Esyt1	0	0.457435235124267	0.646	0.363	0	Monocyte (Inflammatory)	Esyt1
Il7r	0	0.456832721841858	0.467	0.184	0	Monocyte (Inflammatory)	Il7r
Fkbp2	0	0.45605745086072	0.804	0.55	0	Monocyte (Inflammatory)	Fkbp2
Lat2	0	0.455783392927043	0.781	0.531	0	Monocyte (Inflammatory)	Lat2
Slc48a1.1	0	0.453146952671437	0.641	0.338	0	Monocyte (Inflammatory)	Slc48a1
Tmem86a.1	0	0.450339717000585	0.702	0.391	0	Monocyte (Inflammatory)	Tmem86a
Wfdc17.1	0	0.44842888754983	0.966	0.869	0	Monocyte (Inflammatory)	Wfdc17
Sptssa.1	0	0.446833853305439	0.825	0.568	0	Monocyte (Inflammatory)	Sptssa
Anxa1.1	0	0.445336771533347	0.776	0.575	0	Monocyte (Inflammatory)	Anxa1
Ndufa12	0	0.443216116176478	0.784	0.515	0	Monocyte (Inflammatory)	Ndufa12
Mpeg1	0	0.43896391302163	0.927	0.807	0	Monocyte (Inflammatory)	Mpeg1
Tmem65	0	0.432659289258038	0.562	0.233	0	Monocyte (Inflammatory)	Tmem65
Atp6v1b2	0	0.43146135935154	0.816	0.559	0	Monocyte (Inflammatory)	Atp6v1b2
Gabarap	0	0.431040883671454	0.99	0.941	0	Monocyte (Inflammatory)	Gabarap
Fblim1.1	0	0.430770980972537	0.454	0.139	0	Monocyte (Inflammatory)	Fblim1
Atp6v0e	0	0.429123970200726	0.964	0.863	0	Monocyte (Inflammatory)	Atp6v0e
Nme1.1	0	0.427083901209837	0.843	0.628	0	Monocyte (Inflammatory)	Nme1
Rab7	0	0.42357918909246	0.912	0.735	0	Monocyte (Inflammatory)	Rab7
Tmem256.1	0	0.423037928473795	0.87	0.645	0	Monocyte (Inflammatory)	Tmem256
Bri3	0	0.420896760697306	0.969	0.858	0	Monocyte (Inflammatory)	Bri3
Scoc.1	0	0.419641901944441	0.432	0.152	0	Monocyte (Inflammatory)	Scoc
Emp1	0	0.419641126319398	0.783	0.484	0	Monocyte (Inflammatory)	Emp1
Cebpa.1	0	0.419476901353753	0.753	0.442	0	Monocyte (Inflammatory)	Cebpa
Ahnak2	0	0.417588228088128	0.374	0.095	0	Monocyte (Inflammatory)	Ahnak2
0610031J06Rik.1	0	0.416464046482339	0.762	0.506	0	Monocyte (Inflammatory)	0610031J06Rik
Tspan4.1	0	0.414403223058024	0.544	0.226	0	Monocyte (Inflammatory)	Tspan4
Olfml3.1	0	0.413809220241381	0.451	0.171	0	Monocyte (Inflammatory)	Olfml3
Lamtor1.1	0	0.412371481255887	0.868	0.65	0	Monocyte (Inflammatory)	Lamtor1
Apoe.1	0	0.412083605348209	0.993	0.853	0	Monocyte (Inflammatory)	Apoe
Trappc2l	0	0.411300333453701	0.79	0.522	0	Monocyte (Inflammatory)	Trappc2l
Adssl1.1	0	0.408822754615273	0.63	0.354	0	Monocyte (Inflammatory)	Adssl1
Dnmt3a.1	0	0.40877190879984	0.511	0.252	0	Monocyte (Inflammatory)	Dnmt3a
C1qc.1	0	0.408719584818373	0.889	0.661	0	Monocyte (Inflammatory)	C1qc
Tpi1	0	0.408622009137421	0.813	0.559	0	Monocyte (Inflammatory)	Tpi1
Gyg.1	0	0.40840717742356	0.601	0.3	0	Monocyte (Inflammatory)	Gyg
Oxct1.1	0	0.408157553329173	0.664	0.363	0	Monocyte (Inflammatory)	Oxct1
Sep15	0	0.407617241901187	0.928	0.767	0	Monocyte (Inflammatory)	Sep15
Mpp1	0	0.407083402934418	0.792	0.494	0	Monocyte (Inflammatory)	Mpp1
Nrp1.1	0	0.404415704976429	0.828	0.55	0	Monocyte (Inflammatory)	Nrp1
Psmd8	0	0.403815065704128	0.861	0.678	0	Monocyte (Inflammatory)	Psmd8
Apoc2.1	0	0.401401395209206	0.714	0.405	0	Monocyte (Inflammatory)	Apoc2
Abcc3.1	0	0.399362786575266	0.461	0.171	0	Monocyte (Inflammatory)	Abcc3
Ndufc1	0	0.397974110774465	0.82	0.577	0	Monocyte (Inflammatory)	Ndufc1
Renbp	0	0.39773909517853	0.64	0.328	0	Monocyte (Inflammatory)	Renbp
1810058I24Rik	0	0.397733123480216	0.814	0.563	0	Monocyte (Inflammatory)	1810058I24Rik
Anpep	0	0.393231980375949	0.352	0.105	0	Monocyte (Inflammatory)	Anpep
Ndufab1	0	0.392307899294727	0.769	0.506	0	Monocyte (Inflammatory)	Ndufab1
Rap2a	0	0.391876183380039	0.573	0.286	0	Monocyte (Inflammatory)	Rap2a
Ifi27.1	0	0.39142207208715	0.548	0.272	0	Monocyte (Inflammatory)	Ifi27
Echs1	0	0.390585639922762	0.612	0.312	0	Monocyte (Inflammatory)	Echs1
Comtd1	0	0.387125836245815	0.447	0.15	0	Monocyte (Inflammatory)	Comtd1
Gnas.1	0	0.386711844353644	0.96	0.887	0	Monocyte (Inflammatory)	Gnas
Atp5g1	0	0.386669714526376	0.905	0.74	0	Monocyte (Inflammatory)	Atp5g1
Nfic.1	0	0.385959850297446	0.652	0.356	0	Monocyte (Inflammatory)	Nfic
Vps29	0	0.385544155142912	0.8	0.562	0	Monocyte (Inflammatory)	Vps29
Ndufb8	0	0.385289029120014	0.892	0.702	0	Monocyte (Inflammatory)	Ndufb8
Camk1.1	0	0.38385259766095	0.762	0.467	0	Monocyte (Inflammatory)	Camk1
Hpgds.1	0	0.383065618144745	0.604	0.296	0	Monocyte (Inflammatory)	Hpgds
Pmp22.1	0	0.382278465746962	0.522	0.238	0	Monocyte (Inflammatory)	Pmp22
Rnf128	0	0.380554592065943	0.255	0.033	0	Monocyte (Inflammatory)	Rnf128
Rhoc	0	0.380264295092061	0.422	0.178	0	Monocyte (Inflammatory)	Rhoc
Dpp7	0	0.379742673747184	0.498	0.2	0	Monocyte (Inflammatory)	Dpp7
App	0	0.378327502152984	0.888	0.681	0	Monocyte (Inflammatory)	App
Osbpl8	0	0.376468517993409	0.619	0.343	0	Monocyte (Inflammatory)	Osbpl8
Txn1.1	0	0.373965126722658	0.935	0.807	0	Monocyte (Inflammatory)	Txn1
Cndp2	0	0.373491158778871	0.869	0.623	0	Monocyte (Inflammatory)	Cndp2
Gng5	0	0.371573589174451	0.983	0.92	0	Monocyte (Inflammatory)	Gng5
Por.1	0	0.370989693840083	0.668	0.405	0	Monocyte (Inflammatory)	Por
Igf2r	0	0.370245277779711	0.361	0.101	0	Monocyte (Inflammatory)	Igf2r
Sdcbp	0	0.369766092817963	0.981	0.897	0	Monocyte (Inflammatory)	Sdcbp
Bsg	0	0.366028256693813	0.883	0.686	0	Monocyte (Inflammatory)	Bsg
Vdac2	0	0.365018736226716	0.881	0.699	0	Monocyte (Inflammatory)	Vdac2
Gas6.1	0	0.361548839607497	0.552	0.261	0	Monocyte (Inflammatory)	Gas6
Calm3	0	0.359109906204495	0.858	0.664	0	Monocyte (Inflammatory)	Calm3
Mfge8	0	0.358745066606055	0.171	0.067	0	Monocyte (Inflammatory)	Mfge8
Anxa3	0	0.358004068941019	0.682	0.401	0	Monocyte (Inflammatory)	Anxa3
Coro1c	0	0.357490023795685	0.676	0.4	0	Monocyte (Inflammatory)	Coro1c
Spcs1	0	0.356034553420788	0.866	0.649	0	Monocyte (Inflammatory)	Spcs1
Atp6v0d1	0	0.355938566308397	0.829	0.595	0	Monocyte (Inflammatory)	Atp6v0d1
Ndufa4	0	0.354723716773261	0.946	0.815	0	Monocyte (Inflammatory)	Ndufa4
Naa20	0	0.354354512519037	0.56	0.289	0	Monocyte (Inflammatory)	Naa20
Hist1h2bc.1	0	0.354314979925793	0.38	0.195	0	Monocyte (Inflammatory)	Hist1h2bc
Lrpap1	0	0.354312373407105	0.701	0.442	0	Monocyte (Inflammatory)	Lrpap1
Myof	0	0.354182614235582	0.584	0.311	0	Monocyte (Inflammatory)	Myof
Tceb2	0	0.352467198235436	0.945	0.829	0	Monocyte (Inflammatory)	Tceb2
Snx3.1	0	0.352165011285517	0.934	0.776	0	Monocyte (Inflammatory)	Snx3
Pkm.1	0	0.351763495955344	0.923	0.781	0	Monocyte (Inflammatory)	Pkm
Wbp5.1	0	0.351133437044267	0.695	0.41	0	Monocyte (Inflammatory)	Wbp5
Bhlhe41	0	0.350898318311076	0.294	0.065	0	Monocyte (Inflammatory)	Bhlhe41
Myo1e	0	0.349869983818312	0.38	0.128	0	Monocyte (Inflammatory)	Myo1e
Nr1h3	0	0.349450164724701	0.432	0.161	0	Monocyte (Inflammatory)	Nr1h3
Ckap4	0	0.348376523017354	0.516	0.248	0	Monocyte (Inflammatory)	Ckap4
Gapdh.1	0	0.347875179743855	0.927	0.798	0	Monocyte (Inflammatory)	Gapdh
Blnk.1	0	0.346735990218695	0.666	0.342	0	Monocyte (Inflammatory)	Blnk
Gdf15.1	0	0.345271664532207	0.444	0.224	0	Monocyte (Inflammatory)	Gdf15
Cela1.1	0	0.343950376893786	0.309	0.093	0	Monocyte (Inflammatory)	Cela1
Sdf2l1	0	0.34394699170469	0.687	0.462	0	Monocyte (Inflammatory)	Sdf2l1
Pebp1	0	0.343547702151469	0.809	0.572	0	Monocyte (Inflammatory)	Pebp1
Tcirg1	0	0.343227366311435	0.743	0.482	0	Monocyte (Inflammatory)	Tcirg1
Akirin1	0	0.341462091664869	0.615	0.359	0	Monocyte (Inflammatory)	Akirin1
Bax	0	0.33835593470857	0.869	0.699	0	Monocyte (Inflammatory)	Bax
Tmed10	0	0.338287453975059	0.928	0.772	0	Monocyte (Inflammatory)	Tmed10
Sh3glb1	0	0.337197975702103	0.94	0.808	0	Monocyte (Inflammatory)	Sh3glb1
Atp6v0b	0	0.336319982096044	0.972	0.873	0	Monocyte (Inflammatory)	Atp6v0b
Slc43a2	0	0.335638227177695	0.693	0.414	0	Monocyte (Inflammatory)	Slc43a2
Npc1	0	0.334745697532097	0.67	0.394	0	Monocyte (Inflammatory)	Npc1
Ndufa1	0	0.331247036112718	0.834	0.626	0	Monocyte (Inflammatory)	Ndufa1
C1qb.1	0	0.330757352385265	0.904	0.702	0	Monocyte (Inflammatory)	C1qb
Tmem106a	0	0.330725732738919	0.817	0.546	0	Monocyte (Inflammatory)	Tmem106a
Sgpl1	0	0.330042230044101	0.765	0.499	0	Monocyte (Inflammatory)	Sgpl1
Txndc17	0	0.329384432479588	0.897	0.702	0	Monocyte (Inflammatory)	Txndc17
Timm13	0	0.329091980723119	0.841	0.624	0	Monocyte (Inflammatory)	Timm13
Uqcr11	0	0.324329071035086	0.894	0.715	0	Monocyte (Inflammatory)	Uqcr11
Ccl8.1	0	0.322883441830254	0.375	0.211	0	Monocyte (Inflammatory)	Ccl8
Wsb2	0	0.322787927015144	0.53	0.268	0	Monocyte (Inflammatory)	Wsb2
Srp14	0	0.322696310659105	0.88	0.691	0	Monocyte (Inflammatory)	Srp14
Tmem126a	0	0.32258988082365	0.575	0.307	0	Monocyte (Inflammatory)	Tmem126a
Tbcb	0	0.32073347567738	0.787	0.556	0	Monocyte (Inflammatory)	Tbcb
Blvrb.1	0	0.319777683726262	0.8	0.539	0	Monocyte (Inflammatory)	Blvrb
Ap2m1	0	0.318942567046459	0.838	0.618	0	Monocyte (Inflammatory)	Ap2m1
Commd3	0	0.318852228882733	0.653	0.381	0	Monocyte (Inflammatory)	Commd3
Pla2g7	0	0.317986820493518	0.757	0.538	0	Monocyte (Inflammatory)	Pla2g7
Aldh2	0	0.316581687653359	0.85	0.637	0	Monocyte (Inflammatory)	Aldh2
Ndufb9	0	0.316507611545959	0.873	0.689	0	Monocyte (Inflammatory)	Ndufb9
Ppp1r14b	0	0.314746808087744	0.657	0.423	0	Monocyte (Inflammatory)	Ppp1r14b
Idh1	0	0.314374528803161	0.541	0.265	0	Monocyte (Inflammatory)	Idh1
Htr2b	0	0.314252978291853	0.192	0.011	0	Monocyte (Inflammatory)	Htr2b
Rps27l	0	0.314237732105668	0.941	0.834	0	Monocyte (Inflammatory)	Rps27l
Ipo5	0	0.31423132150296	0.454	0.194	0	Monocyte (Inflammatory)	Ipo5
Dstn	0	0.313315455109148	0.811	0.56	0	Monocyte (Inflammatory)	Dstn
Plbd2	0	0.31312485907577	0.606	0.333	0	Monocyte (Inflammatory)	Plbd2
Vps35	0	0.31309808654239	0.698	0.447	0	Monocyte (Inflammatory)	Vps35
Ctnnb1	0	0.312223567152625	0.673	0.431	0	Monocyte (Inflammatory)	Ctnnb1
1110001A16Rik.1	0	0.310781668572161	0.52	0.258	0	Monocyte (Inflammatory)	1110001A16Rik
Bin1.1	0	0.309880802547044	0.673	0.42	0	Monocyte (Inflammatory)	Bin1
Arl8b	0	0.309510953022679	0.66	0.398	0	Monocyte (Inflammatory)	Arl8b
Mocs2	0	0.309085856947076	0.539	0.259	0	Monocyte (Inflammatory)	Mocs2
Dgkz	0	0.307844860800947	0.597	0.325	0	Monocyte (Inflammatory)	Dgkz
Rcbtb2	0	0.307233462989379	0.578	0.309	0	Monocyte (Inflammatory)	Rcbtb2
Mrpl51	0	0.306875602037974	0.606	0.333	0	Monocyte (Inflammatory)	Mrpl51
Fuca2	0	0.306551809600037	0.599	0.337	0	Monocyte (Inflammatory)	Fuca2
Hk3	0	0.305945357383617	0.413	0.169	0	Monocyte (Inflammatory)	Hk3
Dmxl2	0	0.305573810804706	0.367	0.126	0	Monocyte (Inflammatory)	Dmxl2
Fam129b.1	0	0.304418832976233	0.608	0.356	0	Monocyte (Inflammatory)	Fam129b
Rbx1	0	0.303699259841556	0.912	0.765	0	Monocyte (Inflammatory)	Rbx1
Ap1s1	0	0.301704703128243	0.581	0.309	0	Monocyte (Inflammatory)	Ap1s1
Slc7a7	0	0.301143852804176	0.528	0.268	0	Monocyte (Inflammatory)	Slc7a7
Hilpda.1	0	0.299186854167846	0.444	0.268	0	Monocyte (Inflammatory)	Hilpda
Igsf8	0	0.297895170783071	0.531	0.27	0	Monocyte (Inflammatory)	Igsf8
Bag1	0	0.297391781559251	0.833	0.618	0	Monocyte (Inflammatory)	Bag1
Gba	0	0.297215908510664	0.52	0.252	0	Monocyte (Inflammatory)	Gba
Cox7a2	0	0.296664383737275	0.939	0.814	0	Monocyte (Inflammatory)	Cox7a2
Atp6v1d	0	0.296054429115449	0.749	0.497	0	Monocyte (Inflammatory)	Atp6v1d
Tmem205	0	0.295177901042932	0.49	0.223	0	Monocyte (Inflammatory)	Tmem205
Cnpy2.1	0	0.295049547734758	0.647	0.375	0	Monocyte (Inflammatory)	Cnpy2
Tmem120a	0	0.294160249501569	0.45	0.204	0	Monocyte (Inflammatory)	Tmem120a
Rabac1.1	0	0.29271312592049	0.853	0.644	0	Monocyte (Inflammatory)	Rabac1
Cuedc2	0	0.292623051262378	0.713	0.463	0	Monocyte (Inflammatory)	Cuedc2
2010111I01Rik	0	0.292542132117899	0.502	0.245	0	Monocyte (Inflammatory)	2010111I01Rik
Cerk	0	0.29220830056244	0.603	0.329	0	Monocyte (Inflammatory)	Cerk
Slc11a1	0	0.290978953840092	0.746	0.49	0	Monocyte (Inflammatory)	Slc11a1
Lrp12	0	0.290758063291858	0.343	0.112	0	Monocyte (Inflammatory)	Lrp12
P2rx4.1	0	0.290743073815305	0.758	0.518	0	Monocyte (Inflammatory)	P2rx4
Glb1.1	0	0.290427412700772	0.433	0.19	0	Monocyte (Inflammatory)	Glb1
Ctsh.1	0	0.288908838946878	0.969	0.895	0	Monocyte (Inflammatory)	Ctsh
Slc7a8	0	0.288843791265181	0.532	0.278	0	Monocyte (Inflammatory)	Slc7a8
Aplp2.1	0	0.288548359764682	0.739	0.491	0	Monocyte (Inflammatory)	Aplp2
P4hb	0	0.288333760347039	0.81	0.601	0	Monocyte (Inflammatory)	P4hb
Uqcrb	0	0.288322828917146	0.932	0.799	0	Monocyte (Inflammatory)	Uqcrb
Lamtor4	0	0.288118563609528	0.853	0.645	0	Monocyte (Inflammatory)	Lamtor4
Gna12.1	0	0.287159785126674	0.593	0.317	0	Monocyte (Inflammatory)	Gna12
Vdac1	0	0.286963827517506	0.691	0.44	0	Monocyte (Inflammatory)	Vdac1
Rnf7	0	0.286024896415908	0.769	0.529	0	Monocyte (Inflammatory)	Rnf7
Nagk	0	0.28536701189565	0.469	0.206	0	Monocyte (Inflammatory)	Nagk
Ptpmt1	0	0.285090972589709	0.57	0.313	0	Monocyte (Inflammatory)	Ptpmt1
Daglb	0	0.284777839628783	0.633	0.366	0	Monocyte (Inflammatory)	Daglb
Ostf1	0	0.283776355331543	0.928	0.798	0	Monocyte (Inflammatory)	Ostf1
Lamtor5	0	0.283569136516262	0.807	0.578	0	Monocyte (Inflammatory)	Lamtor5
Atp6v1f	0	0.283140858868315	0.939	0.811	0	Monocyte (Inflammatory)	Atp6v1f
Arhgap19.1	0	0.281209959931785	0.372	0.133	0	Monocyte (Inflammatory)	Arhgap19
Pdia6.1	0	0.279048510427637	0.823	0.632	0	Monocyte (Inflammatory)	Pdia6
Ndufb6	0	0.278731958872744	0.737	0.499	0	Monocyte (Inflammatory)	Ndufb6
Bola2	0	0.278545845986991	0.719	0.484	0	Monocyte (Inflammatory)	Bola2
Atp13a2.1	0	0.277578438078216	0.679	0.423	0	Monocyte (Inflammatory)	Atp13a2
Dnase2a	0	0.277392038536378	0.681	0.416	0	Monocyte (Inflammatory)	Dnase2a
Mlf2	0	0.277359403204122	0.706	0.456	0	Monocyte (Inflammatory)	Mlf2
Esd.1	0	0.276844665512497	0.865	0.689	0	Monocyte (Inflammatory)	Esd
Abca1.1	0	0.275497350613891	0.685	0.418	0	Monocyte (Inflammatory)	Abca1
Ndufa5	0	0.275227762540237	0.685	0.425	0	Monocyte (Inflammatory)	Ndufa5
Hist1h1c.1	0	0.274638431740144	0.32	0.162	0	Monocyte (Inflammatory)	Hist1h1c
Ugp2	0	0.274298157565159	0.566	0.319	0	Monocyte (Inflammatory)	Ugp2
Sirpa.1	0	0.273874377838423	0.91	0.737	0	Monocyte (Inflammatory)	Sirpa
Paox.1	0	0.273186101558829	0.398	0.17	0	Monocyte (Inflammatory)	Paox
Mthfs	0	0.27197786325876	0.448	0.219	0	Monocyte (Inflammatory)	Mthfs
Gaa	0	0.271833567272775	0.433	0.185	0	Monocyte (Inflammatory)	Gaa
Slc9a3r1	0	0.271812726057451	0.643	0.395	0	Monocyte (Inflammatory)	Slc9a3r1
Dnase1l1	0	0.271808013287711	0.6	0.331	0	Monocyte (Inflammatory)	Dnase1l1
Mdh1.1	0	0.271742020753825	0.735	0.503	0	Monocyte (Inflammatory)	Mdh1
Sash1	0	0.270655109537148	0.597	0.321	0	Monocyte (Inflammatory)	Sash1
Spcs2	0	0.269976133655145	0.859	0.675	0	Monocyte (Inflammatory)	Spcs2
Tmem14c	0	0.266869760422284	0.858	0.673	0	Monocyte (Inflammatory)	Tmem14c
Hint1	0	0.266661346736816	0.954	0.856	0	Monocyte (Inflammatory)	Hint1
Atp5g3	0	0.266396747283429	0.817	0.615	0	Monocyte (Inflammatory)	Atp5g3
Grina	0	0.266141682740904	0.703	0.445	0	Monocyte (Inflammatory)	Grina
Ldha.1	0	0.266025286354516	0.902	0.761	0	Monocyte (Inflammatory)	Ldha
Plin3	0	0.265982278630207	0.497	0.249	0	Monocyte (Inflammatory)	Plin3
Psmb5	0	0.265617265208518	0.785	0.589	0	Monocyte (Inflammatory)	Psmb5
Lamtor2	0	0.265544294884436	0.837	0.63	0	Monocyte (Inflammatory)	Lamtor2
Ndufb4	0	0.26479784262885	0.777	0.554	0	Monocyte (Inflammatory)	Ndufb4
Atp6v1e1	0	0.264703594428623	0.795	0.582	0	Monocyte (Inflammatory)	Atp6v1e1
Sec11c	0	0.264575137217745	0.808	0.61	0	Monocyte (Inflammatory)	Sec11c
Romo1	0	0.264562376863469	0.741	0.493	0	Monocyte (Inflammatory)	Romo1
Degs1	0	0.263661237769199	0.706	0.469	0	Monocyte (Inflammatory)	Degs1
Naa50	0	0.263505103028689	0.706	0.466	0	Monocyte (Inflammatory)	Naa50
Cenpb	0	0.262905974078062	0.603	0.355	0	Monocyte (Inflammatory)	Cenpb
Ndufv3	0	0.262707214083095	0.777	0.553	0	Monocyte (Inflammatory)	Ndufv3
Arhgdia	0	0.261851718554081	0.934	0.812	0	Monocyte (Inflammatory)	Arhgdia
Cfl1	0	0.261689646342929	0.99	0.961	0	Monocyte (Inflammatory)	Cfl1
Blvra	0	0.260941628073891	0.683	0.425	0	Monocyte (Inflammatory)	Blvra
BC031181	0	0.260811521441354	0.724	0.486	0	Monocyte (Inflammatory)	BC031181
Atp5j2	0	0.260371685075377	0.94	0.823	0	Monocyte (Inflammatory)	Atp5j2
Fundc2.1	0	0.259601570464695	0.664	0.409	0	Monocyte (Inflammatory)	Fundc2
Rragc	0	0.259530651735105	0.7	0.451	0	Monocyte (Inflammatory)	Rragc
Sh3bgrl3	0	0.259333162675679	0.992	0.961	0	Monocyte (Inflammatory)	Sh3bgrl3
Zranb3	0	0.259270888583858	0.21	0.034	0	Monocyte (Inflammatory)	Zranb3
Glrx5	0	0.258835907780783	0.564	0.321	0	Monocyte (Inflammatory)	Glrx5
Atp5k	0	0.258684224656048	0.802	0.594	0	Monocyte (Inflammatory)	Atp5k
Nav2	0	0.258440032100817	0.276	0.067	0	Monocyte (Inflammatory)	Nav2
Man1c1.1	0	0.257833682419464	0.49	0.228	0	Monocyte (Inflammatory)	Man1c1
Arhgap10	0	0.257712600763741	0.369	0.14	0	Monocyte (Inflammatory)	Arhgap10
Mfsd11.1	0	0.257323299209209	0.579	0.304	0	Monocyte (Inflammatory)	Mfsd11
Enpp1	0	0.257249499962163	0.322	0.101	0	Monocyte (Inflammatory)	Enpp1
Atxn10	0	0.257107878042093	0.535	0.294	0	Monocyte (Inflammatory)	Atxn10
Rtn3	0	0.256973955323192	0.76	0.523	0	Monocyte (Inflammatory)	Rtn3
Tmem9b	0	0.256524192110726	0.585	0.333	0	Monocyte (Inflammatory)	Tmem9b
Selm	0	0.255813200226396	0.388	0.185	0	Monocyte (Inflammatory)	Selm
Myo5a	0	0.255420358365242	0.664	0.413	0	Monocyte (Inflammatory)	Myo5a
Lmna.1	0	0.254852108867139	0.81	0.578	0	Monocyte (Inflammatory)	Lmna
Ube2m	0	0.254783970062874	0.623	0.391	0	Monocyte (Inflammatory)	Ube2m
Tex264	0	0.254371512967347	0.505	0.245	0	Monocyte (Inflammatory)	Tex264
Emc7	0	0.254035141941776	0.721	0.489	0	Monocyte (Inflammatory)	Emc7
Ran	0	0.253708281063132	0.848	0.676	0	Monocyte (Inflammatory)	Ran
Cox6a1	0	0.253563279341475	0.916	0.78	0	Monocyte (Inflammatory)	Cox6a1
2810428I15Rik	0	0.253481817432838	0.71	0.464	0	Monocyte (Inflammatory)	2810428I15Rik
Cd200r4	0	0.253308567734504	0.289	0.084	0	Monocyte (Inflammatory)	Cd200r4
D17Wsu104e	0	0.25328949509371	0.68	0.454	0	Monocyte (Inflammatory)	D17Wsu104e
Rpn1	0	0.25289892289388	0.653	0.425	0	Monocyte (Inflammatory)	Rpn1
Bola3	0	0.252887687593638	0.459	0.22	0	Monocyte (Inflammatory)	Bola3
Arl8a	0	0.252887210988563	0.658	0.405	0	Monocyte (Inflammatory)	Arl8a
Fnip2	0	0.252834236095444	0.503	0.259	0	Monocyte (Inflammatory)	Fnip2
Adcy3	0	0.252701465781689	0.216	0.049	0	Monocyte (Inflammatory)	Adcy3
Cuta	0	0.25266728565744	0.757	0.525	0	Monocyte (Inflammatory)	Cuta
Tyrobp	0	0.252458090986928	0.998	0.984	0	Monocyte (Inflammatory)	Tyrobp
Sdhb	0	0.252455833069235	0.814	0.612	0	Monocyte (Inflammatory)	Sdhb
Cox5a	0	0.251442333325163	0.942	0.833	0	Monocyte (Inflammatory)	Cox5a
Ndufb7	0	0.251170362514102	0.879	0.709	0	Monocyte (Inflammatory)	Ndufb7
Prdx4	0	0.250661736609409	0.553	0.323	0	Monocyte (Inflammatory)	Prdx4
Yif1b	0	0.250372368119866	0.561	0.315	0	Monocyte (Inflammatory)	Yif1b
Rps3	0	-0.253240563746004	0.992	0.971	0	Monocyte (Inflammatory)	Rps3
Rplp2	0	-0.260830463508081	0.992	0.973	0	Monocyte (Inflammatory)	Rplp2
Rpl26	0	-0.262254365833273	0.996	0.984	0	Monocyte (Inflammatory)	Rpl26
Lifr	0	-0.263161148201099	0.089	0.17	0	Monocyte (Inflammatory)	Lifr
Rps21	0	-0.268278179678027	0.984	0.964	0	Monocyte (Inflammatory)	Rps21
Eef2	0	-0.269212611671641	0.953	0.91	0	Monocyte (Inflammatory)	Eef2
Rpl39	0	-0.271878871451694	0.994	0.982	0	Monocyte (Inflammatory)	Rpl39
Rps3a1	0	-0.274326501779625	0.99	0.964	0	Monocyte (Inflammatory)	Rps3a1
H2-K1	0	-0.275594776327214	0.981	0.966	0	Monocyte (Inflammatory)	H2-K1
Rps29	0	-0.283723915226469	0.998	0.99	0	Monocyte (Inflammatory)	Rps29
Rpl34	0	-0.284082770208262	0.994	0.98	0	Monocyte (Inflammatory)	Rpl34
Gnb2l1	0	-0.287992694858008	0.974	0.947	0	Monocyte (Inflammatory)	Gnb2l1
Rpl28	0	-0.29017027041985	0.989	0.973	0	Monocyte (Inflammatory)	Rpl28
Rpl21	0	-0.299791793787365	0.983	0.952	0	Monocyte (Inflammatory)	Rpl21
Rps15	0	-0.302906786184799	0.99	0.975	0	Monocyte (Inflammatory)	Rps15
Ddx5	0	-0.30841423650157	0.964	0.934	0	Monocyte (Inflammatory)	Ddx5
Rps27a	0	-0.313243787029309	0.998	0.991	0	Monocyte (Inflammatory)	Rps27a
Cd47	0	-0.314165705363973	0.877	0.814	0	Monocyte (Inflammatory)	Cd47
Scimp	0	-0.31466614200888	0.114	0.194	0	Monocyte (Inflammatory)	Scimp
Rps20	0	-0.315227924107707	0.991	0.981	0	Monocyte (Inflammatory)	Rps20
Rps18	0	-0.317072544352235	0.989	0.962	0	Monocyte (Inflammatory)	Rps18
Rpl13	0	-0.3177588322767	0.998	0.991	0	Monocyte (Inflammatory)	Rpl13
Rpl30	0	-0.321279719194795	0.99	0.974	0	Monocyte (Inflammatory)	Rpl30
Actr3.1	0	-0.322054294981433	0.939	0.886	0	Monocyte (Inflammatory)	Actr3
RPL24	0	-0.32738191794775	0.924	0.891	0	Monocyte (Inflammatory)	RPL24
Rpl37a	0	-0.328623990820316	0.997	0.992	0	Monocyte (Inflammatory)	Rpl37a
Ccnd2	0	-0.330125351233558	0.019	0.101	0	Monocyte (Inflammatory)	Ccnd2
Rps24	0	-0.330596442880544	0.997	0.991	0	Monocyte (Inflammatory)	Rps24
Unc93b1.1	0	-0.335229844908161	0.881	0.838	0	Monocyte (Inflammatory)	Unc93b1
Isg20	0	-0.337831229399151	0.076	0.153	0	Monocyte (Inflammatory)	Isg20
Sema4a	0	-0.338587513995697	0.131	0.236	0	Monocyte (Inflammatory)	Sema4a
Rpl17	0	-0.346619064902918	0.991	0.97	0	Monocyte (Inflammatory)	Rpl17
Rpl37	0	-0.346917792669464	0.993	0.979	0	Monocyte (Inflammatory)	Rpl37
H2-Q6	0	-0.349204776292421	0.081	0.157	0	Monocyte (Inflammatory)	H2-Q6
Pydc4	0	-0.350278887065895	0.096	0.181	0	Monocyte (Inflammatory)	Pydc4
Rps13	0	-0.352203283808883	0.993	0.977	0	Monocyte (Inflammatory)	Rps13
H3f3b.1	0	-0.352790060900277	0.996	0.99	0	Monocyte (Inflammatory)	H3f3b
Pabpc1	0	-0.354258993391189	0.935	0.901	0	Monocyte (Inflammatory)	Pabpc1
Malat1	0	-0.354821634440396	0.993	0.993	0	Monocyte (Inflammatory)	Malat1
Rpl36	0	-0.354830458907474	0.985	0.961	0	Monocyte (Inflammatory)	Rpl36
Rpl13a	0	-0.362709377606455	0.995	0.982	0	Monocyte (Inflammatory)	Rpl13a
Klra2.1	0	-0.36487173531393	0.044	0.148	0	Monocyte (Inflammatory)	Klra2
Ubc	0	-0.36557375484174	0.969	0.943	0	Monocyte (Inflammatory)	Ubc
Rplp0	0	-0.372477461096526	0.986	0.958	0	Monocyte (Inflammatory)	Rplp0
Rps16	0	-0.37299277784548	0.997	0.988	0	Monocyte (Inflammatory)	Rps16
Gm9733.1	0	-0.376821295481692	0.014	0.104	0	Monocyte (Inflammatory)	Gm9733
Rpl18	0	-0.377816510843317	0.991	0.976	0	Monocyte (Inflammatory)	Rpl18
Eef1b2	0	-0.380015690427354	0.928	0.878	0	Monocyte (Inflammatory)	Eef1b2
Cox7a2l.1	0	-0.382253267472196	0.815	0.762	0	Monocyte (Inflammatory)	Cox7a2l
Lyn.1	0	-0.383724690932195	0.723	0.687	0	Monocyte (Inflammatory)	Lyn
Actg1.1	0	-0.385535432038642	0.993	0.983	0	Monocyte (Inflammatory)	Actg1
Eif3f	0	-0.387648249240116	0.904	0.846	0	Monocyte (Inflammatory)	Eif3f
Klrk1	0	-0.389102146915111	0.01	0.121	0	Monocyte (Inflammatory)	Klrk1
Rps6	0	-0.389470749666133	0.989	0.963	0	Monocyte (Inflammatory)	Rps6
Rps5	0	-0.390470023413739	0.993	0.975	0	Monocyte (Inflammatory)	Rps5
Ltb4r1.1	0	-0.392907899954191	0.07	0.165	0	Monocyte (Inflammatory)	Ltb4r1
Fam49b.1	0	-0.394409033653221	0.85	0.787	0	Monocyte (Inflammatory)	Fam49b
H3f3a.1	0	-0.394566412174014	0.989	0.971	0	Monocyte (Inflammatory)	H3f3a
Rpl7	0	-0.395811786923031	0.989	0.967	0	Monocyte (Inflammatory)	Rpl7
Rac2	0	-0.397249303326966	0.74	0.689	0	Monocyte (Inflammatory)	Rac2
Lst1	0	-0.400406084191317	0.859	0.795	0	Monocyte (Inflammatory)	Lst1
Rpl35a	0	-0.403496489710855	0.997	0.988	0	Monocyte (Inflammatory)	Rpl35a
Birc3.1	0	-0.405655548745766	0.252	0.329	0	Monocyte (Inflammatory)	Birc3
Nfkbie.1	0	-0.408655560011764	0.218	0.306	0	Monocyte (Inflammatory)	Nfkbie
Srsf5.1	0	-0.408698955333421	0.744	0.7	0	Monocyte (Inflammatory)	Srsf5
Fam129a	0	-0.409884307520207	0.194	0.292	0	Monocyte (Inflammatory)	Fam129a
Rpsa	0	-0.416269725055715	0.979	0.955	0	Monocyte (Inflammatory)	Rpsa
Slfn1.1	0	-0.420388072397014	0.125	0.216	0	Monocyte (Inflammatory)	Slfn1
1810033B17Rik.1	0	-0.424591925449667	0.034	0.14	0	Monocyte (Inflammatory)	1810033B17Rik
Ms4a6c.1	0	-0.424726305483689	0.912	0.848	0	Monocyte (Inflammatory)	Ms4a6c
Rps14	0	-0.425040713001184	0.997	0.986	0	Monocyte (Inflammatory)	Rps14
Tspo.1	0	-0.42737797042102	0.928	0.873	0	Monocyte (Inflammatory)	Tspo
Cbfa2t3	0	-0.428565881165412	0.12	0.21	0	Monocyte (Inflammatory)	Cbfa2t3
Sp110	0	-0.436974399054225	0.313	0.375	0	Monocyte (Inflammatory)	Sp110
Rps4x	0	-0.437029026649333	0.994	0.978	0	Monocyte (Inflammatory)	Rps4x
Apobec3	0	-0.447120360909877	0.265	0.337	0	Monocyte (Inflammatory)	Apobec3
Ifi205.1	0	-0.448147413923489	0.06	0.154	0	Monocyte (Inflammatory)	Ifi205
Ly86	0	-0.44971205034595	0.801	0.795	0	Monocyte (Inflammatory)	Ly86
Pnrc1	0	-0.451826852217895	0.748	0.716	0	Monocyte (Inflammatory)	Pnrc1
Ms4a6b.1	0	-0.460639388849879	0.771	0.726	0	Monocyte (Inflammatory)	Ms4a6b
Stap1.1	0	-0.461912981009513	0.133	0.215	0	Monocyte (Inflammatory)	Stap1
Psmb8	0	-0.469547783738974	0.86	0.802	0	Monocyte (Inflammatory)	Psmb8
Ifngr1	0	-0.480416534181416	0.637	0.635	0	Monocyte (Inflammatory)	Ifngr1
Serinc3.1	0	-0.484261062962406	0.816	0.805	0	Monocyte (Inflammatory)	Serinc3
Hspa8	0	-0.48441407047093	0.992	0.984	0	Monocyte (Inflammatory)	Hspa8
Psme1	0	-0.491813449307968	0.803	0.755	0	Monocyte (Inflammatory)	Psme1
Cybb.1	0	-0.492670846149059	0.825	0.792	0	Monocyte (Inflammatory)	Cybb
Stat3	0	-0.50083816819892	0.569	0.568	0	Monocyte (Inflammatory)	Stat3
Rps11	0	-0.502347787919655	0.996	0.984	0	Monocyte (Inflammatory)	Rps11
Junb	0	-0.503874371065574	0.933	0.923	0	Monocyte (Inflammatory)	Junb
Herpud1	0	-0.504493124864979	0.272	0.366	0	Monocyte (Inflammatory)	Herpud1
Olfm1	0	-0.507616642616062	0.138	0.254	0	Monocyte (Inflammatory)	Olfm1
Ccnl1	0	-0.508238315205559	0.727	0.716	0	Monocyte (Inflammatory)	Ccnl1
Nfkb1.1	0	-0.512403392062236	0.439	0.472	0	Monocyte (Inflammatory)	Nfkb1
Avpi1	0	-0.514282687325406	0.143	0.24	0	Monocyte (Inflammatory)	Avpi1
Ier5	0	-0.51691755567103	0.807	0.785	0	Monocyte (Inflammatory)	Ier5
Tap1	0	-0.519748951559839	0.417	0.462	0	Monocyte (Inflammatory)	Tap1
Pld4	0	-0.522862124510415	0.758	0.782	0	Monocyte (Inflammatory)	Pld4
Tnip3.1	0	-0.525899374376152	0.061	0.146	0	Monocyte (Inflammatory)	Tnip3
Ifi47	0	-0.527053329816622	0.173	0.261	0	Monocyte (Inflammatory)	Ifi47
Stk17b.1	0	-0.530245075043221	0.396	0.448	0	Monocyte (Inflammatory)	Stk17b
KCTD12	0	-0.534189560234723	0.584	0.622	0	Monocyte (Inflammatory)	KCTD12
Cd86	0	-0.539429539366475	0.388	0.495	0	Monocyte (Inflammatory)	Cd86
Irf1	0	-0.542323195516311	0.254	0.327	0	Monocyte (Inflammatory)	Irf1
Ctsc	0	-0.544651281033709	0.899	0.874	0	Monocyte (Inflammatory)	Ctsc
Rpl18a	0	-0.548827491753725	0.996	0.988	0	Monocyte (Inflammatory)	Rpl18a
Tnfsf9.1	0	-0.553812728531715	0.082	0.184	0	Monocyte (Inflammatory)	Tnfsf9
Rnase6	0	-0.554626885739512	0.058	0.208	0	Monocyte (Inflammatory)	Rnase6
Zfp36l2.1	0	-0.560961185008714	0.776	0.732	0	Monocyte (Inflammatory)	Zfp36l2
Clec4a3.1	0	-0.565518933411451	0.566	0.631	0	Monocyte (Inflammatory)	Clec4a3
H2afz	0	-0.57135606369029	0.969	0.936	0	Monocyte (Inflammatory)	H2afz
Tgfbi.1	0	-0.575210001540774	0.852	0.837	0	Monocyte (Inflammatory)	Tgfbi
Gm20645	0	-0.58410258251676	0.286	0.36	0	Monocyte (Inflammatory)	Gm20645
Ppp1r15a	0	-0.590038759732009	0.606	0.619	0	Monocyte (Inflammatory)	Ppp1r15a
Sp100.1	0	-0.590781424299051	0.462	0.516	0	Monocyte (Inflammatory)	Sp100
Ptprc.1	0	-0.595344376870933	0.766	0.765	0	Monocyte (Inflammatory)	Ptprc
Jarid2.1	0	-0.598711806123279	0.288	0.402	0	Monocyte (Inflammatory)	Jarid2
Pmaip1	0	-0.60495938373532	0.124	0.254	0	Monocyte (Inflammatory)	Pmaip1
Cst3.1	0	-0.60603358700022	0.998	0.99	0	Monocyte (Inflammatory)	Cst3
Sub1.1	0	-0.606687403460791	0.921	0.876	0	Monocyte (Inflammatory)	Sub1
Traf1.1	0	-0.608816176819121	0.073	0.213	0	Monocyte (Inflammatory)	Traf1
Gm2a	0	-0.61053946772268	0.81	0.786	0	Monocyte (Inflammatory)	Gm2a
Samsn1.1	0	-0.617744846076931	0.214	0.293	0	Monocyte (Inflammatory)	Samsn1
Zbp1.1	0	-0.619174411140938	0.404	0.446	0	Monocyte (Inflammatory)	Zbp1
Gmfg.1	0	-0.622117641435991	0.648	0.721	0	Monocyte (Inflammatory)	Gmfg
Slfn2.1	0	-0.624864868309919	0.784	0.764	0	Monocyte (Inflammatory)	Slfn2
H2-Q7	0	-0.63940519590731	0.291	0.395	0	Monocyte (Inflammatory)	H2-Q7
Phf11b	0	-0.641718749256415	0.263	0.365	0	Monocyte (Inflammatory)	Phf11b
Btg1.1	0	-0.643947352656863	0.905	0.886	0	Monocyte (Inflammatory)	Btg1
Ighm	0	-0.647213804813369	0.12	0.321	0	Monocyte (Inflammatory)	Ighm
1500012F01Rik	0	-0.648969867509531	0.388	0.467	0	Monocyte (Inflammatory)	1500012F01Rik
Emb.1	0	-0.651068454308704	0.406	0.48	0	Monocyte (Inflammatory)	Emb
Dusp2	0	-0.654359600125503	0.25	0.348	0	Monocyte (Inflammatory)	Dusp2
Gas5.1	0	-0.656082763140337	0.72	0.717	0	Monocyte (Inflammatory)	Gas5
Rel	0	-0.662329125293835	0.35	0.414	0	Monocyte (Inflammatory)	Rel
Sirpb1c.1	0	-0.663981538134078	0.377	0.43	0	Monocyte (Inflammatory)	Sirpb1c
Pyhin1.1	0	-0.6713265740477	0.241	0.365	0	Monocyte (Inflammatory)	Pyhin1
Gpr132.1	0	-0.674623947810774	0.155	0.339	0	Monocyte (Inflammatory)	Gpr132
Jund	0	-0.677631956668349	0.883	0.869	0	Monocyte (Inflammatory)	Jund
Clec4a1.1	0	-0.684880217044872	0.383	0.544	0	Monocyte (Inflammatory)	Clec4a1
Nr4a1	0	-0.689464168420028	0.474	0.527	0	Monocyte (Inflammatory)	Nr4a1
Zfp36	0	-0.692709097140305	0.794	0.804	0	Monocyte (Inflammatory)	Zfp36
Rps9	0	-0.696719757214976	0.995	0.984	0	Monocyte (Inflammatory)	Rps9
Etv3	0	-0.710163708152823	0.341	0.4	0	Monocyte (Inflammatory)	Etv3
Mndal	0	-0.715295812313339	0.428	0.52	0	Monocyte (Inflammatory)	Mndal
Cd83	0	-0.721736439360976	0.577	0.607	0	Monocyte (Inflammatory)	Cd83
Nfkbia.1	0	-0.730477308930384	0.772	0.768	0	Monocyte (Inflammatory)	Nfkbia
Hsp90aa1	0	-0.736140960962448	0.895	0.861	0	Monocyte (Inflammatory)	Hsp90aa1
Clec4b1	0	-0.736616187965595	0.094	0.26	0	Monocyte (Inflammatory)	Clec4b1
Coro1a.1	0	-0.738971963437464	0.885	0.862	0	Monocyte (Inflammatory)	Coro1a
Clec10a.1	0	-0.739299717898952	0.167	0.255	0	Monocyte (Inflammatory)	Clec10a
Ier2	0	-0.755736506219756	0.477	0.565	0	Monocyte (Inflammatory)	Ier2
Socs3.1	0	-0.763398747286894	0.432	0.504	0	Monocyte (Inflammatory)	Socs3
Clec4a2.1	0	-0.767350545001745	0.495	0.628	0	Monocyte (Inflammatory)	Clec4a2
Nfkbiz.1	0	-0.7695712738433	0.32	0.431	0	Monocyte (Inflammatory)	Nfkbiz
Epsti1	0	-0.76978117095527	0.542	0.618	0	Monocyte (Inflammatory)	Epsti1
Vcan.1	0	-0.782713399339065	0.063	0.142	0	Monocyte (Inflammatory)	Vcan
Ifi27l2a.1	0	-0.785567419339089	0.871	0.876	0	Monocyte (Inflammatory)	Ifi27l2a
Samhd1.1	0	-0.788371304878414	0.659	0.69	0	Monocyte (Inflammatory)	Samhd1
Ifi203.1	0	-0.793180675134295	0.391	0.51	0	Monocyte (Inflammatory)	Ifi203
Irf7.1	0	-0.820331076080103	0.522	0.562	0	Monocyte (Inflammatory)	Irf7
2410006H16Rik.1	0	-0.820714798688531	0.467	0.575	0	Monocyte (Inflammatory)	2410006H16Rik
Kdm6b.1	0	-0.852128510670231	0.505	0.601	0	Monocyte (Inflammatory)	Kdm6b
Naaa	0	-0.853872391910134	0.198	0.36	0	Monocyte (Inflammatory)	Naaa
Ccl9.1	0	-0.8548062140016	0.642	0.735	0	Monocyte (Inflammatory)	Ccl9
Ccl6.1	0	-0.857092340072012	0.727	0.74	0	Monocyte (Inflammatory)	Ccl6
Srgn.1	0	-0.880466763203464	0.906	0.901	0	Monocyte (Inflammatory)	Srgn
Ifitm6.1	0	-0.890626239420649	0.035	0.208	0	Monocyte (Inflammatory)	Ifitm6
mt-Rnr2	0	-0.941724479295942	0.917	0.941	0	Monocyte (Inflammatory)	mt-Rnr2
Ly6e.1	0	-0.949520227802231	0.85	0.87	0	Monocyte (Inflammatory)	Ly6e
Cd52.1	0	-0.957439217531985	0.925	0.928	0	Monocyte (Inflammatory)	Cd52
Btg2	0	-0.997201975005389	0.544	0.68	0	Monocyte (Inflammatory)	Btg2
Napsa.1	0	-1.02089751205924	0.378	0.491	0	Monocyte (Inflammatory)	Napsa
Cytip.1	0	-1.04401349217679	0.315	0.465	0	Monocyte (Inflammatory)	Cytip
Isg15.1	0	-1.063785114626	0.406	0.475	0	Monocyte (Inflammatory)	Isg15
Ifitm2.1	0	-1.07501033073144	0.888	0.889	0	Monocyte (Inflammatory)	Ifitm2
Marcksl1.1	0	-1.10810077120297	0.328	0.531	0	Monocyte (Inflammatory)	Marcksl1
Tmem176a.1	0	-1.12791800862757	0.273	0.522	0	Monocyte (Inflammatory)	Tmem176a
Ifitm3.1	0	-1.15315696129259	0.928	0.936	0	Monocyte (Inflammatory)	Ifitm3
Cxcl10	0	-1.17347985526159	0.09	0.173	0	Monocyte (Inflammatory)	Cxcl10
Tmem176b.1	0	-1.2337665279178	0.348	0.62	0	Monocyte (Inflammatory)	Tmem176b
Plbd1.1	0	-1.24639252332987	0.298	0.56	0	Monocyte (Inflammatory)	Plbd1
H2-DMa	0	-1.25794318059994	0.589	0.725	0	Monocyte (Inflammatory)	H2-DMa
Ly6a.1	0	-1.26497823814524	0.174	0.309	0	Monocyte (Inflammatory)	Ly6a
Lsp1.1	0	-1.32048027747407	0.545	0.655	0	Monocyte (Inflammatory)	Lsp1
Hspa1a.1	0	-1.32140173990991	0.463	0.558	0	Monocyte (Inflammatory)	Hspa1a
H2-DMb1	0	-1.33835390370737	0.474	0.62	0	Monocyte (Inflammatory)	H2-DMb1
Hspa1b.1	0	-1.34831662690582	0.242	0.374	0	Monocyte (Inflammatory)	Hspa1b
Ms4a4c.1	0	-1.3793540875409	0.398	0.591	0	Monocyte (Inflammatory)	Ms4a4c
Ccr2.1	0	-1.6190637915038	0.248	0.599	0	Monocyte (Inflammatory)	Ccr2
Il1b.1	0	-1.96575166108714	0.284	0.489	0	Monocyte (Inflammatory)	Il1b
Cd74.1	0	-2.27292531010091	0.664	0.838	0	Monocyte (Inflammatory)	Cd74
H2-Aa.1	0	-2.29996300927035	0.483	0.71	0	Monocyte (Inflammatory)	H2-Aa
H2-Ab1.1	0	-2.36534400377597	0.515	0.723	0	Monocyte (Inflammatory)	H2-Ab1
H2-Eb1.1	0	-2.46589536093192	0.415	0.67	0	Monocyte (Inflammatory)	H2-Eb1
Plac8.1	0	-2.65758219503199	0.15	0.438	0	Monocyte (Inflammatory)	Plac8
Gltscr2	1.76298313194644e-306	-0.418965272812927	0.61	0.593	4.98095624268827e-302	Monocyte (Inflammatory)	Gltscr2
Fcgr2b	2.93429961543479e-305	-0.403401774107956	0.668	0.655	8.29027670348791e-301	Monocyte (Inflammatory)	Fcgr2b
Grasp	7.2103528166612e-303	-0.40642610177705	0.066	0.135	2.03714098129129e-298	Monocyte (Inflammatory)	Grasp
Nr4a3	3.95698910039517e-302	-0.603761586099233	0.181	0.258	1.11796813053465e-297	Monocyte (Inflammatory)	Nr4a3
Mnda.1	1.69932124195532e-301	-0.507803753451078	0.287	0.357	4.80109230489636e-297	Monocyte (Inflammatory)	Mnda
Syngr2.1	1.63711936675146e-299	-0.561096114241627	0.679	0.629	4.6253533468829e-295	Monocyte (Inflammatory)	Syngr2
Psmb9	3.2075935919395e-299	-0.488948262609663	0.544	0.541	9.06241417530666e-295	Monocyte (Inflammatory)	Psmb9
Arhgdib.1	2.91441334154389e-298	-0.288314254621743	0.911	0.847	8.23409201386396e-294	Monocyte (Inflammatory)	Arhgdib
Rab11fip1.1	4.82799161805825e-298	-0.33826533240248	0.109	0.185	1.36405247185e-293	Monocyte (Inflammatory)	Rab11fip1
Pde4b.1	7.17960456323121e-298	-0.460576393980026	0.276	0.346	2.02845367724971e-293	Monocyte (Inflammatory)	Pde4b
Hp.1	2.69957464807054e-297	-0.718735594336038	0.081	0.15	7.62710825319369e-293	Monocyte (Inflammatory)	Hp
Hcls1	4.14498708362427e-294	-0.346525011512464	0.681	0.643	1.17108320073636e-289	Monocyte (Inflammatory)	Hcls1
Fos	3.19990204508541e-293	-0.546395197653804	0.853	0.83	9.04068324797981e-289	Monocyte (Inflammatory)	Fos
Nfkbid	2.79326838969262e-290	-0.431186686649249	0.207	0.283	7.89182118139857e-286	Monocyte (Inflammatory)	Nfkbid
Cdk2ap2.1	2.07359684667157e-289	-0.474130179436103	0.531	0.539	5.85853317090118e-285	Monocyte (Inflammatory)	Cdk2ap2
Dmkn.1	4.70614615321843e-289	-0.442371543683245	0.051	0.115	1.3296274726688e-284	Monocyte (Inflammatory)	Dmkn
Fxyd5.1	1.25879463129943e-287	-0.369912538206676	0.947	0.887	3.55647247181027e-283	Monocyte (Inflammatory)	Fxyd5
Mgl2.1	5.05502904597692e-286	-0.573835388947489	0.055	0.124	1.42819735635986e-281	Monocyte (Inflammatory)	Mgl2
Neat1.1	1.11505116965987e-277	-0.592576555032692	0.832	0.809	3.15035406964003e-273	Monocyte (Inflammatory)	Neat1
Arl5c.1	7.74160517349941e-275	-0.601021138850694	0.284	0.343	2.18723570966879e-270	Monocyte (Inflammatory)	Arl5c
Parp14	1.02268301720206e-274	-0.536062447583749	0.331	0.382	2.88938632850098e-270	Monocyte (Inflammatory)	Parp14
Mx1	3.05973184024035e-273	-0.402541421695979	0.092	0.161	8.64466036823107e-269	Monocyte (Inflammatory)	Mx1
Trim30a	2.85372585524927e-271	-0.478781825781027	0.467	0.488	8.06263165883577e-267	Monocyte (Inflammatory)	Trim30a
H2afy	9.68102790981552e-270	-0.464133789123917	0.752	0.682	2.73518081536018e-265	Monocyte (Inflammatory)	H2afy
AW112010.1	9.92333371661997e-269	-0.815257912361997	0.316	0.374	2.80363947495664e-264	Monocyte (Inflammatory)	AW112010
Trps1.1	1.01303681594482e-262	-0.452095550052679	0.422	0.453	2.86213291608889e-258	Monocyte (Inflammatory)	Trps1
Rassf4	1.42707755510276e-260	-0.370670702033999	0.454	0.491	4.03192221643182e-256	Monocyte (Inflammatory)	Rassf4
Dusp5.1	3.240213379128e-256	-0.537782450614708	0.339	0.389	9.15457486005032e-252	Monocyte (Inflammatory)	Dusp5
Filip1l.1	3.82006814552954e-256	-0.320252216425273	0.15	0.224	1.07928385315646e-251	Monocyte (Inflammatory)	Filip1l
Eif3e	4.17833837196759e-255	-0.331155229811327	0.753	0.69	1.180505940232e-250	Monocyte (Inflammatory)	Eif3e
Map3k14	4.30788560248363e-253	-0.288031191449966	0.079	0.143	1.2171069192697e-248	Monocyte (Inflammatory)	Map3k14
Rbpj.1	4.11726948103735e-249	-0.425018654938054	0.463	0.488	1.16325214647748e-244	Monocyte (Inflammatory)	Rbpj
Fgl2	3.11998027991362e-246	-0.541889387776036	0.309	0.36	8.81488028483996e-242	Monocyte (Inflammatory)	Fgl2
Lbr	2.58306929006077e-245	-0.258977532399262	0.112	0.18	7.29794566520869e-241	Monocyte (Inflammatory)	Lbr
Capza2.1	6.73418713561353e-245	-0.253178338770325	0.928	0.86	1.90260989142489e-240	Monocyte (Inflammatory)	Capza2
Gm4955	1.15629622109613e-239	-0.283851378388648	0.091	0.156	3.26688371346288e-235	Monocyte (Inflammatory)	Gm4955
Egr1.1	4.57560729380049e-238	-0.749262699736447	0.265	0.33	1.29274632871745e-233	Monocyte (Inflammatory)	Egr1
Slamf9.1	5.50175934666494e-237	-0.540743390258623	0.293	0.347	1.55441206821324e-232	Monocyte (Inflammatory)	Slamf9
mt-Rnr1	5.67597599510456e-237	-0.691438615400622	0.726	0.737	1.60363349789689e-232	Monocyte (Inflammatory)	mt-Rnr1
Txnip.1	9.66764212687963e-237	-0.450231643461867	0.343	0.406	2.7313989301073e-232	Monocyte (Inflammatory)	Txnip
Gda.1	1.44799270783501e-236	-0.602332726340629	0.27	0.323	4.09101379744626e-232	Monocyte (Inflammatory)	Gda
Arhgap15	7.58734380923575e-233	-0.345296710745237	0.248	0.307	2.14365224642338e-228	Monocyte (Inflammatory)	Arhgap15
Ccnd3	6.23021899312243e-232	-0.367197793378789	0.209	0.269	1.76022377212688e-227	Monocyte (Inflammatory)	Ccnd3
Pim1.1	3.08513914330795e-231	-0.433866805884345	0.668	0.636	8.71644362158796e-227	Monocyte (Inflammatory)	Pim1
Dnaja1	6.4829806969657e-230	-0.596733990415499	0.806	0.743	1.83163653631372e-225	Monocyte (Inflammatory)	Dnaja1
H2-T23	3.6774289626152e-229	-0.398052684593816	0.653	0.636	1.03898400480767e-224	Monocyte (Inflammatory)	H2-T23
Gbp2	1.31994713701471e-228	-0.437335725293931	0.112	0.176	3.72924664620766e-224	Monocyte (Inflammatory)	Gbp2
Itga4	1.15539213058756e-225	-0.443023152101294	0.338	0.383	3.26432938654904e-221	Monocyte (Inflammatory)	Itga4
Gm9846	2.01084328313677e-224	-0.612110105346711	0.603	0.58	5.6812355278463e-220	Monocyte (Inflammatory)	Gm9846
C3.1	4.73202614437828e-224	-0.406923084554542	0.147	0.212	1.33693934657119e-219	Monocyte (Inflammatory)	C3
Ly6c2.1	1.19256344036442e-223	-1.12862498198727	0.292	0.345	3.3693494880616e-219	Monocyte (Inflammatory)	Ly6c2
Rrad	5.76520406104727e-222	-0.384148044112164	0.124	0.188	1.62884310336768e-217	Monocyte (Inflammatory)	Rrad
Nr4a2.1	6.26313953583774e-221	-0.65639955989327	0.351	0.394	1.76952481306024e-216	Monocyte (Inflammatory)	Nr4a2
Ahr	2.55875528006284e-219	-0.320200531474792	0.136	0.201	7.22925129276154e-215	Monocyte (Inflammatory)	Ahr
H2-Q4	1.24234442341977e-216	-0.321569397812542	0.214	0.278	3.50999569948787e-212	Monocyte (Inflammatory)	H2-Q4
Hmgb2	2.43163904381857e-215	-0.415632424813912	0.501	0.506	6.87010979050059e-211	Monocyte (Inflammatory)	Hmgb2
Ifi204.1	1.08723920276813e-214	-0.600927900524245	0.602	0.567	3.0717769195808e-210	Monocyte (Inflammatory)	Ifi204
Gbp7	4.90722495896867e-214	-0.284178163153517	0.118	0.182	1.38643826765742e-209	Monocyte (Inflammatory)	Gbp7
Vasp	5.7696675107212e-213	-0.391479842708145	0.555	0.534	1.63010416180406e-208	Monocyte (Inflammatory)	Vasp
Crip1.1	9.94267370938626e-213	-0.515984252060993	0.947	0.904	2.8091036031129e-208	Monocyte (Inflammatory)	Crip1
Klf2.1	1.32724726992963e-205	-0.548206276921439	0.544	0.565	3.74987171173218e-201	Monocyte (Inflammatory)	Klf2
Cysltr1	2.1882011789872e-205	-0.269233727687402	0.171	0.234	6.18232479099254e-201	Monocyte (Inflammatory)	Cysltr1
Dusp1	6.40611790735742e-205	-0.49680646704729	0.811	0.784	1.80992049236569e-200	Monocyte (Inflammatory)	Dusp1
Bcl2a1d.1	1.37078719611994e-204	-0.604316037368044	0.19	0.248	3.87288506519767e-200	Monocyte (Inflammatory)	Bcl2a1d
Rpl4	1.60770364381096e-204	-0.280832343183989	0.97	0.924	4.54224510485911e-200	Monocyte (Inflammatory)	Rpl4
Clec4e.1	2.27093286999516e-204	-0.872370964278854	0.217	0.279	6.41606663759731e-200	Monocyte (Inflammatory)	Clec4e
Stat2	3.88049345668734e-204	-0.353212046276278	0.174	0.233	1.09635581631787e-199	Monocyte (Inflammatory)	Stat2
Phf11d	9.0581105709508e-201	-0.365341363093675	0.172	0.231	2.55918797961073e-196	Monocyte (Inflammatory)	Phf11d
Hsp90ab1	1.01344196820487e-200	-0.34437151187402	0.978	0.95	2.86327759276921e-196	Monocyte (Inflammatory)	Hsp90ab1
Sp140	2.39791709843625e-200	-0.379292492706892	0.323	0.361	6.77483517821193e-196	Monocyte (Inflammatory)	Sp140
Alox5ap.1	1.29332941682606e-198	-0.250869322827415	0.923	0.867	3.65404360135865e-194	Monocyte (Inflammatory)	Alox5ap
Eif3h	7.88353016479526e-197	-0.250089948393525	0.867	0.79	2.22733377745961e-192	Monocyte (Inflammatory)	Eif3h
Bcl3.1	1.54211461301159e-194	-0.327531919591911	0.225	0.277	4.35693641614165e-190	Monocyte (Inflammatory)	Bcl3
Ccnd1.1	2.30359065765641e-194	-0.49779649232308	0.175	0.232	6.50833468507665e-190	Monocyte (Inflammatory)	Ccnd1
Spag9.1	2.64390260306218e-192	-0.444906717897649	0.695	0.646	7.46981802443158e-188	Monocyte (Inflammatory)	Spag9
Bcl2a1a	6.17975030684054e-192	-0.28631503932937	0.059	0.11	1.74596485419166e-187	Monocyte (Inflammatory)	Bcl2a1a
Clec2d	3.81100967437679e-191	-0.356986549423588	0.226	0.282	1.07672456330168e-186	Monocyte (Inflammatory)	Clec2d
Mycbp2	3.39964486418199e-190	-0.415547422312176	0.445	0.456	9.60501663477339e-186	Monocyte (Inflammatory)	Mycbp2
Camk1d	2.68717117188759e-189	-0.317214759490198	0.269	0.318	7.59206471193401e-185	Monocyte (Inflammatory)	Camk1d
Itgb7.1	4.55801597482873e-189	-0.47962517611738	0.208	0.259	1.28777625336836e-184	Monocyte (Inflammatory)	Itgb7
Dleu2	6.4870882271475e-185	-0.354955832016075	0.286	0.337	1.83279703681598e-180	Monocyte (Inflammatory)	Dleu2
Rps26	3.15723514435218e-184	-0.261346613665101	0.95	0.905	8.92013645333821e-180	Monocyte (Inflammatory)	Rps26
Cfh	1.11592505485752e-182	-0.295038595434231	0.157	0.221	3.15282305748896e-178	Monocyte (Inflammatory)	Cfh
Casp4	3.81065740995133e-182	-0.377513692156627	0.256	0.304	1.07662503803355e-177	Monocyte (Inflammatory)	Casp4
Oas3.1	8.66693203022218e-181	-0.339978569132458	0.169	0.226	2.44866830649867e-176	Monocyte (Inflammatory)	Oas3
Ifit3.1	3.7931978087751e-178	-0.65635018559338	0.184	0.239	1.07169217691323e-173	Monocyte (Inflammatory)	Ifit3
Ncf4.1	3.56451019365272e-177	-0.336319419912471	0.596	0.566	1.0070810650127e-172	Monocyte (Inflammatory)	Ncf4
Maff	1.62371720759593e-176	-0.40589220319606	0.229	0.279	4.58748822662078e-172	Monocyte (Inflammatory)	Maff
Lyz1.1	6.15340346093454e-175	-0.469834158303397	0.198	0.126	1.73852107981783e-170	Monocyte (Inflammatory)	Lyz1
Slamf8	2.40223138160169e-174	-0.275523251257541	0.146	0.204	6.78702432243925e-170	Monocyte (Inflammatory)	Slamf8
AI607873.1	1.48634182861925e-171	-0.399112895721885	0.765	0.703	4.19936156839798e-167	Monocyte (Inflammatory)	AI607873
Tob2	1.36818349131109e-164	-0.416450121427277	0.522	0.513	3.86552881800122e-160	Monocyte (Inflammatory)	Tob2
Fau	6.67091826799139e-163	-0.52809299789297	0.536	0.548	1.88473453825561e-158	Monocyte (Inflammatory)	Fau
Batf3	8.97816135674131e-163	-0.297673448269447	0.15	0.203	2.53659992812012e-158	Monocyte (Inflammatory)	Batf3
Fyn	1.46830086415587e-162	-0.331390318994761	0.144	0.195	4.14839043149958e-158	Monocyte (Inflammatory)	Fyn
Baz1a.1	3.42867873242304e-162	-0.390892471003361	0.496	0.485	9.68704602271483e-158	Monocyte (Inflammatory)	Baz1a
Ifit2	6.15091975813823e-162	-0.489683121139231	0.105	0.157	1.73781935926679e-157	Monocyte (Inflammatory)	Ifit2
Samd9l	8.88652623382422e-162	-0.335409887913041	0.198	0.249	2.51071025684236e-157	Monocyte (Inflammatory)	Samd9l
Relb	3.09849877416522e-159	-0.359513771451382	0.253	0.298	8.75418858664899e-155	Monocyte (Inflammatory)	Relb
Csrnp1.1	4.91838130716743e-157	-0.478548241116227	0.475	0.475	1.38959027071402e-152	Monocyte (Inflammatory)	Csrnp1
Ehd1.1	4.20492779570604e-153	-0.484874415347454	0.413	0.428	1.18801825012083e-148	Monocyte (Inflammatory)	Ehd1
Clec4n.1	4.20853216760347e-153	-0.337368769688874	0.324	0.376	1.18903659331301e-148	Monocyte (Inflammatory)	Clec4n
Ccl5	4.63147593249613e-153	-1.49932379662979	0.057	0.101	1.30853089520813e-148	Monocyte (Inflammatory)	Ccl5
Pid1.1	2.73423195675866e-151	-0.371450925396298	0.619	0.583	7.72502554743024e-147	Monocyte (Inflammatory)	Pid1
Mt1	3.80367208703818e-151	-0.409900967594019	0.879	0.707	1.0746514747509e-146	Monocyte (Inflammatory)	Mt1
Klf6	8.07340655706309e-151	-0.374914034056831	0.886	0.833	2.28097955456703e-146	Monocyte (Inflammatory)	Klf6
Nupr1.1	1.2136353349337e-148	-0.359234178808048	0.268	0.31	3.42888391178818e-144	Monocyte (Inflammatory)	Nupr1
Vps37b.1	5.66956619604169e-147	-0.436110004176919	0.288	0.323	1.60182253736766e-142	Monocyte (Inflammatory)	Vps37b
Fam26f	2.62613847018394e-146	-0.383288477843839	0.199	0.248	7.41962901981068e-142	Monocyte (Inflammatory)	Fam26f
Mefv.1	9.90508348682751e-146	-0.309733118549209	0.159	0.21	2.79848323753338e-141	Monocyte (Inflammatory)	Mefv
Hpgd.1	1.04113148193766e-145	-0.296102627700034	0.137	0.193	2.94150877591847e-141	Monocyte (Inflammatory)	Hpgd
Ier3.1	2.64035727358027e-145	-0.631385689370714	0.742	0.686	7.45980140504635e-141	Monocyte (Inflammatory)	Ier3
Jhdm1d.1	2.25942596656042e-142	-0.380937557824232	0.466	0.464	6.38355618332314e-138	Monocyte (Inflammatory)	Jhdm1d
Stk40.1	3.1635673262816e-141	-0.299155694045568	0.231	0.272	8.93802676694342e-137	Monocyte (Inflammatory)	Stk40
Cnn2	3.56766619839981e-140	-0.41078923983182	0.406	0.414	1.0079727310339e-135	Monocyte (Inflammatory)	Cnn2
Ppfia4.1	8.94420831792642e-140	-0.306609293372987	0.225	0.271	2.52700717606375e-135	Monocyte (Inflammatory)	Ppfia4
Rnf213.1	5.0380556180361e-139	-0.466674706287352	0.421	0.426	1.42340185376374e-134	Monocyte (Inflammatory)	Rnf213
S100a4.1	3.90542495256345e-135	-0.547163855981258	0.764	0.726	1.10339971184775e-130	Monocyte (Inflammatory)	S100a4
Cd14.1	9.52181325938546e-135	-0.568834751754581	0.844	0.774	2.69019790017417e-130	Monocyte (Inflammatory)	Cd14
Rpl9	1.15872741697561e-134	-0.374477408717588	0.768	0.73	3.27375257118119e-130	Monocyte (Inflammatory)	Rpl9
Oasl2	7.75712064656162e-132	-0.373638300025622	0.355	0.378	2.19161929627305e-127	Monocyte (Inflammatory)	Oasl2
Slfn8	4.02332050751739e-127	-0.311089142442963	0.196	0.238	1.13670874298889e-122	Monocyte (Inflammatory)	Slfn8
Synj1	9.10752803478935e-126	-0.35965879543651	0.458	0.45	2.57314989566904e-121	Monocyte (Inflammatory)	Synj1
Tspan13	3.37936922839116e-125	-0.390559192804452	0.285	0.324	9.54773188097356e-121	Monocyte (Inflammatory)	Tspan13
Icam1	4.69537431044496e-125	-0.420221932987784	0.36	0.375	1.32658410393001e-120	Monocyte (Inflammatory)	Icam1
Dennd4a.1	6.16472269891517e-123	-0.349612080640373	0.248	0.282	1.7417191041245e-118	Monocyte (Inflammatory)	Dennd4a
Ccr1.1	1.34210213748945e-120	-0.446754050657586	0.312	0.342	3.79184116904896e-116	Monocyte (Inflammatory)	Ccr1
Tm6sf1	1.24466659283826e-119	-0.293138317672462	0.689	0.622	3.51655652474595e-115	Monocyte (Inflammatory)	Tm6sf1
Mxd1.1	1.48919220250246e-119	-0.434738940915177	0.278	0.31	4.2074147297302e-115	Monocyte (Inflammatory)	Mxd1
Trim30d	3.78719830209871e-118	-0.269894743236027	0.193	0.235	1.06999713629195e-113	Monocyte (Inflammatory)	Trim30d
Cdkn1b	7.43937521023268e-118	-0.302015658221897	0.202	0.242	2.10184667814704e-113	Monocyte (Inflammatory)	Cdkn1b
Slfn5.1	5.7699885912755e-117	-0.452896239139991	0.322	0.342	1.63019487669307e-112	Monocyte (Inflammatory)	Slfn5
Selplg	3.74254914492621e-116	-0.366022320082209	0.672	0.605	1.057382409916e-111	Monocyte (Inflammatory)	Selplg
Rtp4	1.16769977564047e-115	-0.379212335999564	0.424	0.434	3.29910217611703e-111	Monocyte (Inflammatory)	Rtp4
Irgm1	2.87600495831302e-115	-0.371453433598324	0.233	0.266	8.12557680872179e-111	Monocyte (Inflammatory)	Irgm1
Itgal.1	4.22816233904599e-115	-0.297973634808268	0.149	0.192	1.19458270565066e-110	Monocyte (Inflammatory)	Itgal
Marcks	3.70356503665733e-110	-0.284431661083775	0.89	0.814	1.0463682298068e-105	Monocyte (Inflammatory)	Marcks
Evi2a	3.75622172950042e-110	-0.272179433033647	0.74	0.662	1.06124532523575e-105	Monocyte (Inflammatory)	Evi2a
Ifit1	1.14297849177298e-109	-0.477866639513518	0.112	0.152	3.2292571328062e-105	Monocyte (Inflammatory)	Ifit1
Myo1g	1.31252494633545e-109	-0.385026700130712	0.329	0.339	3.70827673088154e-105	Monocyte (Inflammatory)	Myo1g
Pirb.1	2.43342209376439e-108	-0.295026617305071	0.659	0.601	6.87514744151253e-104	Monocyte (Inflammatory)	Pirb
Wsb1	1.11161264065479e-107	-0.395070863219118	0.598	0.556	3.14063919364198e-103	Monocyte (Inflammatory)	Wsb1
Chi3l3.1	3.63039997387643e-107	-0.804748291552113	0.417	0.303	1.02569690461931e-102	Monocyte (Inflammatory)	Chi3l3
Ptger4	1.38866022332946e-106	-0.29290364912045	0.15	0.191	3.92338172897271e-102	Monocyte (Inflammatory)	Ptger4
Trf.1	1.4343449312905e-105	-0.322821336257533	0.585	0.578	4.05245473437505e-101	Monocyte (Inflammatory)	Trf
Smchd1.1	1.07218364608856e-104	-0.385753159906166	0.418	0.413	3.029240455294e-100	Monocyte (Inflammatory)	Smchd1
Ifih1	2.79516323306466e-104	-0.342663927179081	0.225	0.256	7.8971746823776e-100	Monocyte (Inflammatory)	Ifih1
S100a11.1	6.92518467734969e-104	-0.516458190717469	0.846	0.762	1.95657242689161e-99	Monocyte (Inflammatory)	S100a11
Batf	1.67932857891982e-103	-0.292306526247988	0.173	0.209	4.74460703402217e-99	Monocyte (Inflammatory)	Batf
Rsad2	6.15507535695735e-103	-0.742538946197468	0.211	0.247	1.73899344060116e-98	Monocyte (Inflammatory)	Rsad2
Pip4k2a	1.82269534625131e-102	-0.323491571004505	0.455	0.442	5.14966116176383e-98	Monocyte (Inflammatory)	Pip4k2a
Ddx58	6.93916693376685e-102	-0.282919693408739	0.189	0.225	1.96052283379715e-97	Monocyte (Inflammatory)	Ddx58
Mbnl1	5.83761854046042e-100	-0.305728182595665	0.69	0.623	1.64930236623628e-95	Monocyte (Inflammatory)	Mbnl1
Agpat4.1	6.20886986680292e-100	-0.318415873335355	0.266	0.29	1.75419200346783e-95	Monocyte (Inflammatory)	Agpat4
Cfp	3.19647514218758e-98	-0.434869897128869	0.655	0.589	9.03100121922258e-94	Monocyte (Inflammatory)	Cfp
Nlrp3.1	1.59161912085513e-97	-0.477251980226581	0.332	0.35	4.49680150215199e-93	Monocyte (Inflammatory)	Nlrp3
Dpysl2	6.20634405134794e-97	-0.29401736958639	0.35	0.362	1.75347838482733e-92	Monocyte (Inflammatory)	Dpysl2
Slfn4.1	9.85145170644408e-97	-0.434660244275836	0.108	0.145	2.78333065062164e-92	Monocyte (Inflammatory)	Slfn4
Celf2	5.75001108849092e-95	-0.287131079929769	0.656	0.595	1.62455063283134e-90	Monocyte (Inflammatory)	Celf2
Zeb2.1	7.46490112573846e-95	-0.322677148780076	0.904	0.821	2.10905851505489e-90	Monocyte (Inflammatory)	Zeb2
Rpl6	5.5343270183782e-94	-0.257302301765579	0.885	0.823	1.56361341250239e-89	Monocyte (Inflammatory)	Rpl6
Tor3a	2.89597473687099e-91	-0.358482873016511	0.318	0.329	8.1819974240816e-87	Monocyte (Inflammatory)	Tor3a
Zyx.1	1.19552498300729e-90	-0.346519427658886	0.528	0.493	3.37771673449049e-86	Monocyte (Inflammatory)	Zyx
Gm6377	1.27015869395337e-90	-0.347077622919272	0.303	0.323	3.58857935802645e-86	Monocyte (Inflammatory)	Gm6377
Fcgrt.1	2.48749613931777e-90	-0.316724951407064	0.418	0.427	7.02792284241451e-86	Monocyte (Inflammatory)	Fcgrt
Fam46a	3.6446881158293e-90	-0.433421865299039	0.489	0.471	1.02973373336525e-85	Monocyte (Inflammatory)	Fam46a
Dck	5.38008008736345e-90	-0.328434681508335	0.244	0.269	1.5200340270828e-85	Monocyte (Inflammatory)	Dck
Fgd2.1	9.97312952128403e-90	-0.270470883867746	0.274	0.299	2.81770828364838e-85	Monocyte (Inflammatory)	Fgd2
S100a6.1	1.12999075138405e-89	-0.331719312832002	0.891	0.869	3.19256286988536e-85	Monocyte (Inflammatory)	S100a6
Cd81.1	2.4407474277863e-89	-0.388936852723197	0.243	0.28	6.89584370772464e-85	Monocyte (Inflammatory)	Cd81
Slc38a2.1	1.80004020211335e-86	-0.371944783053306	0.54	0.508	5.08565358303083e-82	Monocyte (Inflammatory)	Slc38a2
Ndufa6	1.51037874379258e-84	-0.255508466423994	0.816	0.72	4.26727306483719e-80	Monocyte (Inflammatory)	Ndufa6
F13a1	2.66561794357598e-84	-0.388456217857324	0.446	0.444	7.53117037598523e-80	Monocyte (Inflammatory)	F13a1
Rab43	5.47496974812725e-84	-0.323576275144684	0.376	0.376	1.54684320293839e-79	Monocyte (Inflammatory)	Rab43
Ppp2ca.1	5.14241943006222e-83	-0.273737329217521	0.796	0.71	1.45288776157548e-78	Monocyte (Inflammatory)	Ppp2ca
Tle3	8.67275720702779e-83	-0.279542165319895	0.187	0.217	2.45031409370156e-78	Monocyte (Inflammatory)	Tle3
Id3.1	3.47054940882811e-82	-0.489291943811302	0.227	0.256	9.80534324476205e-78	Monocyte (Inflammatory)	Id3
Cebpb.1	1.18367229749393e-81	-0.436509965613114	0.868	0.789	3.3442293421096e-77	Monocyte (Inflammatory)	Cebpb
Nfe2l2.1	8.97600931010911e-81	-0.32309971726749	0.757	0.676	2.53599191038513e-76	Monocyte (Inflammatory)	Nfe2l2
Srsf2	1.63226273808988e-80	-0.267643733208834	0.779	0.706	4.61163191392533e-76	Monocyte (Inflammatory)	Srsf2
Nadk	3.07238546416537e-79	-0.294841033719391	0.482	0.453	8.68041065190642e-75	Monocyte (Inflammatory)	Nadk
Picalm.1	3.08369046659369e-77	-0.282897658978327	0.742	0.663	8.71235067526716e-73	Monocyte (Inflammatory)	Picalm
Foxp1	4.03798143942591e-75	-0.322470261385669	0.584	0.538	1.140850896081e-70	Monocyte (Inflammatory)	Foxp1
Rps27	2.95434414096923e-72	-0.466118065105619	0.396	0.424	8.34690850148036e-68	Monocyte (Inflammatory)	Rps27
Oasl1	7.19384858416217e-72	-0.365016397764039	0.161	0.19	2.03247804048334e-67	Monocyte (Inflammatory)	Oasl1
Phlda1.1	1.37571085165137e-71	-0.518967602647392	0.325	0.338	3.88679586917062e-67	Monocyte (Inflammatory)	Phlda1
Acer3.1	5.01057931979568e-71	-0.278109463778853	0.361	0.359	1.41563897522187e-66	Monocyte (Inflammatory)	Acer3
Ramp1	2.47866630244581e-70	-0.321555202693022	0.392	0.389	7.00297590430014e-66	Monocyte (Inflammatory)	Ramp1
Tor1aip1.1	3.29131595363071e-70	-0.299254079236196	0.657	0.583	9.29895496379286e-66	Monocyte (Inflammatory)	Tor1aip1
Ssh2	1.94519963672026e-67	-0.253952515081972	0.272	0.293	5.49577253362574e-63	Monocyte (Inflammatory)	Ssh2
Hck.1	1.2240102569613e-66	-0.285801293506899	0.54	0.494	3.45819617899277e-62	Monocyte (Inflammatory)	Hck
Ccl3	1.26198481238836e-66	-0.325609863954986	0.524	0.413	3.56548569044082e-62	Monocyte (Inflammatory)	Ccl3
Psmb10	1.59316524964847e-65	-0.269767428801681	0.693	0.609	4.50116977983183e-61	Monocyte (Inflammatory)	Psmb10
Fgr.1	1.96725972201033e-65	-0.256111637485387	0.285	0.301	5.5580988925958e-61	Monocyte (Inflammatory)	Fgr
9930111J21Rik2	2.16618497021102e-63	-0.271132690036748	0.211	0.235	6.1201223963372e-59	Monocyte (Inflammatory)	9930111J21Rik2
Ikbkb	2.28319780178861e-63	-0.323243059756486	0.502	0.462	6.45071874939336e-59	Monocyte (Inflammatory)	Ikbkb
Ptpro	5.19571371775931e-63	-0.251672577098031	0.274	0.29	1.46794499667854e-58	Monocyte (Inflammatory)	Ptpro
Usp18	1.81600283462243e-62	-0.274976262994473	0.157	0.184	5.13075280865874e-58	Monocyte (Inflammatory)	Usp18
Sema4d.1	4.78676909894858e-62	-0.271748466531471	0.324	0.331	1.35240587352594e-57	Monocyte (Inflammatory)	Sema4d
Xaf1	3.9213530385497e-61	-0.280504031929279	0.307	0.316	1.10789987398145e-56	Monocyte (Inflammatory)	Xaf1
Cd40	6.35947490864786e-60	-0.29845182080281	0.222	0.24	1.79674244594028e-55	Monocyte (Inflammatory)	Cd40
Gas7.1	8.72489288061758e-60	-0.288150446526253	0.372	0.373	2.46504398556089e-55	Monocyte (Inflammatory)	Gas7
Arid5a	8.78180205201841e-59	-0.252129067375848	0.18	0.204	2.48112253375676e-54	Monocyte (Inflammatory)	Arid5a
Tra2b	5.73792974231727e-58	-0.27427893846525	0.662	0.592	1.6211372900969e-53	Monocyte (Inflammatory)	Tra2b
Il2rg	5.06915953805581e-57	-0.263394625809804	0.29	0.299	1.43218964428691e-52	Monocyte (Inflammatory)	Il2rg
Tlr2.1	8.83802962067246e-57	-0.36354291402929	0.515	0.485	2.49700850872859e-52	Monocyte (Inflammatory)	Tlr2
Dnajb1.1	9.37760653090558e-57	-0.555352215491252	0.402	0.385	2.64945517317675e-52	Monocyte (Inflammatory)	Dnajb1
Gadd45b	9.47400152611877e-54	-0.397758163868658	0.753	0.678	2.67668965117434e-49	Monocyte (Inflammatory)	Gadd45b
Cd72.1	1.86746174137729e-53	-0.452147074355665	0.268	0.284	5.27613965791327e-49	Monocyte (Inflammatory)	Cd72
Dek	7.804572789008e-53	-0.264428017565537	0.621	0.554	2.20502595007843e-48	Monocyte (Inflammatory)	Dek
Fosl2.1	1.84269339159785e-52	-0.386803586842791	0.512	0.48	5.2061616392814e-48	Monocyte (Inflammatory)	Fosl2
Ccdc88a	8.88678187683004e-52	-0.337740179956032	0.345	0.34	2.51078248366079e-47	Monocyte (Inflammatory)	Ccdc88a
Rps7	1.62112764754163e-51	-0.346755251497953	0.509	0.504	4.58017194259937e-47	Monocyte (Inflammatory)	Rps7
Rapgef2.1	2.14525357439185e-51	-0.252923513961538	0.187	0.207	6.0609849237293e-47	Monocyte (Inflammatory)	Rapgef2
Myd88	2.27654459791042e-51	-0.257432668509256	0.34	0.333	6.43192145247632e-47	Monocyte (Inflammatory)	Myd88
Cyp51.1	9.09964464605542e-50	-0.252897247486797	0.143	0.166	2.57092260185004e-45	Monocyte (Inflammatory)	Cyp51
Bach1.1	9.11410328028062e-50	-0.358151384893843	0.569	0.519	2.57500759977768e-45	Monocyte (Inflammatory)	Bach1
Tppp3.1	8.32848900439704e-49	-0.286332781326473	0.205	0.229	2.3530479984123e-44	Monocyte (Inflammatory)	Tppp3
G530011O06Rik	1.51359250286179e-48	-0.289968961215599	0.171	0.193	4.27635289833541e-44	Monocyte (Inflammatory)	G530011O06Rik
Errfi1.1	2.93422747545335e-48	-0.344025731192428	0.257	0.272	8.29007288639835e-44	Monocyte (Inflammatory)	Errfi1
Clk1	5.1597708412469e-48	-0.278062919358992	0.652	0.587	1.45779005577749e-43	Monocyte (Inflammatory)	Clk1
Jak2	5.46572989967303e-48	-0.263257199870354	0.189	0.206	1.54423266855462e-43	Monocyte (Inflammatory)	Jak2
Fus	1.15119254278715e-47	-0.256878216101271	0.641	0.574	3.25246429113654e-43	Monocyte (Inflammatory)	Fus
Prcp	1.80340663767609e-47	-0.263321502738013	0.576	0.521	5.09516477342626e-43	Monocyte (Inflammatory)	Prcp
Crlf3	5.94245151146159e-47	-0.253926407602825	0.33	0.328	1.67892082553324e-42	Monocyte (Inflammatory)	Crlf3
Whsc1l1	3.98224748101284e-45	-0.299918242420711	0.463	0.427	1.12510438081056e-40	Monocyte (Inflammatory)	Whsc1l1
Zfp36l1	4.42276197255527e-45	-0.330174988384312	0.687	0.617	1.24956294010604e-40	Monocyte (Inflammatory)	Zfp36l1
Jdp2.1	1.65315298796893e-44	-0.337120993346681	0.222	0.236	4.67065313690862e-40	Monocyte (Inflammatory)	Jdp2
Snhg1	5.11261373239878e-44	-0.286375436258156	0.297	0.299	1.44446675781463e-39	Monocyte (Inflammatory)	Snhg1
Ankrd44	5.11424966507359e-44	-0.270727508107589	0.31	0.31	1.44492895787324e-39	Monocyte (Inflammatory)	Ankrd44
Ndel1.1	1.37254973286364e-43	-0.273924577801326	0.58	0.519	3.87786476025963e-39	Monocyte (Inflammatory)	Ndel1
Lrrfip1.1	3.32055559264403e-43	-0.310992440287501	0.605	0.535	9.38156571589719e-39	Monocyte (Inflammatory)	Lrrfip1
Daxx	9.27006698642599e-42	-0.263841598564046	0.241	0.249	2.61907202567493e-37	Monocyte (Inflammatory)	Daxx
Ogfr	9.33099584769615e-42	-0.253531923662287	0.409	0.385	2.63628625684959e-37	Monocyte (Inflammatory)	Ogfr
Gm9843	5.73197186233772e-41	-0.510129110237888	0.648	0.589	1.61945401026628e-36	Monocyte (Inflammatory)	Gm9843
Ccl24	2.50137296831931e-40	-0.416626942187658	0.105	0.129	7.06712904739255e-36	Monocyte (Inflammatory)	Ccl24
Ubald2	4.5660440041536e-40	-0.278480816268409	0.458	0.423	1.29004441249352e-35	Monocyte (Inflammatory)	Ubald2
Ccdc109b.1	6.21322616473415e-39	-0.261834721219112	0.542	0.483	1.75542278832234e-34	Monocyte (Inflammatory)	Ccdc109b
Rpl27	2.62989366394601e-38	-0.293228625717943	0.482	0.475	7.43023856874666e-34	Monocyte (Inflammatory)	Rpl27
Map3k8	2.63742748334253e-36	-0.2785559255192	0.272	0.277	7.45152386868764e-32	Monocyte (Inflammatory)	Map3k8
Mapkapk2.1	8.63625477055535e-36	-0.258561783680383	0.673	0.586	2.440001060325e-31	Monocyte (Inflammatory)	Mapkapk2
Ifi35.1	1.98195923735154e-34	-0.274905720475614	0.398	0.373	5.59962943328931e-30	Monocyte (Inflammatory)	Ifi35
Rpl23a	2.67262281123038e-34	-0.301629017310415	0.44	0.453	7.55096122856918e-30	Monocyte (Inflammatory)	Rpl23a
Zc3hav1.1	1.06843958275472e-33	-0.297293388431062	0.469	0.431	3.01866235315692e-29	Monocyte (Inflammatory)	Zc3hav1
Tmsb10.1	5.81157314691044e-33	-0.302059194695492	0.92	0.87	1.64194376119661e-28	Monocyte (Inflammatory)	Tmsb10
Notch2	6.64469868342932e-33	-0.258329977313346	0.297	0.296	1.87732671902928e-28	Monocyte (Inflammatory)	Notch2
Mat2a	2.36386922203087e-32	-0.27533329636771	0.565	0.513	6.67863971300383e-28	Monocyte (Inflammatory)	Mat2a
Slc7a11.1	2.59001442596321e-32	-0.328167428590344	0.099	0.118	7.31756775767387e-28	Monocyte (Inflammatory)	Slc7a11
Crem.1	2.12742398574842e-31	-0.350474395880829	0.367	0.351	6.010610986935e-27	Monocyte (Inflammatory)	Crem
Runx3	2.74288196284755e-31	-0.274842898779593	0.353	0.348	7.74946440963317e-27	Monocyte (Inflammatory)	Runx3
H2-T22	4.61276580218195e-31	-0.302749439099111	0.497	0.448	1.30324472209047e-26	Monocyte (Inflammatory)	H2-T22
Cxcl2.1	2.99683796681965e-29	-0.908633724054727	0.482	0.466	8.46696630765556e-25	Monocyte (Inflammatory)	Cxcl2
Rps12	8.60037082991437e-29	-0.268917492425353	0.452	0.461	2.42986277057571e-24	Monocyte (Inflammatory)	Rps12
Ccl4	3.66549751019996e-28	-0.87415497869728	0.478	0.449	1.0356130115568e-23	Monocyte (Inflammatory)	Ccl4
Gsr.1	4.08750423509776e-28	-0.429341619250273	0.204	0.211	1.15484257154217e-23	Monocyte (Inflammatory)	Gsr
BC028528	1.53915097047253e-27	-0.275200746405369	0.446	0.406	4.34856323687605e-23	Monocyte (Inflammatory)	BC028528
Tiparp.1	3.95584994405267e-27	-0.322970441546862	0.523	0.479	1.1176462846932e-22	Monocyte (Inflammatory)	Tiparp
Skil	1.20882870576095e-26	-0.307723132751757	0.607	0.535	3.41530374238641e-22	Monocyte (Inflammatory)	Skil
Sde2.1	2.59455351042033e-26	-0.268599787089202	0.47	0.431	7.33039203299057e-22	Monocyte (Inflammatory)	Sde2
F10.1	1.24736992169499e-25	-0.341663900071375	0.237	0.189	3.52419423976485e-21	Monocyte (Inflammatory)	F10
Trafd1	2.46794207050295e-24	-0.262300181798717	0.491	0.446	6.97267673179198e-20	Monocyte (Inflammatory)	Trafd1
Smox.1	2.70715886894718e-24	-0.296597991998612	0.302	0.29	7.64853595243646e-20	Monocyte (Inflammatory)	Smox
Nfkbib.1	3.59545460886009e-24	-0.260887575861259	0.439	0.396	1.01582379064124e-19	Monocyte (Inflammatory)	Nfkbib
Ppp1r10	4.75921624400805e-24	-0.285063233609731	0.447	0.416	1.34462136541959e-19	Monocyte (Inflammatory)	Ppp1r10
Sowahc	2.87072782810239e-23	-0.264971458362075	0.259	0.259	8.11066733273768e-19	Monocyte (Inflammatory)	Sowahc
Mbtd1	3.3642948512435e-23	-0.253005917309481	0.284	0.278	9.50514224321826e-19	Monocyte (Inflammatory)	Mbtd1
Gm11974	3.57891466299802e-23	-0.282487554939215	0.233	0.236	1.01115075973683e-18	Monocyte (Inflammatory)	Gm11974
Hexim1	7.61832892287037e-23	-0.306327345394367	0.324	0.313	2.15240647057857e-18	Monocyte (Inflammatory)	Hexim1
Cks2	9.41389344605817e-23	-0.32065270899986	0.223	0.224	2.65970731531482e-18	Monocyte (Inflammatory)	Cks2
Axl	9.48363386546223e-23	-0.263016414779882	0.344	0.337	2.67941107600904e-18	Monocyte (Inflammatory)	Axl
Limd2	1.20602867367732e-22	-0.255648692509705	0.528	0.475	3.40739281174054e-18	Monocyte (Inflammatory)	Limd2
Pfkp.1	2.13693225180603e-22	-0.269533546554941	0.286	0.276	6.03747469102756e-18	Monocyte (Inflammatory)	Pfkp
Coq10b.1	5.07520270602465e-22	-0.266635787716088	0.425	0.391	1.43389702053314e-17	Monocyte (Inflammatory)	Coq10b
Il10.1	2.58867062178639e-21	-0.431060328363998	0.118	0.132	7.3137711077331e-17	Monocyte (Inflammatory)	Il10
Fnbp1	1.18890504676535e-20	-0.268822948205094	0.386	0.356	3.35901342862615e-16	Monocyte (Inflammatory)	Fnbp1
Cd44.1	1.04367628790474e-19	-0.337913118199712	0.799	0.694	2.94869861621725e-15	Monocyte (Inflammatory)	Cd44
Trib1	2.13665173333656e-19	-0.299141682726098	0.519	0.476	6.0366821421958e-15	Monocyte (Inflammatory)	Trib1
Slc16a3.1	2.7102948302119e-19	-0.399401692631954	0.226	0.224	7.65739598379768e-15	Monocyte (Inflammatory)	Slc16a3
Ptafr.1	1.39035410560282e-18	-0.291658288209549	0.632	0.55	3.92816745455965e-14	Monocyte (Inflammatory)	Ptafr
Ptgs2.1	1.65660225807541e-18	-0.465375067986789	0.138	0.149	4.68039835974045e-14	Monocyte (Inflammatory)	Ptgs2
Nfil3.1	5.24858794872219e-18	-0.298532271280058	0.39	0.365	1.48288355315248e-13	Monocyte (Inflammatory)	Nfil3
Cflar.1	2.71360687934897e-17	-0.316666780423108	0.519	0.46	7.66675351622465e-13	Monocyte (Inflammatory)	Cflar
mt-Nd5	5.98143533016923e-17	-0.278909659306519	0.779	0.709	1.68993492383271e-12	Monocyte (Inflammatory)	mt-Nd5
Hsph1	6.83735759234046e-17	-0.600989358312949	0.237	0.234	1.93175864056395e-12	Monocyte (Inflammatory)	Hsph1
Mrc1.1	1.18952999523572e-16	-0.448038655141465	0.525	0.47	3.36077909553948e-12	Monocyte (Inflammatory)	Mrc1
Runx1	3.07153086580729e-16	-0.28317494028253	0.548	0.483	8.67799615516534e-12	Monocyte (Inflammatory)	Runx1
Pnp.1	1.75956561633559e-15	-0.338930437969304	0.76	0.654	4.97130073583295e-11	Monocyte (Inflammatory)	Pnp
Tnfaip3.1	2.43774417614036e-15	-0.275647213834636	0.476	0.387	6.88735862084936e-11	Monocyte (Inflammatory)	Tnfaip3
Slpi.1	3.17908552331784e-15	-0.515033449585214	0.12	0.13	8.9818703290299e-11	Monocyte (Inflammatory)	Slpi
Tob1	5.74786825440003e-15	-0.28201426320524	0.27	0.263	1.62394521791564e-10	Monocyte (Inflammatory)	Tob1
Gls	1.09278787789721e-14	-0.292713330836123	0.502	0.447	3.087453591423e-10	Monocyte (Inflammatory)	Gls
Csf2rb.1	7.73111084715259e-14	-0.319444604041757	0.521	0.464	2.18427074764602e-09	Monocyte (Inflammatory)	Csf2rb
Klf4	6.17279417596806e-13	-0.287015411912685	0.708	0.646	1.74399953853626e-08	Monocyte (Inflammatory)	Klf4
Stat1	1.94137902930996e-12	-0.262796087725046	0.35	0.326	5.48497817150942e-08	Monocyte (Inflammatory)	Stat1
Sdc4	1.06317704869304e-10	-0.375667524298698	0.482	0.393	3.00379411567244e-06	Monocyte (Inflammatory)	Sdc4
Atf3.1	4.85991951014861e-10	-0.408113586412435	0.716	0.631	1.37307305920229e-05	Monocyte (Inflammatory)	Atf3
BC005537.1	5.53891919559948e-09	-0.25964425537559	0.797	0.698	0.000156491084033272	Monocyte (Inflammatory)	BC005537
Jun.1	5.61458053069045e-08	-0.334690424413266	0.812	0.703	0.00158628743733597	Monocyte (Inflammatory)	Jun
Il1rn.1	1.97286675934693e-07	-0.310582768474754	0.357	0.311	0.00557394045518288	Monocyte (Inflammatory)	Il1rn
Nfat5.1	1.9752715118846e-07	-0.268929714459886	0.39	0.355	0.00558073460252757	Monocyte (Inflammatory)	Nfat5
Bcl2l11.1	2.80983791174606e-07	-0.289974745880753	0.454	0.401	0.00793863505205614	Monocyte (Inflammatory)	Bcl2l11
Lmnb1.1	4.15244031677144e-07	-0.316446412491409	0.35	0.317	0.0117318896269743	Monocyte (Inflammatory)	Lmnb1
Cxcl1.1	5.17378385129479e-07	-0.355531159955897	0.116	0.104	0.0146174915150632	Monocyte (Inflammatory)	Cxcl1
Plek.1	5.45308277089409e-07	-0.253343368922395	0.821	0.721	0.0154065947526071	Monocyte (Inflammatory)	Plek
Tnf.1	7.26604680942789e-07	-0.403125321579509	0.326	0.303	0.0205287620506766	Monocyte (Inflammatory)	Tnf
Gch1.1	1.04041707963297e-06	-0.265936299854458	0.415	0.367	0.0293949037508704	Monocyte (Inflammatory)	Gch1
Gm26924	5.72423354406488e-06	-0.486873964150854	0.832	0.799	0.161726770320465	Monocyte (Inflammatory)	Gm26924
Tmem123	6.01318598854754e-06	-0.486612655397688	0.356	0.317	0.169890543734434	Monocyte (Inflammatory)	Tmem123
Gadd45g	0.000541154298555384	-0.26168427011677	0.33	0.289	1	Monocyte (Inflammatory)	Gadd45g
Igfbp4.1	0.00172084192907599	-0.29423977457483	0.285	0.266	1	Monocyte (Inflammatory)	Igfbp4
Gm6472	0.00593805284175203	-0.273319702993271	0.476	0.421	1	Monocyte (Inflammatory)	Gm6472
Chka	0.00628721068596918	-0.36302489332168	0.384	0.344	1	Monocyte (Inflammatory)	Chka
Fosb	0.00701851248407263	-0.255767896775134	0.672	0.586	1	Monocyte (Inflammatory)	Fosb
Cxcl10.1	0	3.47320955355045	0.688	0.129	0	Monocyte (Cxcl10+)	Cxcl10
Rsad2.1	0	3.18631300689979	0.904	0.214	0	Monocyte (Cxcl10+)	Rsad2
Ifit3.2	0	2.93118391232314	0.915	0.199	0	Monocyte (Cxcl10+)	Ifit3
Isg15.2	0	2.66889345175928	0.965	0.436	0	Monocyte (Cxcl10+)	Isg15
Ifit2.1	0	2.54627364425943	0.835	0.117	0	Monocyte (Cxcl10+)	Ifit2
Ifit1.1	0	2.47919136634838	0.798	0.117	0	Monocyte (Cxcl10+)	Ifit1
Ccl12.1	0	2.08182541102779	0.607	0.229	0	Monocyte (Cxcl10+)	Ccl12
Mx1.1	0	1.90341186741204	0.748	0.12	0	Monocyte (Cxcl10+)	Mx1
Irf7.2	0	1.88087658019507	0.948	0.536	0	Monocyte (Cxcl10+)	Irf7
Cmpk2	0	1.8425336726364	0.674	0.077	0	Monocyte (Cxcl10+)	Cmpk2
Ms4a4c.2	0	1.80128660059352	0.904	0.518	0	Monocyte (Cxcl10+)	Ms4a4c
Ifi47.1	0	1.74969195635469	0.806	0.215	0	Monocyte (Cxcl10+)	Ifi47
Ifi204.2	0	1.69599331255681	0.938	0.566	0	Monocyte (Cxcl10+)	Ifi204
Oasl1.1	0	1.69388035715278	0.728	0.163	0	Monocyte (Cxcl10+)	Oasl1
Ly6a.2	0	1.66004125262032	0.588	0.257	0	Monocyte (Cxcl10+)	Ly6a
Mndal.1	0	1.65474223430476	0.905	0.477	0	Monocyte (Cxcl10+)	Mndal
Pyhin1.2	0	1.64455934946805	0.835	0.309	0	Monocyte (Cxcl10+)	Pyhin1
Gbp2.1	0	1.62739492797271	0.636	0.14	0	Monocyte (Cxcl10+)	Gbp2
Ifi203.2	0	1.62299052625162	0.902	0.458	0	Monocyte (Cxcl10+)	Ifi203
Mnda.2	0	1.59561510147915	0.803	0.319	0	Monocyte (Cxcl10+)	Mnda
Phf11b.1	0	1.59326691511695	0.822	0.317	0	Monocyte (Cxcl10+)	Phf11b
Usp18.1	0	1.55495479842211	0.695	0.159	0	Monocyte (Cxcl10+)	Usp18
AW112010.2	0	1.55428785657046	0.643	0.347	0	Monocyte (Cxcl10+)	AW112010
Pnp.2	0	1.52754033373328	0.924	0.679	0	Monocyte (Cxcl10+)	Pnp
Zbp1.2	0	1.48678660385374	0.863	0.418	0	Monocyte (Cxcl10+)	Zbp1
I830012O16Rik	0	1.46472591516647	0.567	0.046	0	Monocyte (Cxcl10+)	I830012O16Rik
Slfn4.2	0	1.44311152018046	0.436	0.124	0	Monocyte (Cxcl10+)	Slfn4
Parp14.1	0	1.44067972042461	0.793	0.352	0	Monocyte (Cxcl10+)	Parp14
Fcgr1.1	0	1.41194408839171	0.936	0.712	0	Monocyte (Cxcl10+)	Fcgr1
Slfn5.2	0	1.40399703439709	0.746	0.322	0	Monocyte (Cxcl10+)	Slfn5
Tor3a.1	0	1.4014466691107	0.799	0.31	0	Monocyte (Cxcl10+)	Tor3a
Rtp4.1	0	1.36799332392174	0.876	0.416	0	Monocyte (Cxcl10+)	Rtp4
Phf11d.1	0	1.35701072465695	0.688	0.197	0	Monocyte (Cxcl10+)	Phf11d
Fgl2.1	0	1.34164571775512	0.698	0.332	0	Monocyte (Cxcl10+)	Fgl2
Slfn1.2	0	1.33029671715881	0.707	0.17	0	Monocyte (Cxcl10+)	Slfn1
Fam26f.1	0	1.31197054798534	0.581	0.221	0	Monocyte (Cxcl10+)	Fam26f
Ifih1.1	0	1.29353236397336	0.691	0.231	0	Monocyte (Cxcl10+)	Ifih1
Oasl2.1	0	1.25862115062315	0.816	0.356	0	Monocyte (Cxcl10+)	Oasl2
Gm4955.1	0	1.25110469810918	0.627	0.119	0	Monocyte (Cxcl10+)	Gm4955
Fcgr4	0	1.2329339083363	0.752	0.414	0	Monocyte (Cxcl10+)	Fcgr4
Irgm1.1	0	1.21155175073616	0.693	0.241	0	Monocyte (Cxcl10+)	Irgm1
Oas3.2	0	1.20905947267201	0.665	0.193	0	Monocyte (Cxcl10+)	Oas3
Iigp1	0	1.20773497395852	0.384	0.05	0	Monocyte (Cxcl10+)	Iigp1
Trim30a.1	0	1.19425241439897	0.834	0.469	0	Monocyte (Cxcl10+)	Trim30a
Pydc4.1	0	1.18389741617862	0.618	0.139	0	Monocyte (Cxcl10+)	Pydc4
Isg20.1	0	1.18226799866434	0.537	0.116	0	Monocyte (Cxcl10+)	Isg20
Ddx58.1	0	1.16858293769127	0.652	0.199	0	Monocyte (Cxcl10+)	Ddx58
Samhd1.2	0	1.16832395539049	0.91	0.673	0	Monocyte (Cxcl10+)	Samhd1
Znfx1	0	1.16682505267317	0.683	0.24	0	Monocyte (Cxcl10+)	Znfx1
Ifi205.2	0	1.16650294905094	0.534	0.111	0	Monocyte (Cxcl10+)	Ifi205
Gbp7.1	0	1.16055623834529	0.594	0.147	0	Monocyte (Cxcl10+)	Gbp7
Trafd1.1	0	1.15862108062558	0.816	0.448	0	Monocyte (Cxcl10+)	Trafd1
Rnf213.2	0	1.14996614432942	0.783	0.413	0	Monocyte (Cxcl10+)	Rnf213
Stat1.1	0	1.13349858533734	0.714	0.321	0	Monocyte (Cxcl10+)	Stat1
Xaf1.1	0	1.12646477376655	0.748	0.298	0	Monocyte (Cxcl10+)	Xaf1
Daxx.1	0	1.08138931584036	0.645	0.233	0	Monocyte (Cxcl10+)	Daxx
Sp100.2	0	1.07735026513732	0.838	0.488	0	Monocyte (Cxcl10+)	Sp100
Gm14446	0	1.07681940849177	0.321	0.017	0	Monocyte (Cxcl10+)	Gm14446
Ifitm3.2	0	1.0681063751994	0.992	0.931	0	Monocyte (Cxcl10+)	Ifitm3
Igtp	0	1.05959289730775	0.573	0.136	0	Monocyte (Cxcl10+)	Igtp
Serpina3g	0	1.02925510305627	0.243	0.035	0	Monocyte (Cxcl10+)	Serpina3g
Slfn8.1	0	1.02425868038033	0.609	0.212	0	Monocyte (Cxcl10+)	Slfn8
Samd9l.1	0	1.02140599477093	0.602	0.221	0	Monocyte (Cxcl10+)	Samd9l
Nt5c3	0	1.01421841825278	0.574	0.187	0	Monocyte (Cxcl10+)	Nt5c3
Ly6e.2	0	1.01293713883708	0.98	0.86	0	Monocyte (Cxcl10+)	Ly6e
March5	0	1.0119615609704	0.709	0.422	0	Monocyte (Cxcl10+)	March5
Gbp3	0	1.00498937276856	0.557	0.156	0	Monocyte (Cxcl10+)	Gbp3
Tap1.1	0	0.993256526981414	0.783	0.437	0	Monocyte (Cxcl10+)	Tap1
Epsti1.1	0	0.972023091709621	0.858	0.585	0	Monocyte (Cxcl10+)	Epsti1
9930111J21Rik2.1	0	0.968174995966453	0.578	0.216	0	Monocyte (Cxcl10+)	9930111J21Rik2
Ube2l6	0	0.950775728990285	0.64	0.268	0	Monocyte (Cxcl10+)	Ube2l6
H2-T22.1	0	0.947205992545645	0.751	0.453	0	Monocyte (Cxcl10+)	H2-T22
Sp110.1	0	0.946633340459115	0.696	0.344	0	Monocyte (Cxcl10+)	Sp110
AI607873.2	0	0.943883197771194	0.919	0.716	0	Monocyte (Cxcl10+)	AI607873
Stat2.1	0	0.927236637587681	0.601	0.202	0	Monocyte (Cxcl10+)	Stat2
Tor1aip1.2	0	0.92114559853941	0.848	0.598	0	Monocyte (Cxcl10+)	Tor1aip1
Ifi35.2	0	0.91777652895001	0.704	0.37	0	Monocyte (Cxcl10+)	Ifi35
Ms4a6b.2	0	0.903890936517541	0.903	0.735	0	Monocyte (Cxcl10+)	Ms4a6b
Dtx3l	0	0.902343718217324	0.602	0.216	0	Monocyte (Cxcl10+)	Dtx3l
Sp140.1	0	0.900896582575861	0.673	0.338	0	Monocyte (Cxcl10+)	Sp140
Bst2.1	0	0.900776256125986	0.967	0.844	0	Monocyte (Cxcl10+)	Bst2
Eif2ak2	0	0.895165808474359	0.587	0.237	0	Monocyte (Cxcl10+)	Eif2ak2
Ifi44	0	0.894528313399461	0.334	0.057	0	Monocyte (Cxcl10+)	Ifi44
Herc6	0	0.886778331646529	0.484	0.105	0	Monocyte (Cxcl10+)	Herc6
Fndc3a	0	0.876969486160591	0.693	0.416	0	Monocyte (Cxcl10+)	Fndc3a
Dhx58	0	0.862224079144066	0.603	0.223	0	Monocyte (Cxcl10+)	Dhx58
Scimp.1	0	0.839664888133013	0.475	0.159	0	Monocyte (Cxcl10+)	Scimp
Lgals9	0	0.839247084017242	0.78	0.515	0	Monocyte (Cxcl10+)	Lgals9
Dck.1	0	0.832343857880838	0.585	0.25	0	Monocyte (Cxcl10+)	Dck
Cd40.1	0	0.820129286232313	0.515	0.225	0	Monocyte (Cxcl10+)	Cd40
Lgals3bp.1	0	0.819638942340994	0.851	0.626	0	Monocyte (Cxcl10+)	Lgals3bp
Ddx60	0	0.817164964899555	0.452	0.119	0	Monocyte (Cxcl10+)	Ddx60
G530011O06Rik.1	0	0.804723605845336	0.443	0.178	0	Monocyte (Cxcl10+)	G530011O06Rik
Psmb10.1	0	0.797477829157704	0.822	0.629	0	Monocyte (Cxcl10+)	Psmb10
Trim30d.1	0	0.795743988653321	0.556	0.21	0	Monocyte (Cxcl10+)	Trim30d
Parp12	0	0.783606187243428	0.579	0.238	0	Monocyte (Cxcl10+)	Parp12
Phf11a	0	0.780924991185862	0.427	0.091	0	Monocyte (Cxcl10+)	Phf11a
Parp9	0	0.778185131208518	0.54	0.204	0	Monocyte (Cxcl10+)	Parp9
Tspo.2	0	0.762567844262307	0.951	0.888	0	Monocyte (Cxcl10+)	Tspo
Apobec3.1	0	0.756396019324768	0.609	0.305	0	Monocyte (Cxcl10+)	Apobec3
Themis2	0	0.751724816282845	0.536	0.213	0	Monocyte (Cxcl10+)	Themis2
Psmb9.1	0	0.745338815196955	0.783	0.534	0	Monocyte (Cxcl10+)	Psmb9
Ms4a6c.2	0	0.740433711597904	0.945	0.865	0	Monocyte (Cxcl10+)	Ms4a6c
Usp25	0	0.686223256719715	0.605	0.353	0	Monocyte (Cxcl10+)	Usp25
Ogfr.1	0	0.684593741976985	0.661	0.383	0	Monocyte (Cxcl10+)	Ogfr
1600014C10Rik	0	0.657300043362776	0.475	0.177	0	Monocyte (Cxcl10+)	1600014C10Rik
Tapbp	0	0.651425545666915	0.845	0.706	0	Monocyte (Cxcl10+)	Tapbp
Psmb8.1	0	0.647934893865969	0.92	0.817	0	Monocyte (Cxcl10+)	Psmb8
Pml	0	0.642503457276477	0.414	0.114	0	Monocyte (Cxcl10+)	Pml
Nmi	0	0.637265502283247	0.526	0.258	0	Monocyte (Cxcl10+)	Nmi
Helz2	0	0.635627047081199	0.377	0.108	0	Monocyte (Cxcl10+)	Helz2
Cd69	0	0.633781752318378	0.23	0.06	0	Monocyte (Cxcl10+)	Cd69
Il15	0	0.631864856610378	0.397	0.12	0	Monocyte (Cxcl10+)	Il15
Oas1a	0	0.616312634120496	0.528	0.271	0	Monocyte (Cxcl10+)	Oas1a
Pttg1	0	0.614016831206388	0.548	0.298	0	Monocyte (Cxcl10+)	Pttg1
5730508B09Rik	0	0.608439862237066	0.447	0.196	0	Monocyte (Cxcl10+)	5730508B09Rik
Tpst1	0	0.607418808828925	0.402	0.106	0	Monocyte (Cxcl10+)	Tpst1
Mx2	0	0.604974093712338	0.276	0.044	0	Monocyte (Cxcl10+)	Mx2
Trim30c	0	0.597022240252245	0.299	0.047	0	Monocyte (Cxcl10+)	Trim30c
Cd274	0	0.580536886633879	0.365	0.143	0	Monocyte (Cxcl10+)	Cd274
Pydc3	0	0.577574467904132	0.261	0.025	0	Monocyte (Cxcl10+)	Pydc3
Parp10	0	0.571284630171576	0.379	0.108	0	Monocyte (Cxcl10+)	Parp10
Slfn2.2	0	0.570572410596396	0.92	0.765	0	Monocyte (Cxcl10+)	Slfn2
Etnk1	0	0.568052535877852	0.444	0.196	0	Monocyte (Cxcl10+)	Etnk1
Mitd1	0	0.560875263731123	0.377	0.117	0	Monocyte (Cxcl10+)	Mitd1
Frmd4a	0	0.548177768383666	0.446	0.193	0	Monocyte (Cxcl10+)	Frmd4a
Gm4951	0	0.534653085736761	0.222	0.04	0	Monocyte (Cxcl10+)	Gm4951
Tmem171	0	0.52385124537759	0.288	0.089	0	Monocyte (Cxcl10+)	Tmem171
Gbp5	0	0.507049260498969	0.239	0.026	0	Monocyte (Cxcl10+)	Gbp5
Tnfsf10	0	0.49520442598038	0.247	0.017	0	Monocyte (Cxcl10+)	Tnfsf10
Oas2	0	0.486035905771418	0.349	0.112	0	Monocyte (Cxcl10+)	Oas2
Gbp6	0	0.479815920971621	0.233	0.028	0	Monocyte (Cxcl10+)	Gbp6
Slc25a22	0	0.473742167227278	0.293	0.071	0	Monocyte (Cxcl10+)	Slc25a22
B430306N03Rik	0	0.471708155636767	0.302	0.103	0	Monocyte (Cxcl10+)	B430306N03Rik
Irgm2	0	0.466140469723676	0.283	0.06	0	Monocyte (Cxcl10+)	Irgm2
Treml2	0	0.447559592325405	0.276	0.073	0	Monocyte (Cxcl10+)	Treml2
Rilpl1	0	0.435668877254314	0.23	0.038	0	Monocyte (Cxcl10+)	Rilpl1
Zufsp	0	0.427252500295999	0.293	0.088	0	Monocyte (Cxcl10+)	Zufsp
Gbp9	0	0.425500911149358	0.279	0.075	0	Monocyte (Cxcl10+)	Gbp9
4930599N23Rik	0	0.407980408895073	0.242	0.066	0	Monocyte (Cxcl10+)	4930599N23Rik
Gbp4	0	0.40623511393094	0.177	0.022	0	Monocyte (Cxcl10+)	Gbp4
Slfn9	0	0.394634980967825	0.193	0.026	0	Monocyte (Cxcl10+)	Slfn9
A530040E14Rik	0	0.39439592387526	0.216	0.04	0	Monocyte (Cxcl10+)	A530040E14Rik
A530064D06Rik	0	0.39219623979661	0.223	0.06	0	Monocyte (Cxcl10+)	A530064D06Rik
Klrk1.1	0	0.384244804051994	0.259	0.081	0	Monocyte (Cxcl10+)	Klrk1
Parp11	0	0.349627367670824	0.236	0.068	0	Monocyte (Cxcl10+)	Parp11
Trim34a	0	0.348356895505047	0.275	0.086	0	Monocyte (Cxcl10+)	Trim34a
Mov10	0	0.342413954401539	0.228	0.067	0	Monocyte (Cxcl10+)	Mov10
Setdb2	0	0.338267257975091	0.204	0.049	0	Monocyte (Cxcl10+)	Setdb2
Gm13822	0	0.302317915489584	0.16	0.023	0	Monocyte (Cxcl10+)	Gm13822
Gm5431	0	0.293673072407772	0.196	0.045	0	Monocyte (Cxcl10+)	Gm5431
BC147527	0	0.292143081512539	0.17	0.036	0	Monocyte (Cxcl10+)	BC147527
Tlr3	0	0.284170830621637	0.175	0.037	0	Monocyte (Cxcl10+)	Tlr3
Serpina3f	0	0.277418648629052	0.106	0.008	0	Monocyte (Cxcl10+)	Serpina3f
Ccdc86	1.49886286172963e-307	0.588577586926146	0.483	0.249	4.23473724324473e-303	Monocyte (Cxcl10+)	Ccdc86
Mlkl	6.32171383697158e-307	0.317769297811528	0.218	0.065	1.78607381035958e-302	Monocyte (Cxcl10+)	Mlkl
Cd47.1	1.66625892359566e-306	0.555017020582365	0.903	0.831	4.70768133683481e-302	Monocyte (Cxcl10+)	Cd47
Ifi27l2a.2	2.12307730460098e-306	0.813367789468745	0.947	0.872	5.99833030868914e-302	Monocyte (Cxcl10+)	Ifi27l2a
Nampt	3.50097714376805e-303	0.71312022733522	0.733	0.523	9.89131072428786e-299	Monocyte (Cxcl10+)	Nampt
Mthfr	1.13933708642774e-301	0.506737141341101	0.371	0.156	3.2189690702843e-297	Monocyte (Cxcl10+)	Mthfr
AW011738	1.77898957128378e-296	0.44019546827176	0.153	0.036	5.02617923574806e-292	Monocyte (Cxcl10+)	AW011738
Snx2	7.55103451863419e-288	0.611816581622261	0.802	0.616	2.13339378254972e-283	Monocyte (Cxcl10+)	Snx2
Il18	1.03629236894251e-287	0.573470107818292	0.487	0.252	2.92783682997327e-283	Monocyte (Cxcl10+)	Il18
Aldh1b1	4.63183279628799e-284	0.325754511603789	0.198	0.058	1.30863171993525e-279	Monocyte (Cxcl10+)	Aldh1b1
Max	8.32098944710751e-282	0.609145142286059	0.629	0.407	2.35092914849129e-277	Monocyte (Cxcl10+)	Max
Npc2	4.52683806970871e-281	0.422379313043308	0.989	0.979	1.2789675598348e-276	Monocyte (Cxcl10+)	Npc2
Slco3a1	1.87362143000307e-276	0.319010992614013	0.181	0.05	5.29354262618768e-272	Monocyte (Cxcl10+)	Slco3a1
Fam46a.1	7.69654102253116e-276	0.742459795617792	0.701	0.469	2.17450373509573e-271	Monocyte (Cxcl10+)	Fam46a
Sdc3	2.88778478343972e-273	0.640028392299453	0.788	0.589	8.15885834865225e-269	Monocyte (Cxcl10+)	Sdc3
Stard3	5.80736572153575e-271	0.548914003538329	0.58	0.353	1.6407550373055e-266	Monocyte (Cxcl10+)	Stard3
Socs1	6.47700298556649e-271	0.559174277531783	0.279	0.104	1.8299476535121e-266	Monocyte (Cxcl10+)	Socs1
Chmp4b.1	4.79787738653352e-269	0.588852732924352	0.882	0.781	1.35554429801731e-264	Monocyte (Cxcl10+)	Chmp4b
A530032D15Rik	2.35029988370398e-268	0.334470469144822	0.226	0.074	6.64030226142885e-264	Monocyte (Cxcl10+)	A530032D15Rik
H2-T23.1	5.11119580356541e-268	0.699556150738283	0.801	0.636	1.44406615038134e-263	Monocyte (Cxcl10+)	H2-T23
Cd52.2	1.09897510053827e-263	0.543750827312126	0.972	0.925	3.10493435155076e-259	Monocyte (Cxcl10+)	Cd52
Aif1.1	5.44222991688421e-263	0.582244013333695	0.944	0.847	1.5375932184173e-258	Monocyte (Cxcl10+)	Aif1
H3f3b.2	1.69508416186162e-255	0.643989339723439	0.997	0.991	4.78912128250763e-251	Monocyte (Cxcl10+)	H3f3b
Adar	2.75824940534843e-253	0.446805457618521	0.386	0.181	7.79288204493093e-249	Monocyte (Cxcl10+)	Adar
Ms4a6d.1	2.3117149406895e-252	0.670546102752392	0.876	0.741	6.53128822193003e-248	Monocyte (Cxcl10+)	Ms4a6d
Asb13	2.56358986919627e-250	0.262720569899915	0.185	0.055	7.24291045744022e-246	Monocyte (Cxcl10+)	Asb13
Nlrc5	1.39621549131002e-249	0.349702788701404	0.258	0.095	3.94472762759821e-245	Monocyte (Cxcl10+)	Nlrc5
Tdrd7	2.20043331842311e-249	0.434354999809163	0.354	0.159	6.2168842545408e-245	Monocyte (Cxcl10+)	Tdrd7
Sepw1	5.61883584499424e-248	0.585404863172402	0.905	0.831	1.58748969128622e-243	Monocyte (Cxcl10+)	Sepw1
Keap1	3.26782701043269e-244	0.47064004355062	0.421	0.216	9.23259165257549e-240	Monocyte (Cxcl10+)	Keap1
Ms4a4b	8.02657692961642e-242	0.314478346553458	0.195	0.061	2.26774877992453e-237	Monocyte (Cxcl10+)	Ms4a4b
Psme1.1	8.21156838632284e-242	0.510938298927819	0.871	0.766	2.32001441618779e-237	Monocyte (Cxcl10+)	Psme1
Ly86.1	1.21843710321062e-240	0.569196894295142	0.903	0.793	3.44245034770097e-236	Monocyte (Cxcl10+)	Ly86
Cfb	3.33712352620791e-240	0.344322974516328	0.235	0.083	9.42837509859522e-236	Monocyte (Cxcl10+)	Cfb
Sap30	2.35952953493401e-238	0.610514333817947	0.64	0.432	6.66637879504907e-234	Monocyte (Cxcl10+)	Sap30
Uba7	7.70896071786662e-234	0.392231181879772	0.332	0.147	2.17801267161886e-229	Monocyte (Cxcl10+)	Uba7
Irf1.1	2.98805657989103e-230	0.598229546484676	0.523	0.297	8.44215625516613e-226	Monocyte (Cxcl10+)	Irf1
Cxcl9	6.04956315593271e-229	1.40851632872129	0.124	0.03	1.70918307844567e-224	Monocyte (Cxcl10+)	Cxcl9
Capza2.2	6.31649816238664e-229	0.466147329170651	0.928	0.879	1.7846002258191e-224	Monocyte (Cxcl10+)	Capza2
Sass6	3.97195107796873e-228	0.313950979167354	0.197	0.065	1.12219533805851e-223	Monocyte (Cxcl10+)	Sass6
Oas1g	5.96753748823752e-227	0.295886821919805	0.226	0.081	1.68600836655175e-222	Monocyte (Cxcl10+)	Oas1g
Aftph	7.24998940726855e-226	0.530474567934978	0.52	0.306	2.04833950723558e-221	Monocyte (Cxcl10+)	Aftph
Dek.1	2.11014150424314e-224	0.594431527040078	0.743	0.569	5.96178279193814e-220	Monocyte (Cxcl10+)	Dek
Papd7	1.110351860382e-222	0.333802497773438	0.234	0.087	3.13707711113726e-218	Monocyte (Cxcl10+)	Papd7
P2ry14	1.52298453585599e-220	0.273631468748393	0.203	0.069	4.30288820915392e-216	Monocyte (Cxcl10+)	P2ry14
Tor1aip2	2.86770062935509e-217	0.529691302827565	0.516	0.313	8.10211458811694e-213	Monocyte (Cxcl10+)	Tor1aip2
Trim12c	2.56732747464592e-215	0.372463483537223	0.314	0.138	7.25347031411712e-211	Monocyte (Cxcl10+)	Trim12c
Rasa4	7.68383891432288e-214	0.489341051034918	0.551	0.341	2.17091500846364e-209	Monocyte (Cxcl10+)	Rasa4
Ogfrl1	1.33478189594187e-213	0.516470681211883	0.499	0.295	3.77115929060457e-209	Monocyte (Cxcl10+)	Ogfrl1
Trim12a	4.48501702361737e-213	0.438139469897068	0.376	0.184	1.26715185968261e-208	Monocyte (Cxcl10+)	Trim12a
Mb21d1	2.51408585166847e-207	0.376344226855212	0.26	0.105	7.10304675671893e-203	Monocyte (Cxcl10+)	Mb21d1
Tmcc3.1	2.06551389365975e-206	0.480808659357175	0.431	0.23	5.83569640375689e-202	Monocyte (Cxcl10+)	Tmcc3
Rnf114	2.37985222048111e-206	0.470568565438095	0.547	0.34	6.72379647852529e-202	Monocyte (Cxcl10+)	Rnf114
Cnp	1.55237108362582e-205	0.465841656336396	0.471	0.274	4.38591402256802e-201	Monocyte (Cxcl10+)	Cnp
Srgap2	1.69514804502893e-205	0.46698259323278	0.457	0.255	4.78930177162024e-201	Monocyte (Cxcl10+)	Srgap2
Tmem140	2.02212251623915e-204	0.444401701317218	0.366	0.183	5.71310274513047e-200	Monocyte (Cxcl10+)	Tmem140
Plac8.2	2.3857611489171e-200	1.03413364732543	0.554	0.341	6.74049097403547e-196	Monocyte (Cxcl10+)	Plac8
Clec2d.1	3.4314838096579e-200	0.518501840467287	0.464	0.258	9.69497120742647e-196	Monocyte (Cxcl10+)	Clec2d
Casp4.1	1.1790070259987e-199	0.49599312236158	0.493	0.282	3.33104855055413e-195	Monocyte (Cxcl10+)	Casp4
Hmox2	1.34686873604548e-199	0.497844151464568	0.719	0.562	3.80530823994929e-195	Monocyte (Cxcl10+)	Hmox2
Aida	1.52680671352792e-199	0.399820368807607	0.374	0.191	4.31368700773044e-195	Monocyte (Cxcl10+)	Aida
Gch1.2	1.72087524212687e-199	0.56313146556064	0.569	0.376	4.86198882158106e-195	Monocyte (Cxcl10+)	Gch1
Kdr	6.72739456664333e-199	0.297959154213476	0.15	0.045	1.90069078691374e-194	Monocyte (Cxcl10+)	Kdr
Pou3f1	2.70532555275792e-198	0.284371431630532	0.101	0.023	7.64335628420696e-194	Monocyte (Cxcl10+)	Pou3f1
Lst1.1	3.21040584788495e-198	0.492606247060676	0.916	0.811	9.07035964202935e-194	Monocyte (Cxcl10+)	Lst1
Mmp13	1.05176197341411e-195	0.426145557560589	0.134	0.038	2.97154310348688e-191	Monocyte (Cxcl10+)	Mmp13
Fbxw17	6.58711861794548e-194	0.270004439278939	0.208	0.077	1.86105862312814e-189	Monocyte (Cxcl10+)	Fbxw17
Tmem184b	2.22181081777985e-190	0.384705101213905	0.36	0.184	6.27728210347342e-186	Monocyte (Cxcl10+)	Tmem184b
Whsc1l1.1	8.55052674050443e-188	0.504730387684174	0.624	0.432	2.41578031999472e-183	Monocyte (Cxcl10+)	Whsc1l1
Hck.2	9.65981489768708e-188	0.499737129097402	0.681	0.503	2.72918750304353e-183	Monocyte (Cxcl10+)	Hck
Il18bp.2	3.32206914904527e-187	0.430239949687239	0.428	0.229	9.38584196679759e-183	Monocyte (Cxcl10+)	Il18bp
Pvrl4	7.4552854234807e-184	0.250335629736516	0.19	0.069	2.106341790696e-179	Monocyte (Cxcl10+)	Pvrl4
Dennd1b	7.56402290967206e-184	0.435733192980039	0.351	0.179	2.13706339266965e-179	Monocyte (Cxcl10+)	Dennd1b
Ankle2	3.02726791987999e-183	0.379169692893041	0.361	0.185	8.55294005403694e-179	Monocyte (Cxcl10+)	Ankle2
Cybb.2	6.77622443282158e-183	0.518405959786434	0.895	0.799	1.91448668900508e-178	Monocyte (Cxcl10+)	Cybb
Sema4d.2	1.31634043779355e-181	0.474691077019088	0.521	0.322	3.71905663889812e-177	Monocyte (Cxcl10+)	Sema4d
H2-K1.1	3.05488629667952e-181	0.467236017045161	0.984	0.97	8.63097025400865e-177	Monocyte (Cxcl10+)	H2-K1
Rbm43	8.82941431086344e-181	0.251160161722062	0.194	0.072	2.49457442524825e-176	Monocyte (Cxcl10+)	Rbm43
Sppl2a.1	1.25481041016577e-180	0.54512385526921	0.637	0.463	3.54521585184134e-176	Monocyte (Cxcl10+)	Sppl2a
Axl.1	1.80481084078932e-180	0.550352721697366	0.535	0.333	5.09913206848206e-176	Monocyte (Cxcl10+)	Axl
Vcpip1	2.01181450215239e-179	0.439308837752978	0.441	0.254	5.68397951293116e-175	Monocyte (Cxcl10+)	Vcpip1
Morc3	1.48469417248396e-176	0.462140531035643	0.512	0.326	4.19470644551893e-172	Monocyte (Cxcl10+)	Morc3
Dcp2	6.3936949659558e-175	0.381625052060213	0.354	0.183	1.80641063873149e-170	Monocyte (Cxcl10+)	Dcp2
Rin2	4.36337449733896e-174	0.486040036621846	0.48	0.294	1.23278419673318e-169	Monocyte (Cxcl10+)	Rin2
Lacc1	4.90662699769079e-173	0.533901844618333	0.489	0.306	1.38626932565758e-168	Monocyte (Cxcl10+)	Lacc1
Ccl4.1	9.60665906582172e-170	1.11915355235905	0.634	0.452	2.71416938586661e-165	Monocyte (Cxcl10+)	Ccl4
Rap2c	3.60290998127563e-169	0.445463227188839	0.438	0.261	1.0179301570098e-164	Monocyte (Cxcl10+)	Rap2c
Slc28a2	5.81817359902038e-169	0.349264061027587	0.232	0.097	1.64380858693123e-164	Monocyte (Cxcl10+)	Slc28a2
Gdap10	1.78258404242826e-167	0.459916679613573	0.345	0.178	5.03633469507255e-163	Monocyte (Cxcl10+)	Gdap10
Evi2a.1	3.71729062301284e-165	0.453148626854116	0.797	0.683	1.05024611971982e-160	Monocyte (Cxcl10+)	Evi2a
Pgap2	8.30090996618942e-164	0.445820146867405	0.519	0.343	2.3452560927475e-159	Monocyte (Cxcl10+)	Pgap2
Nfxl1	3.11962271599816e-163	0.365254868249541	0.324	0.164	8.81387005950959e-159	Monocyte (Cxcl10+)	Nfxl1
Pnpt1	5.86814774100863e-160	0.25998780045729	0.22	0.092	1.65792778126717e-155	Monocyte (Cxcl10+)	Pnpt1
Dbnl	3.2504840357403e-158	0.469891875865194	0.618	0.451	9.18359254617708e-154	Monocyte (Cxcl10+)	Dbnl
Slc30a1	5.44566551661668e-158	0.470577512270936	0.381	0.214	1.53856387840971e-153	Monocyte (Cxcl10+)	Slc30a1
Psme2b	1.27273116959364e-157	0.289400355120298	0.253	0.115	3.5958473734529e-153	Monocyte (Cxcl10+)	Psme2b
Ikzf1	5.18023624976855e-155	0.412904965533391	0.433	0.258	1.46357214764711e-150	Monocyte (Cxcl10+)	Ikzf1
Fam111a	8.35666285792434e-148	0.458796489912322	0.495	0.321	2.36100795724936e-143	Monocyte (Cxcl10+)	Fam111a
Ccnd1.2	1.47402472318972e-147	0.580302653978048	0.374	0.209	4.16456205042792e-143	Monocyte (Cxcl10+)	Ccnd1
Myd88.1	3.39767769049093e-147	0.427783799342154	0.501	0.33	9.59945877894403e-143	Monocyte (Cxcl10+)	Myd88
Ehd4.1	9.85719060160048e-147	0.405579425463364	0.816	0.692	2.78495206067018e-142	Monocyte (Cxcl10+)	Ehd4
Lyn.2	2.06558434826566e-145	0.419371517653058	0.811	0.694	5.83589545915496e-141	Monocyte (Cxcl10+)	Lyn
Fbrsl1	7.9382942413432e-145	0.314186021414418	0.267	0.128	2.2428062720067e-140	Monocyte (Cxcl10+)	Fbrsl1
Tmpo	1.82222752581872e-141	0.414135968465935	0.383	0.224	5.14833942869562e-137	Monocyte (Cxcl10+)	Tmpo
Flt1	5.98335313749744e-141	0.325007068332078	0.106	0.031	1.69047676193715e-136	Monocyte (Cxcl10+)	Flt1
Sgcb	1.79729378846911e-139	0.272109846510053	0.243	0.115	5.07789414056177e-135	Monocyte (Cxcl10+)	Sgcb
Zc3hav1.2	3.83419924215448e-139	0.457781991474691	0.604	0.437	1.08327631188591e-134	Monocyte (Cxcl10+)	Zc3hav1
Ccl5.1	4.03353964138117e-139	0.807792539274565	0.198	0.083	1.13959595487942e-134	Monocyte (Cxcl10+)	Ccl5
Trim56	5.58277144716194e-139	0.265818237357011	0.216	0.095	1.57730041696666e-134	Monocyte (Cxcl10+)	Trim56
Ctsc.1	7.68489774339213e-139	0.378213535380549	0.931	0.88	2.17121415944058e-134	Monocyte (Cxcl10+)	Ctsc
Arid5a.1	1.20494391544158e-137	0.352623476905997	0.349	0.191	3.40432804429709e-133	Monocyte (Cxcl10+)	Arid5a
Tcf4	2.1094583141818e-136	0.404336752601693	0.616	0.455	5.95985257505785e-132	Monocyte (Cxcl10+)	Tcf4
Ascc3	5.11258966668151e-136	0.374040557484525	0.377	0.221	1.44445995852753e-131	Monocyte (Cxcl10+)	Ascc3
Slamf8.1	9.01789024960815e-136	0.444291818616573	0.332	0.181	2.54782453222179e-131	Monocyte (Cxcl10+)	Slamf8
Rnf34	9.83994432602878e-134	0.327194167527164	0.334	0.187	2.78007947043291e-129	Monocyte (Cxcl10+)	Rnf34
Coro2a	3.59295463876675e-131	0.320104627397791	0.32	0.174	1.01511747409077e-126	Monocyte (Cxcl10+)	Coro2a
Ly6c2.2	4.33013139648286e-131	1.0487903470117	0.483	0.323	1.2233920234483e-126	Monocyte (Cxcl10+)	Ly6c2
D17H6S56E-5	1.08847114588068e-129	0.436754167954471	0.279	0.145	3.07525752845668e-125	Monocyte (Cxcl10+)	D17H6S56E-5
Creb5	1.47432066704653e-129	0.256017760096246	0.201	0.087	4.16539818060656e-125	Monocyte (Cxcl10+)	Creb5
Stx16	8.91682801737443e-129	0.373652256866673	0.445	0.281	2.5192714197488e-124	Monocyte (Cxcl10+)	Stx16
Trim25	1.04796708810516e-126	0.442118447785753	0.692	0.536	2.96082141402352e-122	Monocyte (Cxcl10+)	Trim25
Ift172	7.72368412124514e-126	0.25276387099328	0.205	0.092	2.18217247477539e-121	Monocyte (Cxcl10+)	Ift172
Naa25	9.59450968813977e-125	0.274836968231134	0.232	0.112	2.71073682219013e-120	Monocyte (Cxcl10+)	Naa25
Il10ra	1.19243958041704e-124	0.447751643098906	0.521	0.362	3.36899954655226e-120	Monocyte (Cxcl10+)	Il10ra
Ccdc23	2.83671613477289e-124	0.434637158696734	0.598	0.454	8.01457409557385e-120	Monocyte (Cxcl10+)	Ccdc23
Actr3.2	7.9827340178399e-124	0.343028774256761	0.938	0.902	2.25536184206031e-119	Monocyte (Cxcl10+)	Actr3
Tmem219	7.5568884463119e-123	0.410777610389185	0.659	0.524	2.1350476927365e-118	Monocyte (Cxcl10+)	Tmem219
Psme2	2.13348714605068e-121	0.371483183886981	0.792	0.693	6.02774123373699e-117	Monocyte (Cxcl10+)	Psme2
Evl	4.30534899865532e-121	0.377194635675257	0.583	0.426	1.21639025259009e-116	Monocyte (Cxcl10+)	Evl
Xdh	1.18540430849243e-118	0.336120697952875	0.445	0.29	3.34912279278367e-114	Monocyte (Cxcl10+)	Xdh
D17Wsu92e	5.25463976461275e-118	0.380998244342282	0.484	0.331	1.48459337269604e-113	Monocyte (Cxcl10+)	D17Wsu92e
Sat1	2.93925455244572e-117	0.36666270443737	0.971	0.934	8.30427588702488e-113	Monocyte (Cxcl10+)	Sat1
Rpl14	2.99749384541545e-117	-0.357760363717968	0.953	0.969	8.46881936145226e-113	Monocyte (Cxcl10+)	Rpl14
Mbd2.1	4.49551607670638e-116	0.456694509149639	0.572	0.437	1.27011815715185e-111	Monocyte (Cxcl10+)	Mbd2
1500012F01Rik.1	8.84463049330306e-116	0.408627468003305	0.604	0.437	2.49887345327291e-111	Monocyte (Cxcl10+)	1500012F01Rik
Casp1	4.19795399648474e-115	0.378086338010915	0.443	0.296	1.18604794262683e-110	Monocyte (Cxcl10+)	Casp1
Nmral1	7.49424453209893e-114	0.280439983531024	0.222	0.109	2.11734890765391e-109	Monocyte (Cxcl10+)	Nmral1
Synj1.1	1.76861576765114e-113	0.38309226514803	0.6	0.448	4.99687012834477e-109	Monocyte (Cxcl10+)	Synj1
Scamp2	3.05602248927106e-113	0.377209760756317	0.688	0.565	8.63418033893754e-109	Monocyte (Cxcl10+)	Scamp2
2810474O19Rik.1	4.27306308636543e-113	0.45051471839253	0.56	0.405	1.20726851379082e-108	Monocyte (Cxcl10+)	2810474O19Rik
Irf2	4.9435779795444e-113	0.368198481612751	0.53	0.376	1.39670908656068e-108	Monocyte (Cxcl10+)	Irf2
Rpl4.1	1.10611916282893e-112	-0.382445926500207	0.91	0.939	3.12511847074057e-108	Monocyte (Cxcl10+)	Rpl4
Marcks.1	9.56206913647653e-111	0.351254361522463	0.894	0.836	2.70157139312871e-106	Monocyte (Cxcl10+)	Marcks
Ncoa7	1.55115643114395e-110	0.26086702589995	0.297	0.165	4.38248226491101e-106	Monocyte (Cxcl10+)	Ncoa7
Ranbp2	3.58168753830768e-110	0.444818557181283	0.476	0.331	1.01193418019807e-105	Monocyte (Cxcl10+)	Ranbp2
B2m.1	4.56962739457984e-110	0.318336651020695	0.999	0.997	1.29105682779064e-105	Monocyte (Cxcl10+)	B2m
Gpr141.1	1.79957972170552e-109	0.303757989711025	0.174	0.076	5.0843525877346e-105	Monocyte (Cxcl10+)	Gpr141
Siglec1	3.89951588112413e-108	0.276324787776689	0.251	0.132	1.101730221894e-103	Monocyte (Cxcl10+)	Siglec1
Itga4.1	9.18711381543721e-107	0.41675954665502	0.515	0.364	2.59563526627547e-102	Monocyte (Cxcl10+)	Itga4
Peli1	7.9027037078675e-106	0.388418171839078	0.578	0.432	2.23275087858381e-101	Monocyte (Cxcl10+)	Peli1
Abcg1.1	3.53883894395754e-105	0.417230251972131	0.562	0.418	9.99828166836324e-101	Monocyte (Cxcl10+)	Abcg1
Prpf38a	5.52042163583889e-105	0.352160544783208	0.366	0.233	1.55968472477356e-100	Monocyte (Cxcl10+)	Prpf38a
Rps3a1.1	1.28379850667781e-104	-0.305170681380387	0.96	0.972	3.62711592091683e-100	Monocyte (Cxcl10+)	Rps3a1
Azi2	1.2767281244195e-102	0.308031976707171	0.406	0.266	3.60713996992243e-98	Monocyte (Cxcl10+)	Azi2
Tmem106a.1	1.41104430157004e-101	0.346066230972297	0.756	0.626	3.98662346522583e-97	Monocyte (Cxcl10+)	Tmem106a
Rhou	2.36061572789546e-101	0.263946640387329	0.18	0.083	6.66944761602305e-97	Monocyte (Cxcl10+)	Rhou
Cd180	1.42046020089112e-100	0.396685957506814	0.469	0.33	4.01322620557769e-96	Monocyte (Cxcl10+)	Cd180
D1Ertd622e	1.83522441720588e-100	0.347605930897162	0.412	0.277	5.18505954593178e-96	Monocyte (Cxcl10+)	D1Ertd622e
Rpl3	2.8019500187145e-100	-0.305934901944426	0.955	0.971	7.91634938787409e-96	Monocyte (Cxcl10+)	Rpl3
Xrn2	6.35687025707804e-100	0.365554460606878	0.597	0.464	1.79600655373226e-95	Monocyte (Cxcl10+)	Xrn2
Rps25	6.37045074455637e-99	-0.29424888630783	0.97	0.977	1.79984344885951e-94	Monocyte (Cxcl10+)	Rps25
Unc93b1.2	3.01380691810269e-98	0.344523858325137	0.889	0.851	8.51490868571552e-94	Monocyte (Cxcl10+)	Unc93b1
Mt1.1	4.82738743176869e-97	-0.581478391077102	0.66	0.764	1.36388177109761e-92	Monocyte (Cxcl10+)	Mt1
Ctla2b.1	4.63687280204348e-96	0.407311778714726	0.303	0.18	1.31005567276134e-91	Monocyte (Cxcl10+)	Ctla2b
Irg1.1	9.70228951941459e-96	0.296623192162155	0.11	0.041	2.74118785792021e-91	Monocyte (Cxcl10+)	Irg1
Mxd1.2	3.35925405330813e-95	0.538901926608863	0.434	0.296	9.49090047681146e-91	Monocyte (Cxcl10+)	Mxd1
G3bp2	3.93112290914414e-95	0.392859964431646	0.601	0.476	1.11066015552049e-90	Monocyte (Cxcl10+)	G3bp2
Nono	7.43237237541577e-95	0.327488494638759	0.624	0.501	2.09986816722622e-90	Monocyte (Cxcl10+)	Nono
mt-Nd1.1	2.13643787290977e-92	-0.325552417179809	0.942	0.963	6.03607792233197e-88	Monocyte (Cxcl10+)	mt-Nd1
Shisa5.1	8.55684382653097e-92	0.308643258692341	0.868	0.811	2.41756508630979e-87	Monocyte (Cxcl10+)	Shisa5
Ccr5.1	1.55579622111039e-91	0.403836176706716	0.583	0.448	4.39559106350317e-87	Monocyte (Cxcl10+)	Ccr5
Tmbim6	2.76178991469627e-91	0.274622986897939	0.91	0.873	7.80288504599137e-87	Monocyte (Cxcl10+)	Tmbim6
Slc12a9	3.41758700550772e-91	0.253393678723511	0.272	0.154	9.65570856666095e-87	Monocyte (Cxcl10+)	Slc12a9
Tap2	3.47795710409048e-91	0.301797348725008	0.446	0.311	9.82627220618685e-87	Monocyte (Cxcl10+)	Tap2
Trim26	1.69059899905832e-90	0.251653098747767	0.323	0.197	4.77644935203948e-86	Monocyte (Cxcl10+)	Trim26
Pcgf5	1.05445198039779e-89	0.261382296120621	0.297	0.177	2.97914318021787e-85	Monocyte (Cxcl10+)	Pcgf5
Bbx	2.66866881685855e-88	0.289532187766049	0.307	0.186	7.53979000827045e-84	Monocyte (Cxcl10+)	Bbx
Crip1.2	3.77586793928193e-88	-0.612246527258713	0.885	0.919	1.06679596888532e-83	Monocyte (Cxcl10+)	Crip1
Rps15a	4.19777744779354e-88	-0.251048547364316	0.975	0.983	1.18599806232511e-83	Monocyte (Cxcl10+)	Rps15a
Aim2	5.83830686203891e-88	0.264765363853348	0.314	0.192	1.64949683773185e-83	Monocyte (Cxcl10+)	Aim2
Casp8	6.47627344005213e-88	0.331035630206213	0.533	0.403	1.82974153501793e-83	Monocyte (Cxcl10+)	Casp8
C3ar1.2	1.33090296390728e-87	0.33934810124615	0.833	0.726	3.76020014392724e-83	Monocyte (Cxcl10+)	C3ar1
H2-Q4.1	4.45444478066283e-87	0.300075681177913	0.389	0.254	1.25851428388067e-82	Monocyte (Cxcl10+)	H2-Q4
Rps17	4.89656354960171e-87	-0.318032235199875	0.94	0.957	1.38342609966897e-82	Monocyte (Cxcl10+)	Rps17
Plekhf2	1.16796387602604e-86	0.350890699951343	0.471	0.343	3.29984833893638e-82	Monocyte (Cxcl10+)	Plekhf2
Acer3.2	7.56736457447811e-86	0.305159943783118	0.496	0.355	2.1380075132273e-81	Monocyte (Cxcl10+)	Acer3
Eef1g	2.13762240244452e-85	-0.331122919773554	0.79	0.845	6.0394245736265e-81	Monocyte (Cxcl10+)	Eef1g
Dpysl2.1	2.83368247530601e-85	0.306356106965427	0.491	0.354	8.00600309748208e-81	Monocyte (Cxcl10+)	Dpysl2
Cited2	3.60691835131194e-85	0.498911003186746	0.552	0.423	1.01906264179616e-80	Monocyte (Cxcl10+)	Cited2
Cers6.1	5.71855953405284e-85	0.3238299376647	0.392	0.263	1.61566462515595e-80	Monocyte (Cxcl10+)	Cers6
Clec4a3.2	2.54668126383455e-84	0.344186793276527	0.737	0.606	7.19513857471175e-80	Monocyte (Cxcl10+)	Clec4a3
Mgat1	3.21329847990684e-84	0.30082212172271	0.445	0.316	9.07853219528078e-80	Monocyte (Cxcl10+)	Mgat1
H2afz.1	3.59540977317127e-84	-0.394436858266676	0.927	0.947	1.01581112321408e-79	Monocyte (Cxcl10+)	H2afz
Mpp1.1	4.0588485103138e-84	0.331315647634697	0.709	0.583	1.14674646961896e-79	Monocyte (Cxcl10+)	Mpp1
Lpxn	2.03079618775291e-83	0.360162610749496	0.576	0.457	5.73760846925828e-79	Monocyte (Cxcl10+)	Lpxn
Adap2	1.19825870229178e-82	0.301007898759977	0.444	0.311	3.38544031158496e-78	Monocyte (Cxcl10+)	Adap2
Slamf7	1.34065209491666e-82	0.38439366395755	0.431	0.303	3.78774436376804e-78	Monocyte (Cxcl10+)	Slamf7
Milr1	4.86023183321365e-82	0.315497624147145	0.532	0.404	1.37316129983785e-77	Monocyte (Cxcl10+)	Milr1
Rps6.1	1.16106742737959e-81	-0.337981881379965	0.964	0.971	3.28036380257557e-77	Monocyte (Cxcl10+)	Rps6
Cd9.2	3.36764515831307e-81	-0.600514448155469	0.427	0.562	9.51460786578191e-77	Monocyte (Cxcl10+)	Cd9
Zcchc6	5.24774295724584e-81	0.308960459028554	0.494	0.363	1.48264481771067e-76	Monocyte (Cxcl10+)	Zcchc6
Zcchc2	8.01755621118152e-81	0.261555617609956	0.271	0.16	2.26520015634512e-76	Monocyte (Cxcl10+)	Zcchc2
Slc29a3	1.53861496983143e-80	0.326032910576584	0.562	0.439	4.34704887426473e-76	Monocyte (Cxcl10+)	Slc29a3
Atf3.2	3.8737120037951e-80	0.542116352143722	0.765	0.654	1.09443985243223e-75	Monocyte (Cxcl10+)	Atf3
Ccl2.1	8.86099579352349e-80	0.629134440616141	0.652	0.526	2.50349714154419e-75	Monocyte (Cxcl10+)	Ccl2
Cmklr1	6.40846609785456e-79	0.262877493547978	0.419	0.29	1.81058392662685e-74	Monocyte (Cxcl10+)	Cmklr1
Grina.1	7.39496294212938e-79	0.303590999946522	0.644	0.522	2.08929888003981e-74	Monocyte (Cxcl10+)	Grina
Lgals8	1.93471833215951e-77	0.288054109276805	0.449	0.32	5.46615970385027e-73	Monocyte (Cxcl10+)	Lgals8
Hpse	2.96930175919054e-77	0.27042448118334	0.386	0.262	8.38916826024103e-73	Monocyte (Cxcl10+)	Hpse
Clec4a1.2	1.02021484995759e-76	0.335123461132751	0.627	0.489	2.88241301558517e-72	Monocyte (Cxcl10+)	Clec4a1
Tlk2	6.88654694564355e-76	0.262709952036438	0.281	0.173	1.94565610855267e-71	Monocyte (Cxcl10+)	Tlk2
Rpl13a.1	9.31494271636543e-76	-0.29660074751686	0.981	0.987	2.63175076565472e-71	Monocyte (Cxcl10+)	Rpl13a
Gsdmd	3.11614974994943e-75	0.267299254291131	0.445	0.321	8.80405788853213e-71	Monocyte (Cxcl10+)	Gsdmd
Irf8.1	4.03985082470296e-75	0.269383752935592	0.751	0.646	1.14137905350333e-70	Monocyte (Cxcl10+)	Irf8
Gpx1	5.45646523574022e-75	-0.287380632277118	0.942	0.953	1.54161512305368e-70	Monocyte (Cxcl10+)	Gpx1
H2-Q7.1	8.86922901571283e-75	0.357110899802367	0.494	0.359	2.50582327380935e-70	Monocyte (Cxcl10+)	H2-Q7
Rnpep	2.4908941995509e-74	0.304615552335091	0.627	0.518	7.03752338199116e-70	Monocyte (Cxcl10+)	Rnpep
Cotl1.1	1.57698089505159e-73	-0.309113203788511	0.893	0.908	4.45544412278927e-69	Monocyte (Cxcl10+)	Cotl1
Cd300lf	4.86878927465385e-73	0.378597618449055	0.353	0.239	1.37557903376795e-68	Monocyte (Cxcl10+)	Cd300lf
Apobec1	1.27359749045727e-72	0.294299114851402	0.667	0.551	3.59829498978892e-68	Monocyte (Cxcl10+)	Apobec1
Hn1	9.60362722455201e-72	0.30838149324941	0.844	0.785	2.71331279975268e-67	Monocyte (Cxcl10+)	Hn1
Slc15a3.1	2.25290074863745e-70	0.293271093916616	0.691	0.576	6.36512048512538e-66	Monocyte (Cxcl10+)	Slc15a3
Ptprc.2	7.42503566266499e-70	0.3174630394297	0.825	0.763	2.09779532577274e-65	Monocyte (Cxcl10+)	Ptprc
[truncated: 2,682 more rows]
